# Supplementary material for: Differential epithelial and stromal protein profiles in cone and non-cone regions of keratoconus corneas
Source: Sci Rep. 2019 Feb 27;9:2965. doi: 10.1038/s41598-019-39182-6 (PMC6393548; doi:10.1038/s41598-019-39182-6)
Supplement: Supplementary file 2 — Supplemental data file S1 [file 41598_2019_39182_MOESM2_ESM.xlsx]

## Sheet: Epithelial proteins
Differential epithelial and stromal protein profiles in cone and non-cone regions of keratoconus corneas
Supplemental Data File S1
(A) Epithelial proteins
	Protein Accession No.	Protein Symbol	Protein Name	KC1_NonCone	KC1_Cone		KC2_NonCone	KC2_Cone		KC3_NonCone	KC3_Cone		KC4_NonCone	KC4_Cone		Normal cornea 1	Normal cornea 2
1	sp|Q15149-4|PLEC_HUMAN	PLEC	Plectin	1.92306e+07	1.13172e+07		646351	2.32462e+07		807066	5.18788e+06		2.80666e+07	954051		3.11107e+07	1.82063e+07
2	sp|Q09666|AHNK_HUMAN	AHNAK	AHNAK Nucleoprotein	2.44149e+07	1.04445e+07		364016	1.3117e+07		1.24859e+06	3.68508e+06		1.62965e+07	623181		3.63546e+07	2.11032e+07
3	sp|P15924|DESP_HUMAN	DSP	Desmoplakin	4.48086e+07	1.63156e+07		474685	3.33476e+07		833847	7.13281e+06		2.97898e+07	916713		6.0862e+07	2.63118e+07
4	sp|Q99456|K1C12_HUMAN	KRT12	Keratin 12	3.44837e+08	1.94018e+08		1.88811e+07	2.04724e+08		4.32669e+07	7.44228e+07		1.82657e+08	2.76269e+07		2.65016e+08	9.18813e+07
5	sp|O60437|PEPL_HUMAN	PPL	Periplakin	2.10906e+07	1.29542e+07		627538	1.30778e+07		2.11781e+06	5.61698e+06		1.8947e+07	1.58637e+06		3.95061e+07	3.27368e+07
6	sp|Q92817|EVPL_HUMAN	EVPL	Envoplakin	3.50944e+07	1.3321e+07		535376	2.05745e+07		1.07486e+06	5.36626e+06		2.29174e+07	1.30341e+06		6.37055e+07	4.77279e+07
7	sp|P58107|EPIPL_HUMAN	EPPK1	Epiplakin 1	3.36939e+07	9.461e+06		313357	1.54337e+07		497671	3.20431e+06		1.68604e+07	425069		1.23938e+07	12065442
8	sp|Q7Z406-6|MYH14_HUMAN	MYH14	Myosin Heavy Chain 14	1.64091e+07	9.6927e+06		271543	1.32653e+07		599173	2.90075e+06		1.76958e+07	715559		1.50827e+07	1.33017e+07
9	sp|P13647|K2C5_HUMAN	KRT5	Keratin 5	2.74298e+08	6.13056e+07		3.30255e+06	1.24046e+08		6.5027e+06	2.17839e+07		1.29009e+08	3.1212e+06		1.14569e+08	4.25596e+07
10	sp|P12035|K2C3_HUMAN	KRT3	Keratin 3	3.92262e+08	2.59927e+07		727341	7.70155e+07		1.45776e+06	1.31533e+07		9.04884e+07	778632		1.52428e+08	3.2644e+07
11	sp|Q13813|SPTN1_HUMAN	SPTAN1	Spectrin Alpha, Non-Erythrocytic 1	6.18658e+06	2.6486e+06		50308.1	2.80366e+06		343407	833442		3.77879e+06	222840		7.50792e+06	8.27031e+06
12	sp|P06733|ENOA_HUMAN	ENO1	Enolase 1	3.98791e+07	6.24717e+07		624861	3.00908e+07		1.09055e+07	2.05734e+07		6.16375e+07	2.34191e+06		1.08995e+08	1.43413e+08
13	sp|P30838|AL3A1_HUMAN	ALDH3A1	Aldehyde Dehydrogenase 3 Family Member A1	1.9478e+07	2.91086e+07		771036	2.11054e+07		5.9851e+06	1.41904e+07		3.20468e+07	3.10187e+06		7.70272e+07	1.0125e+08
14	sp|O15020|SPTN2_HUMAN	SPTBN2	Spectrin Beta, Non-Erythrocytic 2	3.73923e+06	1.55437e+06		72429.1	3.04367e+06		211841	789660		2.98596e+06	142995		5.42691e+06	5.11373e+06
15	sp|P35579|MYH9_HUMAN	MYH9	Myosin Heavy Chain 9	4.01537e+06	2.28023e+06		201945	3.13714e+06		245812	641593		3.02475e+06	120420		3.45096e+06	3.37167e+06
16	sp|P29401|TKT_HUMAN	TKT	Transketolase	7.86235e+07	4.56308e+07		644352	3.73507e+07		6.9206e+06	1.95649e+07		5.40085e+07	2.02405e+06		1.71328e+08	3.16746e+08
17	sp|P02768|ALBU_HUMAN	ALB	Albumin	2.85741e+07	3.44644e+07		5.23855e+06	9.35261e+06		2.91542e+07	2.11317e+07		3.98344e+07	8.14705e+06		7.82672e+07	1.41795e+07
18	sp|P02545|LMNA_HUMAN	LMNA	Lamin A/C	1.73137e+06	1.06295e+06		31309	1.33494e+06		206254	533924		1.16976e+06	77588.6		892172	1.11657e+06
19	sp|P07355|ANXA2_HUMAN	ANXA2	Annexin A2	6.4826e+07	5.65171e+07		1.16697e+06	4.85532e+07		9.12827e+06	1.37904e+07		5.02041e+07	1.83969e+06		1.68745e+08	1.32176e+08
20	sp|P00352|AL1A1_HUMAN	ALDH1A1	Aldehyde Dehydrogenase 1 Family Member A1	1.50757e+07	1.05354e+07		96339.6	1.16413e+07		422021	2.67371e+06		2.21007e+07	243073		3.57095e+07	3.01936e+07
21	sp|P0DMV9|HS71B_HUMAN	HSPA1B	Heat Shock Protein Family A (Hsp70) Member 1B	2.47427e+07	3.50342e+07		665028	2.96905e+07		2.99822e+06	9.33676e+06		3.36805e+07	1.78702e+06		5.90144e+07	4.76097e+07
22	sp|O43707|ACTN4_HUMAN	ACTN4	Actinin Alpha 4	1.47795e+07	5.69435e+06		232547	4.46388e+06		855009	1.44215e+06		8.75757e+06	374933		1.97837e+07	2.44472e+07
23	sp|Q07065|CKAP4_HUMAN	CKAP4	Cytoskeleton Associated Protein 4	2.80239e+07	1.60829e+07		1.29164e+06	2.38815e+07		3.71589e+06	6.00069e+06		2.04948e+07	1.8917e+06		2.68757e+07	1.82536e+07
24	sp|Q00610|CLH1_HUMAN	CLTC	Clathrin Heavy Chain	7.70698e+06	2.27589e+06		56536.9	5.51037e+06		162508	799979		4.57828e+06	93222		8.52913e+06	4.83855e+06
25	sp|P14618|KPYM_HUMAN	PKM	Pyruvate Kinase M1/2	3.90484e+06	2.37337e+06		12830.1	3.21196e+06		163499	628141		4.891e+06	57119.8		7.23539e+06	5.39762e+06
26	sp|Q14134|TRI29_HUMAN	TRIM29	Tripartite Motif Containing 29	1.49263e+07	5.07262e+06		284845	1.02477e+07		622050	2.20409e+06		8.32568e+06	431759		1.85924e+07	1.13546e+07
27	sp|Q9UPN3-3|MACF1_HUMAN	MACF1	Microtubule-Actin Crosslinking Factor 1	1.61574e+06	636953		67414.5	1.03624e+06		110572	356919		1.07978e+06	111427		1.99272e+06	2.20427e+06
28	sp|P55072|TERA_HUMAN	VCP	Valosin Containing Protein	9.17388e+06	5.1113e+06		80803.8	4.56947e+06		389217	976731		5.29806e+06	183641		7.02179e+06	7.38555e+06
29	sp|P11142|HSP7C_HUMAN	HSPA8	Heat Shock Protein Family A (Hsp70) Member 8	2.25361e+07	1.40401e+07		770263	1.21502e+07		1.91637e+06	4.33285e+06		1.64952e+07	1.12597e+06		2.38862e+07	1.97615e+07
30	sp|P14923|PLAK_HUMAN	JUP	Junction Plakoglobin	2.61184e+07	6.03237e+06		152231	1.25022e+07		464530	2.91299e+06		1.37067e+07	393151		3.64599e+07	2.03014e+07
31	sp|P07900|HS90A_HUMAN	HSP90AA1	Heat Shock Protein 90 Alpha Family Class A Member 1	4.15242e+06	3.25413e+06		122192	2.48065e+06		280751	737264		4.73713e+06	192424		7.75152e+06	7.07781e+06
32	sp|P46940|IQGA1_HUMAN	IQGAP1	IQ Motif Containing GTPase Activating Protein 1	5.00629e+06	2.19905e+06		75530.3	2.96715e+06		165651	460614		3.55679e+06	102753		4.1072e+06	3.93447e+06
33	sp|P35221|CTNA1_HUMAN	CTNNA1	Catenin Alpha 1	5.67085e+06	2.3663e+06		193449	2.9164e+06		521874	778320		3.64273e+06	216244		5.96191e+06	9.77097e+06
34	sp|Q15582|BGH3_HUMAN	TGFBI	Transforming Growth Factor Beta Induced	3.52075e+07	1.10451e+07		205321	1.82763e+07		947690	2.02447e+06		6.27496e+06	280195		1.40338e+07	7.17728e+06
35	sp|P15311|EZRI_HUMAN	EZR	Ezrin	2.01382e+06	4.00317e+06		160915	3.19563e+06		338021	1.1086e+06		5.94204e+06	251553		6.5574e+06	5.36818e+06
36	sp|P35573|GDE_HUMAN	AGL	Amylo-Alpha-1, 6-Glucosidase, 4-Alpha-Glucanotransferase	5.0239e+06	1.37788e+06		85509	2.42217e+06		105268	512352		4.24293e+06	289450		6.38995e+06	5.72224e+06
37	sp|P11021|GRP78_HUMAN	HSPA5	Heat Shock Protein Family A (Hsp70) Member 5	8.67764e+06	8.36848e+06		574461	7.82105e+06		1.28728e+06	2.32358e+06		8.01878e+06	591874		1.50158e+07	1.27755e+07
38	sp|P06396|GELS_HUMAN	GSN	Gelsolin	19123640	1.51286e+07		586139	1.40904e+07		1.37011e+06	4.47261e+06		1.61835e+07	1.04196e+06		1.99107e+07	3.0064e+07
39	sp|P02788|TRFL_HUMAN	LTF	Lactotransferrin	564596	279425		41403.5	431220		175721	215996		1.63034e+06	78788.3		3.49723e+07	4.33335e+06
40	sp|P06737|PYGL_HUMAN	PYGL	Glycogen Phosphorylase L	1.31264e+06	1.13299e+06		50378.8	2.40147e+06		88788.2	333644		3.28845e+06	51899.6		3.71728e+06	1.4937e+06
41	sp|Q13835|PKP1_HUMAN	PKP1	Plakophilin 1	1.11222e+07	2.32213e+06		160918	6.08451e+06		212775	1.57674e+06		6.5269e+06	197074		2.17239e+07	1.42341e+07
42	sp|P78527|PRKDC_HUMAN	PRKDC	Protein Kinase, DNA-Activated, Catalytic Polypeptide	2.79786e+06	1.0932e+06		62976.2	2.72908e+06		84251.4	351788		1.85434e+06	71913.5		2.37766e+06	913801
43	sp|P04406|G3P_HUMAN	GAPDH	Glyceraldehyde-3-Phosphate Dehydrogenase	3.07512e+07	1.18766e+07		276347	1.17675e+07		931074	3.65062e+06		2.67175e+07	485400		4.4216e+07	4.91945e+07
44	sp|P25705|ATPA_HUMAN	ATP5F1A	ATP Synthase F1 Subunit Alpha	2.19031e+07	1.63663e+07		405463	1.94988e+07		1.40817e+06	3.50559e+06		1.15738e+07	698259		1.37502e+07	1.17078e+07
45	sp|P00338|LDHA_HUMAN	LDHA	Lactate Dehydrogenase A	8.8277e+06	7.24719e+06		254950	7.5223e+06		943119	2.76542e+06		1.40835e+07	447430		2.99082e+07	1.80715e+07
46	sp|P14625|ENPL_HUMAN	HSP90B1	Heat Shock Protein 90 Beta Family Member 1	4.19863e+06	3.51533e+06		331722	4.01821e+06		918639	1.49226e+06		3.69025e+06	466071		6.00622e+06	3.96915e+06
47	sp|Q14204|DYHC1_HUMAN	DYNC1H1	Dynein Cytoplasmic 1 Heavy Chain 1	3.24021e+06	1.21592e+06		42542.3	1.92374e+06		145176	416648		1.87371e+06	115404		2.30337e+06	1.07552e+06
48	sp|P07384|CAN1_HUMAN	CAPN1	Calpain 1	1.29778e+07	4.64839e+06		83740.7	6.56746e+06		306967	1.32681e+06		7.08e+06	187407		1.10273e+07	1.01063e+07
49	sp|Q02413|DSG1_HUMAN	DSG1	Desmoglein 1	1.25844e+07	4.28454e+06		445037	6.29317e+06		572015	1.79051e+06		8.13929e+06	421502		2.03482e+07	1.43773e+07
50	sp|P49327|FAS_HUMAN	FASN	Fatty Acid Synthase	4.61749e+06	843136		103023	1.86149e+06		114910	317468		2.18995e+06	68587.4		2.60887e+06	1.81705e+06
51	sp|P52272|HNRPM_HUMAN	HNRNPM	Heterogeneous Nuclear Ribonucleoprotein M	3.6894e+06	2.16074e+06		142929	3.49891e+06		450264	804084		2.74797e+06	244738		5.44925e+06	3.9711e+06
52	sp|Q9Y4K1|AIM1_HUMAN	CRYBG1	Crystallin Beta-Gamma Domain Containing 1	4.66319e+06	2.42445e+06		98572.4	5.18934e+06		266898	983589		3.92233e+06	189858		5.63328e+06	3.34184e+06
53	sp|P13639|EF2_HUMAN	EEF2	Eukaryotic Translation Elongation Factor 2	5.55718e+06	2.76733e+06		83473.1	4.5871e+06		261631	973256		5.50712e+06	77827		9.4187e+06	4.4591e+06
54	sp|Q9Y446-2|PKP3_HUMAN	PKP3	Plakophilin 3	3.77668e+06	1.40622e+06		95249.6	2.13941e+06		156212	788700		2.24921e+06	190090		6.63258e+06	4.28929e+06
55	sp|P68371|TBB4B_HUMAN	TUBB4B	Tubulin Beta 4B Class IVb	5.34437e+06	3.24699e+06		10835.3	2.51191e+06		269378	743278		3.5405e+06	31021.9		6.5005e+06	7.62293e+06
56	sp|P02533|K1C14_HUMAN	KRT14	Keratin 14	5.03389e+06	1.80161e+06		83799.2	3.94007e+06		103661	518238		5.36023e+06	141576		1.79997e+06	934412
57	sp|P05023|AT1A1_HUMAN	ATP1A1	ATPase Na+/K+ Transporting Subunit Alpha 1	1.68942e+07	7.16588e+06		190849	1.29375e+07		617896	2.18948e+06		7.03978e+06	267105		7.21554e+06	6.30494e+06
58	sp|P30101|PDIA3_HUMAN	PDIA3	Protein Disulfide Isomerase Family A Member 3	2.87643e+07	9.03644e+06		623991	1.17757e+07		1.1948e+06	2.6898e+06		1.27476e+07	676472		2.00796e+07	15180570
59	sp|P20700|LMNB1_HUMAN	LMNB1	Lamin B1	4.31436e+06	1.45931e+07		139528	2.04589e+07		369276	2.05246e+06		27957124	136044		4.26083e+06	1.73175e+06
60	sp|P20810-9|ICAL_HUMAN	CAST	Calpastatin	2.2069e+06	2.4799e+06		351948	1.61694e+06		603563	1.15158e+06		2.11477e+06	398621		6.74421e+06	1.23923e+07
61	sp|P06576|ATPB_HUMAN	ATP5F1B	ATP Synthase F1 Subunit Beta	4.26396e+07	3.59281e+07		1.1323e+06	2.67741e+07		7.4333e+06	9.24577e+06		2.92157e+07	1.75736e+06		4.19286e+07	2.73491e+07
62	sp|Q8WUM4|PDC6I_HUMAN	PDCD6IP	Programmed Cell Death 6 Interacting Protein	2.36953e+06	2.19e+06		127639	1.81412e+06		214563	365372		2.08227e+06	115772		3.40561e+06	2.38997e+06
63	sp|Q8WVV4|POF1B_HUMAN	POF1B	POF1B, Actin Binding Protein	4.58433e+06	778338		123230	2.76266e+06		126997	513066		2.25503e+06	148210		1.2281e+07	6.67815e+06
64	sp|P04083|ANXA1_HUMAN	ANXA1	Annexin A1	1.07216e+07	8.64303e+06		771805	7.07857e+06		1.78822e+06	2.42287e+06		8.17867e+06	1.15463e+06		2.44975e+07	3.79697e+07
65	sp|P00558|PGK1_HUMAN	PGK1	Phosphoglycerate Kinase 1	7.10573e+06	4.72663e+06		102460	3.64057e+06		757876	1.77276e+06		8.08376e+06	255180		2.30424e+07	3.29166e+07
66	sp|Q8IVF2|AHNK2_HUMAN	AHNAK2	AHNAK Nucleoprotein 2	1.27082e+06	721087		73200.8	757149		155939	349928		1.09052e+06	77618.1		3.76204e+06	1.3549e+06
67	sp|P62258|1433E_HUMAN	YWHAE	Tyrosine 3-Monooxygenase/Tryptophan 5-Monooxygenase Activation Protein Epsilon	3.54441e+06	4.0491e+06		191985	1.88729e+06		631858	826583		3.61706e+06	301968		6.55832e+06	1.18082e+07
68	sp|Q9NZM1|MYOF_HUMAN	MYOF	Myoferlin	4.61406e+06	1.80503e+06		125573	4.26607e+06		150987	704783		2.75273e+06	80962		2.82516e+06	1.09657e+06
69	sp|Q14980|NUMA1_HUMAN	NUMA1	Nuclear Mitotic Apparatus Protein 1	1.35935e+06	664611		67105.3	732082		56871.4	174831		625103	31587.3		753278	628673
70	sp|P36952|SPB5_HUMAN	SERPINB5	Serpin Family B Member 5	4.03724e+06	1.55751e+06		72688.3	1.29104e+06		396842	662046		5.3758e+06	216192		1.67423e+07	1.91615e+07
71	sp|P06753-2|TPM3_HUMAN	TPM3	Tropomyosin 3	781812	1.32107e+06		479932	754471		642985	727141		1.41826e+06	330091		1.98602e+06	3.57873e+06
72	sp|P19338|NUCL_HUMAN	NCL	Nucleolin	8.66821e+06	5.22515e+06		148501	3.95902e+06		241498	646321		5.1899e+06	157173		8.04678e+06	3.92029e+06
73	sp|O95171-3|SCEL_HUMAN	SCEL	Sciellin	1.99232e+06	732438		119733	1.27768e+06		214022	546022		2.60416e+06	127130		6.78257e+06	3.31349e+06
74	sp|P12956|XRCC6_HUMAN	XRCC6	X-Ray Repair Cross Complementing 6	3.85643e+06	2.21871e+06		68383.4	3.19063e+06		171486	476762		2.76849e+06	69948.3		3.29905e+06	2.5219e+06
75	sp|P10909-2|CLUS_HUMAN	CLU	Clusterin	1.17343e+07	1.27581e+07		1.11162e+06	5.52101e+06		3.78229e+06	4.76831e+06		1.25197e+07	1.30054e+06		1.01066e+07	7.75672e+06
76	sp|Q07954|LRP1_HUMAN	LRP1	LDL Receptor Related Protein 1	1.29422e+06	941197		127607	1.059e+06		213938	468234		1.14495e+06	87806.1		1.32205e+06	1.45133e+06
77	sp|Q14764|MVP_HUMAN	MVP	Major Vault Protein	3.68407e+06	1.16263e+06		82299.7	1.6425e+06		143181	378500		2.60997e+06	112626		1.59634e+06	1.04893e+06
78	sp|P04792|HSPB1_HUMAN	HSPB1	Heat Shock Protein Family B (Small) Member 1	4.82536e+07	8.36771e+07		1.40026e+07	5.72391e+07		5.37854e+07	6.51102e+07		6.11645e+07	2.96628e+07		3.49384e+07	3.40633e+07
79	sp|P11216|PYGB_HUMAN	PYGB	Glycogen Phosphorylase B	3.98142e+06	1.78559e+06		22760.7	2.52319e+06		97070.1	380610		2.24553e+06	41535.5		4.01709e+06	2.33943e+06
80	sp|Q12906|ILF3_HUMAN	ILF3	Interleukin Enhancer Binding Factor 3	2.74912e+06	811507		25263.8	1.76604e+06		82464.9	264862		1.32701e+06	46384.3		1.816e+06	1.15032e+06
81	sp|P04075|ALDOA_HUMAN	ALDOA	Aldolase, Fructose-Bisphosphate A	9.04236e+06	8.02346e+06		542120	7.81011e+06		1.16947e+06	3.17246e+06		1.23541e+07	523370		1.61412e+07	2.27578e+07
82	sp|P68104|EF1A1_HUMAN	EEF1A1	Eukaryotic Translation Elongation Factor 1 Alpha 1	3.41573e+07	1.29347e+07		430473	1.35209e+07		1.39461e+06	4.37155e+06		2.20608e+07	581926		4.48993e+07	5.61778e+07
83	sp|Q06830|PRDX1_HUMAN	PRDX1	Peroxiredoxin 1	2.61217e+07	1.34433e+07		125346	9.56085e+06		796008	3.08261e+06		2.29591e+07	291844		3.13363e+07	4.1712e+07
84	sp|P05783|K1C18_HUMAN	KRT18	Keratin 18	6.50716e+06	4.39898e+06		184246	4.99951e+06		1.03819e+06	1.34966e+06		5.13609e+06	284092		6.01202e+06	3.03363e+06
85	sp|P22314-2|UBA1_HUMAN	UBA1	Ubiquitin Like Modifier Activating Enzyme 1	2.51987e+06	1.60094e+06		43790.8	1.34016e+06		350616	808589		2.0287e+06	104456		3.752e+06	5.55144e+06
86	sp|P28300|LOX_HUMAN	LOX	Lysyl oxidase	1.08779e+07	1.41583e+07		934166	5.23108e+06		2.85481e+06	4.81871e+06		1.14337e+07	1.12644e+06		2.16216e+07	4.16406e+07
87	sp|P23246|SFPQ_HUMAN	SFPQ	Splicing Factor Proline And Glutamine Rich	6.14889e+06	1.89664e+06		91201.8	3.5757e+06		297530	813020		2.93615e+06	162112		4.33802e+06	2.62432e+06
88	sp|P04264|K2C1_HUMAN	KRT1	Keratin 1	4.13192e+06	1.32926e+06		230065	2.17384e+06		199921	8.30193e+06		431514	2.61542e+06		4.75292e+06	888112
89	sp|P40394|ADH7_HUMAN	ADH7	Alcohol Dehydrogenase 7 (Class IV), Mu Or Sigma Polypeptide	2.99031e+06	2.72848e+06		55295.5	1.99803e+06		282545	1.26812e+06		4.17033e+06	115242		8.76106e+06	6.44442e+06
90	sp|P78371|TCPB_HUMAN	CCT2	Chaperonin Containing TCP1 Subunit 2	3.64709e+06	2.12047e+06		96660.5	2.11092e+06		313076	560765		2.21546e+06	201604		4.82208e+06	5.54541e+06
91	sp|P60174|TPIS_HUMAN	TPI1	Triosephosphate Isomerase 1	4.74603e+06	3.36184e+06		152277	1.65187e+06		750223	1.33248e+06		4.94303e+06	375960		1.68939e+07	4.2023e+07
92	sp|P10809|CH60_HUMAN	HSPD1	Heat Shock Protein Family D (Hsp60) Member 1	2.17745e+06	1.6038e+06		185819	1.60547e+06		225805	329605		1.13046e+06	157048		2.93088e+06	2318883
93	sp|P40939|ECHA_HUMAN	HADHA	Hydroxyacyl-CoA Dehydrogenase Trifunctional Multienzyme Complex Subunit Alpha	5.85709e+06	1.35863e+06		24818.4	3.99207e+06		102591	365512		2.45876e+06	33071.4		2.69831e+06	1.43967e+06
94	sp|Q01082|SPTB2_HUMAN	SPTBN1	Spectrin Beta, Non-Erythrocytic 1	1.63285e+06	892936		83606.7	932396		166322	294653		1.28709e+06	130459		1.92913e+06	1.88879e+06
95	sp|Q9Y6U3|ADSV_HUMAN	SCIN	Scinderin	7.83448e+06	3.35844e+06		124516	3.40381e+06		468263	1.11984e+06		5.74155e+06	115309		9.43559e+06	1.0648e+07
96	sp|P21333|FLNA_HUMAN	FLNA	Filamin A	832068	1.06815e+06		51985.4	714518		94354.3	207216		1.021e+06	229444		1.34956e+06	1.96441e+06
97	sp|P31947|1433S_HUMAN	SFN	Stratifin	1.83847e+07	1.60247e+07		6.24991e+06	4.31448e+06		8.25866e+06	6.99937e+06		1.89018e+07	4.72558e+06		4.08867e+07	8.39563e+07
98	sp|P22626|ROA2_HUMAN	HNRNPA2B1	Heterogeneous Nuclear Ribonucleoprotein A2/B1	1.73558e+07	8.08248e+06		432174	1.1066e+07		1.07004e+06	2.72001e+06		8.851e+06	625678		1.28453e+07	6.19266e+06
99	sp|P13010|XRCC5_HUMAN	XRCC5	X-Ray Repair Cross Complementing 5	1.41605e+06	449883		9532.66	706469		24221.6	66132.1		966942	14405.3		1.72655e+06	925923
100	sp|P02787|TRFE_HUMAN	TF	Transferrin	3.12141e+06	1.79672e+06		130742	1.23041e+06		512461	603483		1.91445e+06	127888		1.87884e+06	1.09018e+06
101	sp|P13489|RINI_HUMAN	RNH1	Ribonuclease/Angiogenin Inhibitor 1	2.22667e+06	1.35242e+06		69575	855316		202907	575431		2.57282e+06	135417		4.75651e+06	5.24533e+06
102	sp|P49419-2|AL7A1_HUMAN	ALDH7A1	Aldehyde Dehydrogenase 7 Family Member A1	3.02482e+06	1.71894e+06		34576.8	1.86786e+06		206229	481848		1.65097e+06	70367.6		4.03386e+06	3.16118e+06
103	sp|P30153|2AAA_HUMAN	PPP2R1A	Protein Phosphatase 2 Scaffold Subunit Aalpha	1.36326e+06	899819		124546	743855		234197	410761		1.14249e+06	159002		2.55098e+06	2.98675e+06
104	sp|O00571|DDX3X_HUMAN	DDX3X	DEAD-Box Helicase 3 X-Linked	2.86376e+06	485175		25831.4	1.26823e+06		34343	232821		1.21225e+06	59403.5		1.62124e+06	1.08026e+06
105	sp|Q9UM54-6|MYO6_HUMAN	MYO6	Myosin VI	2.25418e+06	749591		28101.4	1.71841e+06		56303.8	374540		1.68528e+06	33280.3		2.1574e+06	1.02813e+06
106	sp|P61978-3|HNRPK_HUMAN	HNRNPK	Heterogeneous Nuclear Ribonucleoprotein K	1.36504e+07	4.57164e+06		259833	5.2531e+06		1.22798e+06	1.7992e+06		6.34162e+06	373892		1.36483e+07	1.66353e+07
107	sp|O60716-11|CTND1_HUMAN	CTNND1	Catenin Delta 1	2.47794e+06	1.23183e+06		92522.8	2.31507e+06		132854	493999		1.89147e+06	135323		3.08254e+06	2.88235e+06
108	sp|Q00839|HNRPU_HUMAN	HNRNPU	Heterogeneous Nuclear Ribonucleoprotein U	6.39139e+06	1.68154e+06		154833	4.36972e+06		175443	645437		4.06986e+06	103706		3.28654e+06	1.36654e+06
109	sp|P17987|TCPA_HUMAN	TCP1	T-Complex 1	2.23369e+06	1.55496e+06		32049	1.7415e+06		187988	458475		1.98076e+06	65681		2.484e+06	1.82041e+06
110	sp|Q01518|CAP1_HUMAN	CAP1	Cyclase Associated Actin Cytoskeleton Regulatory Protein 1	3.28161e+06	1.13716e+06		53297.6	1.19941e+06		145881	347373		1.86436e+06	77291.7		2.77579e+06	6.38215e+06
111	sp|Q01469|FABP5_HUMAN	FABP5	Fatty Acid Binding Protein 5	4.13191e+06	2.03602e+06		61857.8	856889		218769	549367		4.50685e+06	143151		3.01009e+07	6.84596e+07
112	sp|Q03252|LMNB2_HUMAN	LMNB2	Lamin B2	4.00279e+06	2.09908e+06		138398	1.98918e+06		364962	685538		2.36938e+06	216299		2.89103e+06	2.23947e+06
113	sp|P31948|STIP1_HUMAN	STIP1	Stress Induced Phosphoprotein 1	1.50588e+06	1.02773e+06		44273.7	644185		191114	346295		1.03978e+06	116008		2.16003e+06	3.97669e+06
114	sp|Q86VP6|CAND1_HUMAN	CAND1	Cullin Associated And Neddylation Dissociated 1	2.41325e+06	748246		40466.5	726458		73935.1	398136		959918	48091		2.12067e+06	2.1718e+06
115	sp|P23396|RS3_HUMAN	RPS3	Ribosomal Protein S3	3.58315e+06	1.73453e+06		59600.3	2.67846e+06		266575	591747		2.6331e+06	145761		3.29841e+06	2.67223e+06
116	sp|P49368|TCPG_HUMAN	CCT3	Chaperonin Containing TCP1 Subunit 3	3.13161e+06	2.04679e+06		51076.1	2.2873e+06		241384	703367		2.48473e+06	114905		4.64221e+06	5.71025e+06
117	sp|P07910-2|HNRPC_HUMAN	HNRNPC	Heterogeneous Nuclear Ribonucleoprotein C (C1/C2)	2.38746e+06	2.80848e+06		108700	2.95589e+06		490808	834085		2.55413e+06	190092		3.06463e+06	1.72966e+06
118	sp|P61158|ARP3_HUMAN	ACTR3	ARP3 Actin Related Protein 3 Homolog	3.32639e+06	2.03594e+06		69583.5	2.51836e+06		203099	536775		2.57463e+06	63069.4		3.99534e+06	2.79045e+06
119	sp|P38646|GRP75_HUMAN	HSPA9	Heat Shock Protein Family A (Hsp70) Member 9	4.24931e+06	2.31362e+06		130450	2.9341e+06		307125	531678		1.87444e+06	143808		5.25113e+06	3.04301e+06
120	sp|Q14974|IMB1_HUMAN	KPNB1	Karyopherin Subunit Beta 1	2.27295e+06	1.2064e+06		52810	1.19819e+06		156505	355217		2.10826e+06	102850		1.67573e+06	2.75361e+06
121	sp|P50995|ANX11_HUMAN	ANXA11	Annexin A11	3.71106e+06	3.08514e+06		153144	3.75333e+06		856726	1.1851e+06		3.2532e+06	304669		5.79448e+06	4.53442e+06
122	sp|P34932|HSP74_HUMAN	HSPA4	Heat Shock Protein Family A (Hsp70) Member 4	661046	505167		34797.2	371187		91702.2	95065.8		863256	36246.1		1.38546e+06	1.07978e+06
123	sp|Q9Y490|TLN1_HUMAN	TLN1	Talin 1	723488	236514		17917.3	284639		60064.9	123090		298551	41283.3		647349	991651
124	sp|Q8WXH0|SYNE2_HUMAN	SYNE2	Spectrin Repeat Containing Nuclear Envelope Protein 2	990331	361284		15591.6	362287		288962	154264		390825	46692.9		932118	1.25861e+06
125	sp|O15231-3|ZN185_HUMAN	ZNF185	Zinc Finger Protein 185 With LIM Domain	1.23433e+06	927632		71626.2	781476		95162.1	325433		1.16851e+06	91535.8		2.89923e+06	2.78381e+06
126	sp|P18206|VINC_HUMAN	VCL	Vinculin	882255	523403		18395	492076		93031.2	297749		911951	32757.8		1.10868e+06	1.62227e+06
127	sp|P07195|LDHB_HUMAN	LDHB	Lactate Dehydrogenase B	3.39659e+06	2.77801e+06		53655.7	2.42804e+06		267509	902553		3.85746e+06	119255		7.46011e+06	6.73273e+06
128	sp|P30044|PRDX5_HUMAN	PRDX5	Peroxiredoxin 5	6.21977e+06	4.8307e+06		80132.5	2.17471e+06		737296	1.35901e+06		6.61657e+06	261826		8.97791e+06	4.51033e+07
129	sp|O75083|WDR1_HUMAN	WDR1	WD Repeat Domain 1	677692	1.17609e+06		91991.1	1.25051e+06		204868	441494		2.11885e+06	81446		3.71641e+06	2.13939e+06
130	sp|O43175|SERA_HUMAN	PHGDH	Phosphoglycerate Dehydrogenase	2.60057e+06	1.39162e+06		84797.5	1.11531e+06		272005	465871		1.20727e+06	138516		2.08482e+06	5.09777e+06
131	sp|Q9P2E9|RRBP1_HUMAN	RRBP1	Ribosome Binding Protein 1	1.10831e+06	509776		45284.7	840655		59682.1	204410		784125	66293.1		1.58338e+06	910108
132	sp|Q12797|ASPH_HUMAN	ASPH	Aspartate Beta-Hydroxylase	2.18201e+06	1.00807e+06		45842.1	2.12522e+06		215530	367638		2.75146e+06	76842.4		3.69364e+06	1.88195e+06
133	sp|P40227|TCPZ_HUMAN	CCT6A	Chaperonin Containing TCP1 Subunit 6A	2.88564e+06	1.51608e+06		67414.6	1.75567e+06		206567	284423		1.529e+06	98909.9		2.26012e+06	2.03972e+06
134	sp|O75367|H2AY_HUMAN	H2AFY	H2A Histone Family Member Y	2.35889e+06	3.42926e+06		43639	7.26155e+06		245813	1.00002e+06		3.96054e+06	120950		3.14947e+06	2.17205e+06
135	sp|P62937|PPIA_HUMAN	PPIA	Peptidylprolyl Isomerase A	9.14231e+06	1.0443e+07		116008	6.49074e+06		1.40481e+06	3.78388e+06		1.44238e+07	469914		4.52983e+07	4.76648e+07
136	sp|P07237|PDIA1_HUMAN	P4HB	Prolyl 4-Hydroxylase Subunit Beta	1.40386e+06	1.11332e+06		91240.9	1.00579e+06		216245	301506		1.31146e+06	105597		2.93075e+06	2.14133e+06
137	sp|P48643|TCPE_HUMAN	CCT5	Chaperonin Containing TCP1 Subunit 5	881822	1.28193e+06		46158.3	917468		195366	288381		969343	79198.6		2.15919e+06	836363
138	sp|Q92841|DDX17_HUMAN	DDX17	DEAD-Box Helicase 17	2.82167e+06	980392		37945.5	2.07563e+06		114995	454173		1.74319e+06	65600.5		2.30724e+06	1.4116e+06
139	sp|Q53EL6|PDCD4_HUMAN	PDCD4	Programmed Cell Death 4	2.92063e+06	1.08402e+06		83108	1.05718e+06		155344	254286		1.54277e+06	98715		5.24528e+06	7.16559e+06
140	sp|Q16531|DDB1_HUMAN	DDB1	Damage Specific DNA Binding Protein 1	1.89208e+06	596703		72038.7	1.7298e+06		55704.3	275595		1.37027e+06	54429.8		1.4714e+06	1.18458e+06
141	sp|Q99832|TCPH_HUMAN	CCT7	Chaperonin Containing TCP1 Subunit 7	1.53053e+06	1.44961e+06		46915.6	2.23172e+06		156627	380769		2.12468e+06	98785.6		2.35034e+06	1.76766e+06
142	sp|Q6ZRV2|FA83H_HUMAN	FAM83H	Family With Sequence Similarity 83 Member H	1.99121e+06	604570		47764.1	1.14607e+06		78634.2	363807		915077	52159.9		1.7139e+06	637227
143	sp|P02786|TFR1_HUMAN	TFRC	Transferrin Receptor	8.84705e+06	1.61138e+06		33186.9	2.60365e+06		185328	689957		1.25119e+06	99782.2		2.17439e+06	476575
144	sp|P51991|ROA3_HUMAN	HNRNPA3	Heterogeneous Nuclear Ribonucleoprotein A3	250244	51767.8		3559.48	85334.5		14929.3	37787.8		84535.6	8344.52		46450.5	29871.4
145	sp|P09211|GSTP1_HUMAN	GSTP1	Glutathione S-Transferase Pi 1	1.98824e+07	7.90742e+06		43255.3	3.67763e+06		554585	1.2548e+06		1.8048e+07	197105		6.23626e+07	8.67875e+07
146	sp|P50395|GDIB_HUMAN	GDI2	GDP Dissociation Inhibitor 2	1.25827e+06	821354		36683.3	672206		142542	340859		1.25445e+06	50923.9		2.48774e+06	2.02624e+06
147	sp|P36578|RL4_HUMAN	RPL4	Ribosomal Protein L4	2.53531e+06	842446		30287.9	2.62508e+06		37597.3	257657		1.29275e+06	32245.5		1.2766e+06	512166
148	sp|O60664|PLIN3_HUMAN	PLIN3	Perilipin 3	731939	613121		29114	306050		179040	224460		1.03154e+06	76016.9		3.45267e+06	6.12102e+06
149	sp|P19367|HXK1_HUMAN	HK1	Hexokinase 1	1.74619e+06	718410		42794.5	1.23755e+06		80081.6	186990		1.63473e+06	29732.4		1.94496e+06	919585
150	sp|Q02487|DSC2_HUMAN	DSC2	Desmocollin 2	905321	240087		105503	395813		71965.5	124514		757199	45042		1.77446e+06	1.35818e+06
151	sp|P12270|TPR_HUMAN	TPR	Translocated Promoter Region, Nuclear Basket Protein	511542	250456		18120.3	300681		28155.3	95930		366562	20194.7		594821	560409
152	sp|P46459|NSF_HUMAN	NSF	N-Ethylmaleimide Sensitive Factor, Vesicle Fusing ATPase	2.2037e+06	960884		32290.4	1.41023e+06		130002	436341		2.03142e+06	49707.3		1.39345e+06	1.37891e+06
153	sp|P09651|ROA1_HUMAN	HNRNPA1	Heterogeneous Nuclear Ribonucleoprotein A1	1.29116e+06	795873		18404.6	1.4949e+06		61300.1	246244		1.07097e+06	23445.2		1.49337e+06	312156
154	sp|Q08211|DHX9_HUMAN	DHX9	DExH-Box Helicase 9	3.14155e+06	529999		14478.8	1.73894e+06		29818.7	257308		1.32987e+06	32132.4		1.29892e+06	490153
155	sp|P21980|TGM2_HUMAN	TGM2	Transglutaminase 2	2.12583e+06	774162		85274.8	815003		129297	350733		1.87424e+06	92304.8		3.94885e+06	9.67958e+06
156	sp|P61247|RS3A_HUMAN	RPS3A	Ribosomal Protein S3A	2.25952e+06	1.80972e+06		216335	2.67668e+06		308749	273716		1.70285e+06	245224		1.90352e+06	2.78971e+06
157	sp|P16615|AT2A2_HUMAN	ATP2A2	ATPase Sarcoplasmic/Endoplasmic Reticulum Ca2+ Transporting 2	2.74803e+06	751950		18869.5	1.97022e+06		47029.9	261976		1.70914e+06	31936.6		1.49193e+06	540966
158	sp|Q14247|SRC8_HUMAN	CTTN	Cortactin	883999	920961		183688	718253		380766	518054		685624	78794.8		2.1705e+06	2.52422e+06
159	sp|Q2M2I5|K1C24_HUMAN	KRT24	Keratin 24	423159	1.30149e+07		33012.6	1.13024e+06		243915	1.61049e+06		236724	87042.3		7.48892e+06	4.985e+07
160	sp|P15559|NQO1_HUMAN	NQO1	NAD(P)H Quinone Dehydrogenase 1	8.74611e+06	7.97921e+06		112676	4.25363e+06		907236	3.75013e+06		1.77683e+07	461463		1.3098e+06	5.39083e+07
161	sp|P09525|ANXA4_HUMAN	ANXA4	Annexin A4	1.06497e+06	705847		11716.5	632770		42533.5	101799		616994	20425.2		1.06853e+06	1.52338e+06
162	sp|P51648|AL3A2_HUMAN	ALDH3A2	Aldehyde Dehydrogenase 3 Family Member A2	3.23825e+06	1.35868e+06		51633.8	3.80315e+06		241220	406186		1.76723e+06	120248		1.93578e+06	3.22695e+06
163	sp|P50991|TCPD_HUMAN	CCT4	Chaperonin Containing TCP1 Subunit 4	2.86911e+06	1.56244e+06		21183.8	1.78872e+06		166878	346543		1.82331e+06	27179.8		2.37382e+06	2.33288e+06
164	sp|P52209|6PGD_HUMAN	PGD	Phosphogluconate Dehydrogenase	2.81284e+06	2.23503e+06		82139.3	1.66672e+06		377870	1.00275e+06		3.85855e+06	158349		9.29089e+06	9.93801e+06
165	sp|P02794|FRIH_HUMAN	FTH1	Ferritin Heavy Chain 1	4.95057e+06	1.05447e+07		534689	5.37499e+06		1.23526e+06	1.96881e+06		1.13386e+07	1.13965e+06		1.94415e+07	3.07338e+07
166	sp|Q5VT79|AXA81_HUMAN	ANXA8L1	Annexin A8 Like 1	1.16579e+06	1.91451e+06		76423.7	1.91558e+06		280116	362543		2.18162e+06	72092.4		3.24807e+06	5.10694e+06
167	sp|P16144|ITB4_HUMAN	ITGB4	Integrin Subunit Beta 4	1.82494e+06	509080		50291.2	945439		75809.7	132265		1.113e+06	49848.4		1.46331e+06	964342
168	sp|P11413|G6PD_HUMAN	G6PD	Glucose-6-Phosphate Dehydrogenase	1.35658e+06	441078		64353.8	336058		27315.6	64445.9		1.01744e+06	55017.9		1.57137e+06	1.1251e+06
169	sp|P37802|TAGL2_HUMAN	TAGLN2	Transgelin 2	1.80075e+06	1.52552e+06		105167	759990		398522	482625		2.10848e+06	270372		1.28093e+07	3.59481e+07
170	sp|P13797|PLST_HUMAN	PLS3	Plastin 3	883737	525801		41785.5	409971		124842	219481		853234	63150.1		2.27492e+06	2.63431e+06
171	sp|P38606|VATA_HUMAN	ATP6V1A	ATPase H+ Transporting V1 Subunit A	1.84964e+06	1.15374e+06		6145.93	1.26467e+06		92983.6	163412		1.67932e+06	32083.7		2.09325e+06	2.04187e+06
172	sp|P09429|HMGB1_HUMAN	HMGB1	High Mobility Group Box 1	1.37114e+06	1.1301e+06		96967.7	528099		237776	498224		1.22091e+06	120797		4.24843e+06	6.7951e+06
173	sp|P06744|G6PI_HUMAN	GPI	Glucose-6-Phosphate Isomerase	2.38665e+06	1.37935e+06		30316.4	994991		38402.8	245235		1.8882e+06	24346		3.43544e+06	4.48768e+06
174	sp|Q6P6B1|ERIC5_HUMAN	ERICH5	Glutamate Rich 5	1.59828e+06	1.63559e+06		262762	702574		207810	744193		1.45933e+06	370669		2.66934e+06	8.85236e+06
175	sp|P50990|TCPQ_HUMAN	CCT8	Chaperonin Containing TCP1 Subunit 8	2.04651e+06	2.74428e+06		100175	1.34356e+06		343385	807845		2.96012e+06	202231		2.40024e+06	2.1583e+06
176	sp|Q07955|SRSF1_HUMAN	SRSF1	Serine And Arginine Rich Splicing Factor 1	3.58248e+06	1.12041e+06		119426	769381		132167	220870		1.14267e+06	84860.7		2.62439e+06	2.68084e+06
177	sp|P60842|IF4A1_HUMAN	EIF4A1	Eukaryotic Translation Initiation Factor 4A1	794113	420099		43256.1	436374		84187.7	167784		623306	52622.9		1.90043e+06	1.12416e+06
178	sp|P14550|AK1A1_HUMAN	AKR1A1	Aldo-Keto Reductase Family 1 Member A1	1.06859e+06	697907		11857.1	344013		162711	255575		895896	46734.8		2.74698e+06	8.30479e+06
179	sp|P02538|K2C6A_HUMAN	KRT6A	Keratin 6A	2.978e+06	216216		15943	1.54367e+06		115162	499136		5.44589e+06	45020.8		1.27502e+06	785725
180	sp|O95834-3|EMAL2_HUMAN	EML2	Echinoderm Microtubule Associated Protein Like 2	1.82572e+06	1.25066e+06		30268.7	1.44855e+06		100327	356942		2.19406e+06	67910		3.96237e+06	2.66029e+06
181	sp|P04632|CPNS1_HUMAN	CAPNS1	Calpain Small Subunit 1	2.50309e+06	1.57738e+06		138040	1.26759e+06		370420	722377		2.45898e+06	171963		4.37011e+06	9.83909e+06
182	sp|P17655|CAN2_HUMAN	CAPN2	Calpain 2	463636	407368		8693.94	668240		40216.3	203622		1.34234e+06	35580.8		1.41948e+06	867372
183	sp|P31943|HNRH1_HUMAN	HNRNPH1	Heterogeneous Nuclear Ribonucleoprotein H1	788752	251083		23046.4	505889		35780.9	113726		566776	59872.1		1.19132e+06	698695
184	sp|P16401|H15_HUMAN	HIST1H1B	Histone Cluster 1 H1 Family Member B	4.16338e+06	2.40463e+06		179247	2.94044e+06		226667	478358		1.7508e+06	36786.6		2.52049e+06	761898
185	sp|P43243|MATR3_HUMAN	MATR3	Matrin 3	1.66363e+06	612027		33839	1.01041e+06		71914.6	146827		761778	49834.5		1.60366e+06	977286
186	sp|Q5T0Z8|CF132_HUMAN	C6orf132	Chromosome 6 Open Reading Frame 132	968324	444835		80438.8	647844		124438	432002		616649	97832.6		1.50887e+06	1.22378e+06
187	sp|P23528|COF1_HUMAN	CFL1	Cofilin 1	2.651e+06	1.61429e+06		60996.7	1.38667e+06		144622	349324		3.85582e+06	78923.7		7.23328e+06	8.49795e+06
188	sp|P08238|HS90B_HUMAN	HSP90AB1	Heat Shock Protein 90 Alpha Family Class B Member 1	2.68392e+06	1.78989e+06		65156.7	1.52494e+06		247629	254036		1.30914e+06	65599.3		2.08379e+06	3.65945e+06
189	sp|P62805|H4_HUMAN	HIST1H4C	Histone Cluster 1 H4 Family Member C	1.16425e+08	3.85366e+07		1.03857e+06	9.00319e+07		1.74395e+06	8.04104e+06		5.73293e+07	1.31608e+06		1.00698e+08	3.07362e+07
190	sp|O00151|PDLI1_HUMAN	PDLIM1	PDZ And LIM Domain 1	379897	447582		22997.8	477883		160421	205560		574789	33197.3		1.57913e+06	2.18389e+06
191	sp|Q96AE4|FUBP1_HUMAN	FUBP1	Far Upstream Element Binding Protein 1	1.6257e+06	842068		85843.1	976966		171175	351517		1.18931e+06	115947		2.66815e+06	4.29469e+06
192	sp|P21964|COMT_HUMAN	COMT	Catechol-O-Methyltransferase	2.72796e+06	901517		36998.1	585339		250911	489661		3.17462e+06	80224.6		4.90466e+06	1.12949e+07
193	sp|Q15084|PDIA6_HUMAN	PDIA6	Protein Disulfide Isomerase Family A Member 6	3.26213e+06	944951		38916	1.21959e+06		92027.3	231250		1.24481e+06	30550		1.90631e+06	2.71302e+06
194	sp|Q14574-2|DSC3_HUMAN	DSC3	Desmocollin 3	2.8265e+06	888028		22896.1	1.25726e+06		86063.4	323266		1.89181e+06	38369.2		3.16213e+06	1.66593e+06
195	sp|P10412|H14_HUMAN	HIST1H1E	Histone Cluster 1 H1 Family Member E	153964	77833.4		27680.7	84049.5		18387.2	27440.3		84680.9	7371.18		73802.3	47849
196	sp|Q9BXK5|B2L13_HUMAN	BCL2L13	BCL2 Like 13	2.98072e+06	2.04329e+06		142805	1.47769e+06		205205	448820		1.25195e+06	190476		7.61648e+06	8.17148e+06
197	sp|Q1KMD3|HNRL2_HUMAN	HNRNPUL2	Heterogeneous Nuclear Ribonucleoprotein U Like 2	2.55845e+06	585911		15323.9	1.57008e+06		62432.5	256434		1.06653e+06	26731.4		1.30137e+06	741498
198	sp|P01857|IGHG1_HUMAN	IGHG1	Immunoglobulin Heavy Constant Gamma 1	169231	408012		22007.1	355219		82659.7	100482		277659	11338.8		80008	319088
199	sp|P31946|1433B_HUMAN	YWHAB	Tyrosine 3-Monooxygenase/Tryptophan 5-Monooxygenase Activation Protein Beta	277646	3.55872e+06		620214	1.32043e+06		1.03671e+06	1.20095e+06		2.61038e+06	357660		1.5194e+06	751477
200	sp|P28331|NDUS1_HUMAN	NDUFS1	NADH:Ubiquinone Oxidoreductase Core Subunit S1	1.61167e+06	635092		41119.1	1.0356e+06		72396.8	134896		683363	48622.5		1.10932e+06	824283
201	sp|P32119|PRDX2_HUMAN	PRDX2	Peroxiredoxin 2	4.38807e+06	4.48369e+06		76781.5	2.79799e+06		345321	944558		4.04077e+06	135066		5.98365e+06	6.20867e+06
202	sp|Q9Y6X4|F169A_HUMAN	FAM169A	Family With Sequence Similarity 169 Member A	2.43498e+06	789595		87437.4	938790		181750	249093		1.03374e+06	107939		1.7564e+06	1.66422e+06
203	sp|P02511|CRYAB_HUMAN	CRYAB	Crystallin Alpha B	1.95528e+06	827932		23161.8	1.02525e+06		152366	128730		1.12289e+06	115035		1.58667e+06	2.85604e+06
204	sp|O95757|HS74L_HUMAN	HSPA4L	Heat Shock Protein Family A (Hsp70) Member 4 Like	634166	234369		114330	260194		24997.9	58329.3		337834	151633		715956	489277
205	sp|P18669|PGAM1_HUMAN	PGAM1	Phosphoglycerate Mutase 1	2.17728e+06	2.2371e+06		44244.9	1.41149e+06		260980	650261		3.19129e+06	67582		6.15435e+06	9.43343e+06
206	sp|P21796|VDAC1_HUMAN	VDAC1	Voltage Dependent Anion Channel 1	7.60868e+06	1.23454e+06		29108	2.41396e+06		202109	168818		2.4269e+06	61610.1		1.81153e+06	1.15796e+06
207	sp|P27824-2|CALX_HUMAN	CNX	Calnexin	1.41212e+06	1.46444e+06		45290.4	1.5623e+06		134939	317449		1.64113e+06	131824		2.71895e+06	848769
208	sp|P35222|CTNB1_HUMAN	CTNNB1	Catenin Beta 1	1.30091e+06	751566		19730.9	1.24249e+06		65418.5	364172		1.1167e+06	23702.8		1.09045e+06	1.26675e+06
209	sp|P33176|KINH_HUMAN	KIF5B	Kinesin Family Member 5B	660099	274323		19728.3	553989		30970.7	93337.8		623292	18829.2		707913	577787
210	sp|P23526|SAHH_HUMAN	AHCY	Adenosylhomocysteinase	1.81243e+06	758049		10999.2	687340		100608	251109		1.15665e+06	28665.7		1.68145e+06	2.3684e+06
211	sp|Q99613|EIF3C_HUMAN	EIF3C	Eukaryotic Translation Initiation Factor 3 Subunit C	780751	679993		32269.5	947015		76682.1	123914		617416	34505.2		1.43339e+06	411733
212	sp|Q12905|ILF2_HUMAN	ILF2	Interleukin Enhancer Binding Factor 2	1.12123e+06	670719		25656.6	900745		64508.9	109253		577304	10231.6		1.26875e+06	635648
213	sp|Q9C0C2|TB182_HUMAN	TNKS1BP1	Tankyrase 1 Binding Protein 1	554537	308848		17146.8	188263		50697.7	91121.5		539863	31966.6		800160	1.2907e+06
214	sp|P35232|PHB_HUMAN	PHB	Prohibitin	3.00164e+06	1.91278e+06		89697.5	1.97867e+06		336279	567546		1.3886e+06	111280		1.35478e+06	1.10658e+06
215	sp|P25685|DNJB1_HUMAN	DNAJB1	DnaJ Heat Shock Protein Family (Hsp40) Member B1	1.58684e+06	979068		59132.9	1.2601e+06		285138	479857		1.47337e+06	100230		1.74335e+06	1.94118e+06
216	sp|P38159|RBMX_HUMAN	RBMX	RNA Binding Motif Protein X-Linked	1.44237e+06	1.51267e+06		37876.2	2.5432e+06		100652	361256		2.02996e+06	91933.2		1.98618e+06	1.22346e+06
217	sp|P11586|C1TC_HUMAN	MTHFD1	Methylenetetrahydrofolate Dehydrogenase, Cyclohydrolase And Formyltetrahydrofolate Synthetase 1	718080	318248		11489.2	385119		49786.5	77422.1		553371	27818.3		1.05785e+06	617371
218	sp|P17980|PRS6A_HUMAN	PSMC3	Proteasome 26S Subunit, ATPase 3	1.61478e+06	1.19579e+06		42488.3	699236		153996	312971		1.12215e+06	58869.4		1.87941e+06	1.86151e+06
219	sp|P30086|PEBP1_HUMAN	PEBP1	Phosphatidylethanolamine Binding Protein 1	1.27859e+06	553602		9164.6	601219		38898.7	133332		1.06335e+06	41904.7		3.4858e+06	8.52526e+06
220	sp|Q13263|TIF1B_HUMAN	TRIM28	Tripartite Motif Containing 28	1.50536e+06	470700		62528.4	549218		94847.7	149739		621244	56018		1.35724e+06	1.78276e+06
221	sp|P21281|VATB2_HUMAN	ATP6V1B2	ATPase H+ Transporting V1 Subunit B2	991218	912190		54847.8	817151		118205	192353		721897	77064.9		966455	946430
222	sp|Q13561|DCTN2_HUMAN	DCTN2	Dynactin Subunit 2	1.16877e+06	933524		64656.7	462651		206441	302497		698155	169707		1.73226e+06	1.68961e+06
223	sp|P26447|S10A4_HUMAN	S100A4	S100 Calcium Binding Protein A4	835567	4.72357e+06		578330	1.9094e+07		180285	4.03394e+06		2.66104e+07	2.11162e+06		1.73678e+06	1.49344e+06
224	sp|P05388|RLA0_HUMAN	RPLP0	Ribosomal Protein Lateral Stalk Subunit P0	3.65588e+06	1.53853e+06		31277	1.75918e+06		91806.4	176122		1.74187e+06	41404.2		3.92617e+06	3.47135e+06
225	sp|P27348|1433T_HUMAN	YWHAQ	Tyrosine 3-Monooxygenase/Tryptophan 5-Monooxygenase Activation Protein Theta	2.45402e+06	1.66948e+06		139803	1.06703e+06		400865	596500		2.68353e+06	191704		5.15151e+06	1.18757e+07
226	sp|Q16555|DPYL2_HUMAN	DPYSL2	Dihydropyrimidinase Like 2	283282	374701		17476.9	305425		46142.3	63485.1		347647	30186.5		361409	682891
227	sp|P16152|CBR1_HUMAN	CBR1	Carbonyl Reductase 1	188584	93452.3		2250.34	110746		11082.6	28262.7		193749	7127.44		1.32436e+06	1.23554e+06
228	sp|Q06323|PSME1_HUMAN	PSME1	Proteasome Activator Subunit 1	686113	403813		27635	322108		87029.4	94185.2		538712	28486.8		1.68076e+06	2.20179e+06
229	sp|P09758|TACD2_HUMAN	TACSTD2	Tumor Associated Calcium Signal Transducer 2	8.99281e+06	1.19849e+07		1.20466e+06	9.00715e+06		4.93872e+06	5.30322e+06		1.07435e+07	1.53228e+06		1.17281e+07	1.53169e+07
230	sp|P30041|PRDX6_HUMAN	PRDX6	Peroxiredoxin 6	2.65017e+06	1.11591e+06		14876.3	714603		170004	398114		1.87973e+06	59897.2		4.37518e+06	5.13896e+06
231	sp|P40926|MDHM_HUMAN	MDH2	Malate Dehydrogenase 2	1.28906e+06	674969		67610.6	929817		94998.7	102859		572829	53966.6		2.93598e+06	3.12815e+06
232	sp|P31939|PUR9_HUMAN	ATIC	5-Aminoimidazole-4-Carboxamide Ribonucleotide Formyltransferase/IMP Cyclohydrolase	375413	252342		4483.03	140987		21672.6	114486		596283	10447		619945	742382
233	sp|P07814|SYEP_HUMAN	EPRS	Glutamyl-Prolyl-TRNA Synthetase	807507	553793		36701.4	753481		67016.7	210829		585065	38135.8		697548	389520
234	sp|P12830|CADH1_HUMAN	CDH1	Cadherin 1	1.67137e+06	876225		46909.1	813799		308331	471609		1.44495e+06	67039.3		1.48762e+06	2.30469e+06
235	sp|P05455|LA_HUMAN	SSB	Sjogren Syndrome Antigen B	395779	606320		53160.4	288947		122515	121935		702629	108245		912257	903618
236	sp|Q86UP2|KTN1_HUMAN	KTN1	Kinectin 1	312884	187601		18976.6	240232		44966.7	72827.9		262363	20948.4		514554	381091
237	sp|Q16851-2|UGPA_HUMAN	UGP2	UDP-Glucose Pyrophosphorylase 2	2.64656e+06	1.23615e+06		57763.2	1.18156e+06		195342	458620		1.67378e+06	54864.7		1.79109e+06	2.1592e+06
238	sp|P40925|MDHC_HUMAN	MDH1	Malate Dehydrogenase 1	2.78772e+06	1.09609e+06		12940.4	784190		77038.1	252559		2.08081e+06	62576.4		6.38742e+06	1.11441e+07
239	sp|O94905|ERLN2_HUMAN	ERLIN2	ER Lipid Raft Associated 2	1.06294e+06	346795		26403.7	559239		33614.4	165020		482830	30274.3		669338	422040
240	sp|P45974|UBP5_HUMAN	USP5	Ubiquitin Specific Peptidase 5	1.23563e+06	270312		8972.74	331346		39357.5	94364.9		638528	8910.33		683117	805855
241	sp|P07737|PROF1_HUMAN	PFN1	Profilin 1	2.62272e+06	556881		68991.9	622999		60247.7	202545		1.75293e+06	41547.8		4.44552e+06	3.66694e+06
242	sp|P61160|ARP2_HUMAN	ACTR2	ARP2 Actin Related Protein 2 Homolog	2.59432e+06	1.31351e+06		53491.5	1.25922e+06		210481	514897		2.01889e+06	126721		4.05713e+06	6.0851e+06
243	sp|Q96KP4|CNDP2_HUMAN	CNDP2	Carnosine Dipeptidase 2	2.22779e+06	817986		32221.8	554403		104009	315447		1.47061e+06	68064.5		2.19387e+06	3.64519e+06
244	sp|P18124|RL7_HUMAN	RPL7	Ribosomal Protein L7	3.59256e+06	1.87956e+06		47078.8	4.0454e+06		82429.8	692737		3.11489e+06	81251.7		2.50353e+06	879685
245	sp|P47897|SYQ_HUMAN	QARS	Glutaminyl-TRNA Synthetase	741453	135724		54601.1	339181		35713.6	43730.9		404801	18866.6		510745	333353
246	sp|Q9Y617|SERC_HUMAN	PSAT1	Phosphoserine Aminotransferase 1	664747	249499		94279.3	162251		48834.5	66273.1		515825	30751.2		1.65875e+06	2.00146e+06
247	sp|Q16891|MIC60_HUMAN	IMMT	Inner Membrane Mitochondrial Protein	1.4705e+06	701711		11747.7	801538		42790.7	153146		744819	25723		1.19358e+06	579978
248	sp|P07339|CATD_HUMAN	CTSD	Cathepsin D	1.75822e+06	2.54079e+06		102252	2.9889e+06		482720	707253		2.31759e+06	161325		5.248e+06	2.79396e+06
249	sp|P55786|PSA_HUMAN	NPEPPS	Aminopeptidase Puromycin Sensitive	440912	363813		13214.2	357830		20093.3	118144		802999	15714.1		1.23879e+06	1.02827e+06
250	sp|Q9UH99|SUN2_HUMAN	SUN2	Sad1 And UNC84 Domain Containing 2	1.10798e+06	210715		20680.8	466233		28003.8	82187.7		448853	19227.6		493112	337871
251	sp|P50502|F10A1_HUMAN	ST13	ST13, Hsp70 Interacting Protein	2.68709e+06	2.58407e+06		170852	1.48531e+06		525423	809383		2.37085e+06	269201		3.53046e+06	8.437e+06
252	sp|P04843|RPN1_HUMAN	RPN1	Ribophorin I	2.76635e+06	684724		49808.7	1.76027e+06		99128.2	410670		1.58011e+06	49122.1		1.29747e+06	479907
253	sp|Q14103|HNRPD_HUMAN	HNRNPD	Heterogeneous Nuclear Ribonucleoprotein D	7.33196e+06	1.5959e+06		18191.7	2.83836e+06		62502.5	356896		2.99811e+06	45532.2		4.1442e+06	3.34964e+06
254	sp|P54920|SNAA_HUMAN	NAPA	NSF Attachment Protein Alpha	696572	204729		8876.8	352207		37356.5	130089		501472	21077.2		1.00126e+06	1.23378e+06
255	sp|P35998|PRS7_HUMAN	PSMC2	Proteasome 26S Subunit, ATPase 2	486763	874729		82051	675681		101695	296231		889526	95507.2		992495	907213
256	sp|P31930|QCR1_HUMAN	UQCRC1	Ubiquinol-Cytochrome C Reductase Core Protein 1	1.86538e+06	862838		39532.3	1.12817e+06		122928	245202		913180	40028.6		1.00146e+06	788028
257	sp|P22695|QCR2_HUMAN	UQCRC2	Ubiquinol-Cytochrome C Reductase Core Protein 2	1.41668e+06	553393		8687.53	869872		84410.5	143462		664765	28456.9		1.10039e+06	758470
258	sp|Q9Y230|RUVB2_HUMAN	RUVBL2	RuvB Like AAA ATPase 2	338672	800967		36828.9	689099		120221	174073		479572	34642.5		549195	304607
259	sp|P22307|NLTP_HUMAN	SCP2	Sterol Carrier Protein 2	509498	281871		9342.64	313247		56256	144468		410710	50854.2		465111	448239
260	sp|Q15691|MARE1_HUMAN	MAPRE1	Microtubule Associated Protein RP/EB Family Member 1	295321	546802		33490.5	311991		63297.2	180121		714592	48690.7		1.46796e+06	1.45132e+06
261	sp|P51659|DHB4_HUMAN	HSD17B4	Hydroxysteroid 17-Beta Dehydrogenase 4	1.15898e+06	257061		25452.7	614976		26284.8	80775		645756	35324.8		540728	272429
262	sp|P61106|RAB14_HUMAN	RAB14	RAB14, Member RAS Oncogene Family	1.58727e+06	585103		19193.1	1.14633e+06		63043.5	207412		1.76137e+06	27979.5		1.67066e+06	667871
263	sp|Q02818|NUCB1_HUMAN	NUCB1	Nucleobindin 1	310483	499002		69022.8	342725		152138	167918		347085	53738.1		1.15466e+06	1.00392e+06
264	sp|Q99497|PARK7_HUMAN	PARK7	Parkinsonism Associated Deglycase	863352	336441		11959.1	190524		27332.9	99010.1		437478	37877.7		2.52448e+06	6.4849e+06
265	sp|P55084|ECHB_HUMAN	HADHB	Hydroxyacyl-CoA Dehydrogenase Trifunctional Multienzyme Complex Subunit Beta	2.38632e+06	1.42353e+06		71745.4	2.82675e+06		139238	306091		1.48001e+06	84147.1		2.13109e+06	737893
266	sp|P20073|ANXA7_HUMAN	ANXA7	Annexin A7	7.00174e+06	3.01177e+06		53359.8	4.86342e+06		211986	611903		2.48856e+06	103785		5.16774e+06	5.78307e+06
267	sp|O60506-3|HNRPQ_HUMAN	SYNCRIP	Synaptotagmin Binding Cytoplasmic RNA Interacting Protein	503653	157881		1707.41	322836		6740.54	44545.7		287026	2259.03		370593	259633
268	sp|P23634|AT2B4_HUMAN	ATP2B4	ATPase Plasma Membrane Ca2+ Transporting 4	563525	434417		27582.9	920402		68995.2	228971		738174	21884.2		576230	314443
269	sp|P11940|PABP1_HUMAN	PABPC1	Poly(A) Binding Protein Cytoplasmic 1	779168	604075		19673.1	1.00753e+06		42903.6	96968.2		787557	43540.2		995088	328932
270	sp|Q08257|QOR_HUMAN	CRYZ	Crystallin Zeta	3.03909e+06	1.70255e+06		25521.1	1.04582e+06		182460	617780		1.18189e+06	45187.5		2.43919e+06	3.28504e+06
271	sp|P47756-2|CAPZB_HUMAN	CAPZB	Capping Actin Protein Of Muscle Z-Line Subunit Beta	156530	129510		49553.3	201990		28150.3	58958.3		393613	12732.2		746416	654843
272	sp|P25398|RS12_HUMAN	RPS12	Ribosomal Protein S12	1.51593e+06	1.54844e+06		41292.5	2.06552e+06		81526.3	270973		2.04991e+06	78249.4		4.3398e+06	1.57284e+06
273	sp|Q15365|PCBP1_HUMAN	PCBP1	Poly(RC) Binding Protein 1	2.62902e+06	527130		6247.07	754988		35432.8	268813		1.18939e+06	45850.9		2.45983e+06	2.93288e+06
274	sp|P13645|K1C10_HUMAN	KRT10	Keratin 10	2.11698e+06	1.17836e+06		1.33402e+06	1.15689e+06		2.97966e+06	1.16067e+07		1.31255e+07	4.37966e+06		4.26531e+06	929194
275	sp|P54652|HSP72_HUMAN	HSPA2	Heat Shock Protein Family A (Hsp70) Member 2	1.71222e+06	1.32583e+06		32546	1.70489e+06		104866	334536		1.48963e+06	84145.4		1.87068e+06	1.79492e+06
276	sp|P05556|ITB1_HUMAN	ITGB1	Integrin Subunit Beta 1	2.29151e+06	1.41913e+06		43480.7	802480		126352	256623		1.26953e+06	51155.1		1.56593e+06	1.74999e+06
277	sp|P62424|RL7A_HUMAN	RPL7A	Ribosomal Protein L7a	3.78935e+06	1.19068e+06		18120.1	3.01553e+06		59837.9	315308		2.04362e+06	22185.2		1.69588e+06	928839
278	sp|Q9Y265|RUVB1_HUMAN	RUVBL1	RuvB Like AAA ATPase 1	1.13572e+06	612041		20943.1	695484		78805.9	177922		424606	25625.2		1.04255e+06	849690
279	sp|P00367|DHE3_HUMAN	GLUD1	Glutamate Dehydrogenase 1	823867	405753		92544.6	809206		51602.5	134826		480681	64461.4		1.10797e+06	335370
280	sp|Q9BUF5|TBB6_HUMAN	TUBB6	Tubulin Beta 6 Class V	1.32002e+06	1.116e+06		52182.6	1.39227e+06		175665	473877		1.4883e+06	19427.1		1.84444e+06	2.02941e+06
281	sp|P22392-2|NDKB_HUMAN	NME2	NME/NM23 Nucleoside Diphosphate Kinase 2	1.23933e+06	141777		1110.61	140173		9859	16254.4		379531	6100.76		1.29757e+06	2.75514e+06
282	sp|Q5SSJ5|HP1B3_HUMAN	HP1BP3	Heterochromatin Protein 1 Binding Protein 3	338253	397123		7955.46	808666		25388.8	108482		398739	9639.58		202137	74297.2
283	sp|P27797|CALR_HUMAN	CALR	Calreticulin	1.41165e+06	1.07294e+06		185127	809541		214586	313423		847714	110137		1.13143e+06	1.85237e+06
284	sp|P07203|GPX1_HUMAN	GPX1	Glutathione Peroxidase 1	523081	305912		34613.5	277024		37712.8	71347.2		1.09747e+06	16890.8		947038	1.21525e+06
285	sp|P47929|LEG7_HUMAN	LGALS7B	Galectin 7B	4.01996e+06	8.50912e+06		31542.5	1.35304e+06		187472	1.1443e+06		1.55857e+06	105047		1.23812e+06	3.73737e+06
286	sp|P00441|SODC_HUMAN	SOD1	Superoxide Dismutase 1	2.16259e+06	1.99625e+06		605569	475580		946304	960349		2.37387e+06	894956		8.10616e+06	2.44497e+07
287	sp|Q8IZ83|A16A1_HUMAN	ALDH16A1	Aldehyde Dehydrogenase 16 Family Member A1	1.16894e+06	664543		22955.9	652709		67871	107292		568097	33971.5		967915	1.08809e+06
288	sp|Q96QK1|VPS35_HUMAN	VPS35	VPS35, Retromer Complex Component	1.18517e+06	247677		18994.5	313587		68670.5	91096.8		493670	35432.2		1.1828e+06	860767
289	sp|P62979|RS27A_HUMAN	RPS27A	Ribosomal Protein S27a	1.93249e+07	2.29118e+07		3.76e+06	17191571		5.84762e+06	1.03482e+07		1.74228e+07	5.56838e+06		1.56656e+07	2.34287e+07
290	sp|Q13938|CAYP1_HUMAN	CAPS	Calcyphosine	1.03899e+06	1.80679e+06		85832.4	327224		93594	254963		1.01214e+06	145391		1.73451e+06	3.30907e+06
291	sp|P35527|K1C9_HUMAN	KRT9	Keratin 9	1.51369e+06	196149		121760	300508		27665.6	2.93752e+06		314610	139271		2.49272e+06	577492
292	sp|O75947|ATP5H_HUMAN	ATP5PD	ATP Synthase Peripheral Stalk Subunit D	1.31812e+06	1.02525e+06		26944.7	685391		78393.1	99713.8		1.19317e+06	16492.4		1.7813e+06	1.57156e+06
293	sp|P26599|PTBP1_HUMAN	PTBP1	Polypyrimidine Tract Binding Protein 1	2.43763e+06	298744		15494.3	652784		21992.6	87675.5		783989	9969.14		1.26867e+06	858952
294	sp|P05090|APOD_HUMAN	APOD	Apolipoprotein D	5.70447e+06	7.7091e+06		1.9264e+06	3.30639e+06		3.0597e+06	1.98645e+06		3.89214e+06	2.09405e+06		1.45731e+06	947093
295	sp|P37837|TALDO_HUMAN	TALDO1	Transaldolase 1	1.12421e+06	1.58226e+06		128181	764704		599924	480724		1.94085e+06	209704		3.57807e+06	3.94342e+06
296	sp|Q99877|H2B1N_HUMAN	HIST1H2BN	Histone Cluster 1 H2B Family Member N	2.78822e+06	671579		18431.9	1.08332e+06		17072.6	48424.6		954764	20761.3		974630	785059
297	sp|P23284|PPIB_HUMAN	PPIB	Peptidylprolyl Isomerase B	3.46236e+06	1.4514e+06		67738.1	1.90338e+06		158590	272781		1.82513e+06	76374.2		4.36352e+06	1.06834e+06
298	sp|O75874|IDHC_HUMAN	IDH1	Isocitrate Dehydrogenase (NADP(+)) 1, Cytosolic	324578	400568		61699.8	262622		191196	251186		272129	93279		513146	749797
299	sp|Q9UQB8|BAIP2_HUMAN	BAIAP2	BAI1 Associated Protein 2	403007	135177		20574.2	149172		44465.5	76484.6		224231	13762.2		517403	749085
300	sp|P47989|XDH_HUMAN	XDH	Xanthine Dehydrogenase	93989	117167		98026	152804		88027.4	292604		219105	102067		278351	394576
301	sp|P12532|KCRU_HUMAN	CKMT1A	Creatine Kinase, Mitochondrial 1A	2.00001e+06	2.27671e+06		46348.3	946957		129099	193661		802860	43781.4		1.67068e+06	383578
302	sp|Q8N163|CCAR2_HUMAN	CCAR2	Cell Cycle And Apoptosis Regulator 2	2.64708e+06	350294		22511.5	700009		81418.9	124172		1.41334e+06	35662.1		2.63772e+06	4.35197e+06
303	sp|Q9BTV4|TMM43_HUMAN	TMEM43	Transmembrane Protein 43	1.55514e+06	685727		23622.7	1.51178e+06		30011.3	161701		1.17359e+06	40280.1		996102	285529
304	sp|P26641-2|EF1G_HUMAN	EEF1G	Eukaryotic Translation Elongation Factor 1 Gamma	1.71673e+06	497906		25716.8	805241		70523.4	158146		751872	21748.2		1.10031e+06	1.09172e+06
305	sp|P08758|ANXA5_HUMAN	ANXA5	Annexin A5	821396	863055		12353.9	657096		80439	73726.3		533037	36671.8		949655	1.64521e+06
306	sp|Q9H6S3|ES8L2_HUMAN	EPS8L2	EPS8 Like 2	208148	325635		4669.14	261692		56853.8	86301.6		364678	17459.4		583446	766074
307	sp|P63244|RACK1_HUMAN	RACK1	Receptor For Activated C Kinase 1	259898	693028		15530.4	1.3803e+06		68434.2	130425		1.03004e+06	51265.3		2.17668e+06	954426
308	sp|P51149|RAB7A_HUMAN	RAB7A	RAB7A, Member RAS Oncogene Family	3.91193e+06	1.43945e+06		21775.9	2.36857e+06		131160	325648		3.40445e+06	45956		3.00008e+06	1.49589e+06
309	sp|Q13200|PSMD2_HUMAN	PSMD2	Proteasome 26S Subunit, Non-ATPase 2	682891	350085		23483.2	287697		79071.7	197367		366184	39613.4		675612	583297
310	sp|P40121|CAPG_HUMAN	CAPG	Capping Actin Protein, Gelsolin Like	3.44571e+06	2.46409e+06		37087.8	1.34435e+06		298508	520219		2.94906e+06	150445		5.17595e+06	9.12616e+06
311	sp|P60660|MYL6_HUMAN	MYL6	Myosin Light Chain 6	8.9268e+06	1.07148e+07		2.78145e+06	4.61789e+06		3.08711e+06	4.16649e+06		9.4108e+06	1781457		1.39941e+07	2.28686e+07
312	sp|Q04637|IF4G1_HUMAN	EIF4G1	Eukaryotic Translation Initiation Factor 4 Gamma 1	284829	89266.2		24314	279086		34326.7	66053.4		203696	21883.5		581427	656267
313	sp|P17931|LEG3_HUMAN	LGALS3	Galectin 3	1.48284e+06	1.50551e+07		113689	1.53806e+07		481808	2.57463e+06		2.22163e+07	308396		2.75726e+07	6.47689e+06
314	sp|P42704|LPPRC_HUMAN	LRPPRC	Leucine Rich Pentatricopeptide Repeat Containing	462261	100459		6022.55	200177		11243.8	29735.8		144686	9509.95		250519	326082
315	sp|Q8IWE2|NXP20_HUMAN	FAM114A1	Family With Sequence Similarity 114 Member A1	118987	114732		29587.7	63360.9		47086.8	71358.4		184555	17614.5		541722	708754
316	sp|Q02878|RL6_HUMAN	RPL6	Ribosomal Protein L6	1.73224e+06	786921		22681.2	2.79653e+06		39337.2	223911		771681	27741.8		799264	241585
317	sp|P14866|HNRPL_HUMAN	HNRNPL	Heterogeneous Nuclear Ribonucleoprotein L	1.48017e+06	410213		41279.7	1.34422e+06		52738.2	200537		1.07299e+06	33238.5		1.6932e+06	354397
318	sp|Q15459|SF3A1_HUMAN	SF3A1	Splicing Factor 3a Subunit 1	423434	456875		50240.7	412753		88582.6	174642		402548	93481.7		334100	233828
319	sp|P62081|RS7_HUMAN	RPS7	Ribosomal Protein S7	3.97816e+06	1.08786e+06		13051	1.88274e+06		48966.8	135908		1.42522e+06	12043.3		2.26269e+06	1.47427e+06
320	sp|P62333|PRS10_HUMAN	PSMC6	Proteasome 26S Subunit, ATPase 6	461096	273148		2703.33	294037		19790.2	58754.7		461052	10690.3		1.02867e+06	812825
321	sp|P28838|AMPL_HUMAN	LAP3	Leucine Aminopeptidase 3	420198	115311		15252.6	166443		18342.9	26955.4		190856	4410.31		398032	394710
322	sp|P61981|1433G_HUMAN	YWHAG	Tyrosine 3-Monooxygenase/Tryptophan 5-Monooxygenase Activation Protein Gamma	2.82551e+06	4.08856e+06		214374	1.66353e+06		913896	1.29442e+06		3.19207e+06	218633		4.2585e+06	6.51197e+06
323	sp|P62879|GBB2_HUMAN	GNB2	G Protein Subunit Beta 2	2.74266e+06	631354		11752.1	1.17783e+06		77349.9	266670		970245	25052.3		1.16325e+06	787358
324	sp|B0FP48|UPK3L_HUMAN	UPK3BL1	Uroplakin 3B Like 1	4.52171e+06	6.63024e+06		344488	4.8526e+06		1.60808e+06	2.26318e+06		7.46603e+06	453844		1.00706e+07	1.45481e+07
325	sp|Q9BW04|SARG_HUMAN	C1orf116	Chromosome 1 Open Reading Frame 116	432574	211229		34315.4	220369		48376.7	130924		464517	42299.6		1.23989e+06	2.20693e+06
326	sp|P63241|IF5A1_HUMAN	EIF5A	Eukaryotic Translation Initiation Factor 5A	193736	74250.1		12077.1	111811		20037.5	31410		227486	14257.9		1.17058e+06	612586
327	sp|P62701|RS4X_HUMAN	RPS4X	Ribosomal Protein S4 X-Linked	2.03209e+06	579241		32901.1	1.64724e+06		44709.7	93446.2		943128	58212.6		1.67332e+06	1.08298e+06
328	sp|Q92896-3|GSLG1_HUMAN	GLG1	Golgi Glycoprotein 1	471530	335665		78315.5	409118		132003	210791		473461	66878.8		627347	524368
329	sp|P09497-2|CLCB_HUMAN	CLTB	Clathrin Light Chain B	424481	974142		112272	617966		130030	242752		909675	160269		1.27168e+06	2.25465e+06
330	sp|Q92945|FUBP2_HUMAN	KHSRP	KH-Type Splicing Regulatory Protein	1.66854e+06	532718		63576.9	904899		103363	280711		879536	60034.2		1.31593e+06	1.75656e+06
331	sp|P51884|LUM_HUMAN	LUM	Lumican	1.4537e+06	2.52611e+06		170138	1.36357e+06		186393	404587		1.2549e+06	188354		1.0475e+06	80262.3
332	sp|P25786|PSA1_HUMAN	PSMA1	Proteasome Subunit Alpha 1	539305	1.0014e+06		69479	672934		148618	267352		865495	73165.2		1.48515e+06	1.17659e+06
333	sp|Q15233|NONO_HUMAN	NONO	Non-POU Domain Containing Octamer Binding	804198	222123		10325	420738		31906.6	96495		323289	51614.6		271758	141788
334	sp|Q14152|EIF3A_HUMAN	EIF3A	Eukaryotic Translation Initiation Factor 3 Subunit A	740615	281613		14257.6	522491		54006.1	70770.4		463227	33478.6		316281	263208
335	sp|P54136|SYRC_HUMAN	RARS	Arginyl-TRNA Synthetase	1.099e+06	492743		24784.3	533936		51614.3	159156		690512	45238.6		1.08868e+06	610584
336	sp|P48047|ATPO_HUMAN	ATP5PO	ATP Synthase Peripheral Stalk Subunit OSCP	7.28784e+06	1.7403e+06		17635.5	2.2284e+06		72331.6	224577		1.6337e+06	35298.4		2.97381e+06	1.76102e+06
337	sp|P27816|MAP4_HUMAN	MAP4	Microtubule Associated Protein 4	736405	584837		58886	557952		112914	267195		691918	61692.3		1.39792e+06	1.72728e+06
338	sp|P11766|ADHX_HUMAN	ADH5	Alcohol Dehydrogenase 5 (Class III), Chi Polypeptide	242784	288413		11775.9	228561		125966	186170		249997	34598.3		676604	583811
339	sp|Q8NC51|PAIRB_HUMAN	SERBP1	SERPINE1 MRNA Binding Protein 1	480648	500937		52861.5	490030		124219	186002		411876	81175.1		1.47516e+06	1.59628e+06
340	sp|P62140|PP1B_HUMAN	PPP1CB	Protein Phosphatase 1 Catalytic Subunit Beta	416900	297309		2127.92	280556		31074.1	106752		364714	20309.6		682637	967863
341	sp|O14745|NHRF1_HUMAN	SLC9A3R1	SLC9A3 Regulator 1	587865	710870		111247	227762		173971	253812		590928	146172		1.33957e+06	1.31959e+06
342	sp|Q9BTM1|H2AJ_HUMAN	H2AFJ	H2A Histone Family Member J	524488	320362		343.998	681537		1032.01	8019.89		430746	1560.88		209779	109762
343	sp|P19105|ML12A_HUMAN	MYL12A	Myosin Light Chain 12A	4.19605e+06	2.7688e+06		112812	1.91392e+06		488430	657955		3.1444e+06	143916		4.74517e+06	9.03464e+06
344	sp|P34913|HYES_HUMAN	EPHX2	Epoxide Hydrolase 2	207467	84536.3		4457.44	144566		17649.9	43979.1		261033	13582.5		699760	608007
345	sp|Q99623|PHB2_HUMAN	PHB2	Prohibitin 2	1.32496e+06	909768		150218	1.41712e+06		128066	369104		605943	57226.5		617176	266176
346	sp|P49189|AL9A1_HUMAN	ALDH9A1	Aldehyde Dehydrogenase 9 Family Member A1	830594	642536		45294.2	526272		112715	191149		745734	35119		1.43516e+06	1.2787e+06
347	sp|Q9H3U1|UN45A_HUMAN	UNC45A	Unc-45 Myosin Chaperone A	302138	230947		111816	312394		99141.1	170452		224211	156236		302500	256505
348	sp|P16989-2|YBOX3_HUMAN	YBX3	Y-Box Binding Protein 3	142070	90196.3		23054.2	103495		32027.8	36293.4		196174	27284.7		723956	614764
349	sp|P14314|GLU2B_HUMAN	PRKCSH	Protein Kinase C Substrate 80K-H	1.93162e+06	978009		106179	785087		202671	358028		1.06878e+06	53817.9		2.08559e+06	1.74064e+06
350	sp|Q9BRP8|PYM1_HUMAN	PYM1	PYM Homolog 1, Exon Junction Complex Associated Factor	264077	350466		62913	179235		180921	212957		269289	118384		606455	526405
351	sp|P60900|PSA6_HUMAN	PSMA6	Proteasome Subunit Alpha 6	1.02822e+06	619493		18984.7	635727		58558.9	108543		821900	523105		992940	726356
352	sp|P39023|RL3_HUMAN	RPL3	Ribosomal Protein L3	2.12861e+06	446732		62111.4	1.3894e+06		38219.6	130030		1.16246e+06	31796.3		1.06469e+06	435435
353	sp|P49773|HINT1_HUMAN	HNT1	Histidine Triad Nucleotide Binding Protein 1	89771.5	82174.9		4328.48	38690.3		30736.2	70951.7		157916	30607.5		434645	218160
354	sp|Q14697|GANAB_HUMAN	GANAB	Glucosidase II Alpha Subunit	869739	726429		31801.1	1.59248e+06		123206	267836		844151	61113		1.04914e+06	404640
355	sp|P05141|ADT2_HUMAN	SLC25A5	Solute Carrier Family 25 Member 5	2.51685e+06	456826		14288.1	888597		21392.8	50386.7		577832	14844.6		479788	341976
356	sp|P05387|RLA2_HUMAN	RPLP2	Ribosomal Protein Lateral Stalk Subunit P2	1.06141e+07	1.07036e+07		1.17197e+06	3.70881e+06		1.40384e+06	2.11643e+06		7.53201e+06	1.53514e+06		1.23679e+07	1.27145e+07
357	sp|Q3LXA3|TKFC_HUMAN	TKFC	Triokinase And FMN Cyclase	527600	271820		20066.5	158184		62201.3	131062		267857	28203.2		669443	1.74524e+06
358	sp|O15144|ARPC2_HUMAN	ARPC2	Actin Related Protein 2/3 Complex Subunit 2	259462	416731		18661.9	993330		72812.1	107949		1.27716e+06	23849		1.4674e+06	164906
359	sp|Q15435|PP1R7_HUMAN	PPP1R7	Protein Phosphatase 1 Regulatory Subunit 7	579010	179172		24221.6	152788		55037.8	65579.5		340492	78017.6		759363	800486
360	sp|P62269|RS18_HUMAN	RPS18	Ribosomal Protein S18	4.92563e+06	2.3484e+06		121015	3.80282e+06		181009	478494		2.71315e+06	178372		3.63004e+06	2.88908e+06
361	sp|P15880|RS2_HUMAN	RPS2	Ribosomal Protein S2	4.40499e+06	1.90581e+06		43407.8	3.68756e+06		106984	571513		2.30623e+06	35527.7		3.30245e+06	1.49416e+06
362	sp|P04899|GNAI2_HUMAN	GNAI2	G Protein Subunit Alpha I2	1.45555e+06	549763		23326.6	867785		101040	210749		674767	19456		682092	1.37184e+06
363	sp|O14818|PSA7_HUMAN	PSMA7	Proteasome Subunit Alpha 7	1.77232e+06	1.3888e+06		20467.5	1.1384e+06		68568.9	254797		1.23946e+06	55862.3		1.20687e+06	2.01323e+06
364	sp|P62249|RS16_HUMAN	RPS16	Ribosomal Protein S16	5.33217e+06	1.80048e+06		17399.3	3.90343e+06		61780.4	229796		2.42609e+06	23180.4		3.77588e+06	2.14232e+06
365	sp|P13861|KAP2_HUMAN	PRKAR2A	Protein Kinase CAMP-Dependent Type II Regulatory Subunit Alpha	369694	173297		11420.2	190222		17999	55145.2		221262	20655.4		154466	279832
366	sp|Q9UHG3|PCYOX_HUMAN	PCYOX1	Prenylcysteine Oxidase 1	1.51683e+06	983985		45433	1.2986e+06		111751	267510		877791	51319.2		1.33571e+06	1.48714e+06
367	sp|P61626|LYSC_HUMAN	LYZ	Lysozyme	354039	225553		27329.9	922049		42307.2	92344.8		1.71617e+06	48751.6		2.83838e+07	2.80726e+06
368	sp|Q96TA1|NIBL1_HUMAN	FAM129B	Family With Sequence Similarity 129 Member B	520794	267698		96505	367445		38322.4	64739.4		517142	550664		1.36313e+06	1.52908e+06
369	sp|P62195|PRS8_HUMAN	PSMC5	Proteasome 26S Subunit, ATPase 5	805925	261239		13497.6	313690		30915.3	42703.6		393443	17439.9		581385	701230
370	sp|O95336|6PGL_HUMAN	PGLS	6-Phosphogluconolactonase	572685	549237		27175.8	161991		140197	227744		850274	56709.7		2.88574e+06	3.7599e+06
371	sp|O00231|PSD11_HUMAN	PSMD11	Proteasome 26S Subunit, Non-ATPase 11	675491	322362		22756.9	348849		16655.1	56896.5		422682	20725.9		871060	1.05009e+06
372	sp|P05198|IF2A_HUMAN	EIF2S1	Eukaryotic Translation Initiation Factor 2 Subunit Alpha	827317	463083		95650.9	473934		136100	208993		545432	123649		887434	746009
373	sp|O95994|AGR2_HUMAN	AGRS	Anterior Gradient 2, Protein Disulphide Isomerase Family Member	2.51458e+06	741222		15744.4	1.93049e+06		49646.5	172727		1.50739e+06	19520.9		6.27561e+06	4.56022e+06
374	sp|P45880|VDAC2_HUMAN	VDAC2	Voltage Dependent Anion Channel 2	5.14644e+06	573300		24321.8	2.40006e+06		35432.4	166722		2.38267e+06	13818.2		2.31034e+06	1.03098e+06
375	sp|P49411|EFTU_HUMAN	TUFM	Tu Translation Elongation Factor, Mitochondrial	350349	110090		10701.8	203190		6806.51	17034.7		173603	6349.34		534136	226901
376	sp|Q9NYU2|UGGG1_HUMAN	UGGT1	UDP-Glucose Glycoprotein Glucosyltransferase 1	803329	265884		27442.6	629064		38076.4	69956.8		485429	12700.6		696153	514236
377	sp|P17844|DDX5_HUMAN	DDX5	DEAD-Box Helicase 5	1.4605e+06	248105		37227.5	676099		34831.8	67196.8		455187	37927		1.4469e+06	1.02579e+06
378	sp|P35908|K22E_HUMAN	KRT2	Keratin 2	298971	1.18138e+06		78620.5	339235		26935.3	153273		181573	1.37489e+06		2.13739e+06	409934
379	sp|P43686|PRS6B_HUMAN	PSMC4	Proteasome 26S Subunit, ATPase 4	327250	352918		7762.01	407590		51129.5	76270.2		830354	15130.6		797144	172146
380	sp|Q9Y4W6|AFG32_HUMAN	AFG3L2	AFG3 Like Matrix AAA Peptidase Subunit 2	568093	524569		55186	908054		48539	138695		668139	31547.2		643073	425907
381	sp|P55327|TPD52_HUMAN	TPD52	Tumor Protein D52	1.22274e+06	1.57465e+06		73186.9	389411		304323	477313		1.01198e+06	111292		2.58362e+06	3.51912e+06
382	sp|P08865|RSSA_HUMAN	RPSA	Ribosomal Protein SA	7.55015e+06	3.615e+06		427920	3.97704e+06		833137	1.07621e+06		3.64894e+06	350031		9.29827e+06	9.99777e+06
383	sp|O43143|DHX15_HUMAN	DHX15	DEAH-Box Helicase 15	435817	234048		25847.1	545154		20610.2	66178.8		418415	6647.92		253819	147624
384	sp|Q9HC38|GLOD4_HUMAN	GLOD4	Glyoxalase Domain Containing 4	655952	292111		11364.2	70587		31087.9	69754.6		580369	16391.6		1.87014e+06	2.79571e+06
385	sp|P29692|EF1D_HUMAN	EEF1D	Eukaryotic Translation Elongation Factor 1 Delta	565301	515954		93725.2	347503		145089	213827		575446	82355.5		926033	1.18267e+06
386	sp|Q14CN2|CLCA4_HUMAN	CLCA4	Chloride Channel Accessory 4	176346	424083		24868.6	518674		47581.7	46694.8		499704	26609.2		681527	379020
387	sp|P30740|ILEU_HUMAN	SERPINB1	Serpin Family B Member 1	558184	243755		10653.8	261289		60564.8	90718.3		805797	18771.4		1.13301e+06	1.01022e+06
388	sp|P26373|RL13_HUMAN	RPL13	Ribosomal Protein L13	619098	1.40224e+06		95062.6	3.48967e+06		48471.5	451929		2.30643e+06	46421.2		1.57397e+06	258106
389	sp|Q14011|CIRBP_HUMAN	CIRBP	Cold Inducible RNA Binding Protein	826261	322409		8664.52	295462		18065.3	45570.2		510061	11562.1		1.06133e+06	949426
390	sp|P25788|PSA3_HUMAN	PSMA3	Proteasome Subunit Alpha 3	2.14493e+06	2.04461e+06		49318.5	1.11025e+06		234260	446524		1.49794e+06	78121.4		1.26073e+06	2.28832e+06
391	sp|P36871|PGM1_HUMAN	PGM1	Phosphoglucomutase 1	400147	285330		13602.3	141828		31374.1	107975		358375	15257.1		535944	807132
392	sp|P25787|PSA2_HUMAN	PSMA2	Proteasome Subunit Alpha 2	1.03368e+06	698412		21966	607652		54953.8	150470		595237	7438.3		743577	806166
393	sp|P12081|SYHC_HUMAN	HARS	Histidyl-TRNA Synthetase	384613	263500		25539.2	299581		51858.9	120287		309872	29237		409839	704940
394	sp|Q9UKS6|PACN3_HUMAN	PACSIN3	Protein Kinase C And Casein Kinase Substrate In Neurons 3	322853	160613		29248.2	142696		70767.7	65480		187322	32371.8		468959	396580
395	sp|O60784|TOM1_HUMAN	TOM1	Target Of Myb1 Membrane Trafficking Protein	150784	143027		97293.9	151802		18274.7	8421.18		210849	30047.9		509216	485539
396	sp|P62277|RS13_HUMAN	RPS13	Ribosomal Protein S13	1.3833e+06	502874		30108.2	1.27335e+06		92608.4	231052		874320	43875.3		977342	317472
397	sp|Q13838|DX39B_HUMAN	DDX39B	DExD-Box Helicase 39B	499714	183844		7836.27	217501		31915.4	90562.5		402990	10141.9		607568	741947
398	sp|P13667|PDIA4_HUMAN	PDIA4	Protein Disulfide Isomerase Family A Member 4	984978	186891		6740.35	342924		17582	43263.9		366045	9763.14		1.01535e+06	1.12351e+06
399	sp|P62820|RAB1A_HUMAN	RAB1A	RAB1A, Member RAS Oncogene Family	946858	54547.7		11342	267700		15050.3	25382.3		377053	9627.15		438131	425482
400	sp|O75131|CPNE3_HUMAN	CPNE3	Copine 3	2.13054e+06	740224		52353.3	513203		32005.6	185796		819597	16098.7		1.5439e+06	1.47371e+06
401	sp|P23229|ITA6_HUMAN	ITGA6	Integrin Subunit Alpha 6	525497	593791		48824.6	860772		50877.3	166589		603573	82994.9		468381	310720
402	sp|Q13228|SBP1_HUMAN	SELENBP1	Selenium Binding Protein 1	335262	109171		7927.48	113940		12910.2	47472.6		244477	16570.8		469037	1.77991e+06
403	sp|P60903|S10AA_HUMAN	S100A10	S100 Calcium Binding Protein A10	3.42756e+06	1.05173e+06		18864.7	751292		45495.6	143496		1.30639e+06	17567.4		1.97702e+06	4.96716e+06
404	sp|P39019|RS19_HUMAN	RPS19	Ribosomal Protein S19	274811	1.79304e+06		62504.9	2.14247e+06		169952	481752		1.29049e+06	71377.8		1.43565e+06	495615
405	sp|P42167|LAP2B_HUMAN	TMPO	Thymopoietin	1.37741e+06	479841		14344.1	253543		58747.6	212328		364592	38782.4		1.08476e+06	917089
406	sp|Q15847|ADIRF_HUMAN	ADIRF	Adipogenesis Regulatory Factor	6.34234e+06	2.0197e+06		117742	1.19249e+06		254005	891731		4.23116e+06	200939		1.4035e+07	2.94966e+07
407	sp|Q15181|IPYR_HUMAN	PPA1	Pyrophosphatase (Inorganic) 1	317916	144364		14618.9	55552.4		24573.9	37831.1		261749	14207.6		1.10687e+06	957643
408	sp|P30050|RL12_HUMAN	RPL12	Ribosomal Protein L12	1.20765e+06	2.80417e+06		93734.2	5.50196e+06		225645	950358		3.51779e+06	110745		4.93993e+06	3.0313e+06
409	sp|P51572|BAP31_HUMAN	BCAP31	B Cell Receptor Associated Protein 31	1.99243e+06	985507		91247.8	1.63648e+06		155947	336060		1.66501e+06	159275		1.66979e+06	1.11012e+06
410	sp|Q8N271|PROM2_HUMAN	PROM2	Prominin 2	356038	770424		32510.5	373158		88826.2	116423		218188	29692		294988	653026
411	sp|Q9H2G2|SLK_HUMAN	SLK	STE20 Like Kinase	97174.3	125215		14313.9	176392		40291.6	118994		188348	19224.6		131614	110237
412	sp|P49755|TMEDA_HUMAN	TMED10	Transmembrane P24 Trafficking Protein 10	1.85186e+06	900001		29792	1.63636e+06		39510.8	168092		1.48483e+06	22383.1		1.70202e+06	537758
413	sp|Q53FA7|QORX_HUMAN	TP53I3	Tumor Protein P53 Inducible Protein 3	667923	390408		24302.2	341695		60097.9	160978		285221	44840.7		1.01682e+06	1.52067e+06
414	sp|Q12874|SF3A3_HUMAN	SF3A3	Splicing Factor 3a Subunit 3	560691	157662		10951.7	133974		5110.52	33202.4		181112	7978.1		422676	474864
415	sp|P53621|COPA_HUMAN	COPA	Coatomer Protein Complex Subunit Alpha	1.03184e+06	231323		6633.14	637424		17030.5	62252.4		456467	16203.1		601617	99079.1
416	sp|Q13421|MSLN_HUMAN	MSLN	Mesothelin	1.03224e+06	1.74852e+06		276231	1.36838e+06		694432	894543		2.24833e+06	322096		3.62789e+06	3.60398e+06
417	sp|Q9UNZ2|NSF1C_HUMAN	NSFL1C	NSFL1 Cofactor	806701	383512		33424.6	325198		74770.2	131777		661967	35174.9		990164	1.71293e+06
418	sp|P36542|ATPG_HUMAN	ATP5F1C	ATP Synthase F1 Subunit Gamma	995439	205584		2752.36	387324		12325.2	16270.9		307148	1863.81		375577	288447
419	sp|P53634|CATC_HUMAN	CTSC	Cathepsin C	305283	485478		5443.42	541528		35733.5	57797.6		615991	34741.2		2.2427e+06	263340
420	sp|P61019|RAB2A_HUMAN	RAB2A	RAB2A, Member RAS Oncogene Family	1.32006e+06	356536		2794.36	556500		31844.1	119809		1.02533e+06	6852.44		948142	423868
421	sp|Q13247|SRSF6_HUMAN	SRSF6	Serine And Arginine Rich Splicing Factor 6	937738	568064		24939.6	601389		57494.8	102508		563204	37868.5		643755	609337
422	sp|Q9UJ70|NAGK_HUMAN	NAGK	N-Acetylglucosamine Kinase	1.41965e+06	411096		11414.2	249970		22470.6	111017		494176	21785.8		809221	544715
423	sp|Q9BT78|CSN4_HUMAN	COPS4	COP9 Signalosome Subunit 4	614449	265818		13849.3	176025		33176.9	81560.4		240136	30367.2		599804	883620
424	sp|Q9NQ86|TRI36_HUMAN	TRIM36	Tripartite Motif Containing 36	554879	290411		7479.69	451733		34907.6	109105		463983	31046.1		697905	392079
425	sp|P28066|PSA5_HUMAN	PSMA5	Proteasome Subunit Alpha 5	1.46412e+06	1.2751e+06		43416.4	606335		230299	341157		1.10944e+06	63469.4		1.94425e+06	2.44615e+06
426	sp|P52907|CAZA1_HUMAN	CAPZA1	Capping Actin Protein Of Muscle Z-Line Subunit Alpha 1	350161	172538		14281.1	170488		27265.6	52246.6		191710	11950.8		290529	381035
427	sp|O00299|CLIC1_HUMAN	CLIC1	Chloride Intracellular Channel 1	626150	176400		6592.62	173282		37936.7	73276.8		635360	18448.4		1.38322e+06	1.59369e+06
428	sp|P31150|GDIA_HUMAN	GDI1	GDP Dissociation Inhibitor 1	363213	163301		17828	254759		50685.8	120356		478127	34431.3		989467	1.09591e+06
429	sp|Q99729-3|ROAA_HUMAN	HNRNPAB	Heterogeneous Nuclear Ribonucleoprotein A/B	2.64506e+06	533747		65374.8	672546		15732.1	90348.2		938125	11360.8		1.43017e+06	829137
430	sp|P11177|ODPB_HUMAN	PDHB	Pyruvate Dehydrogenase E1 Beta Subunit	1.74691e+06	711259		12514.6	760153		45723.1	164004		661982	26023.2		1.08033e+06	426029
431	sp|P80723|BASP1_HUMAN	BASP1	Brain Abundant Membrane Attached Signal Protein 1	721267	226352		45483.4	145839		91520.3	83767.4		243711	39311.6		417981	955683
432	sp|P07585|PGS2_HUMAN	DCN	Decorin	1.66244e+06	695951		52019.6	663221		210313	434158		1.08072e+06	84556.4		827291	230065
433	sp|P09960|LKHA4_HUMAN	LTA4H	Leukotriene A4 Hydrolase	270450	171612		27955.2	211233		17960.8	85267.6		274465	16661.7		466336	477339
434	sp|P28482|MK01_HUMAN	MAPK1	Mitogen-Activated Protein Kinase 1	5722.98	47795.4		2940.59	44093.2		517.643	7551.79		39764.5	1320.39		113688	42263.1
435	sp|Q07960|RHG01_HUMAN	ARHGAP1	Rho GTPase Activating Protein 1	663690	256379		9509.97	365856		24485	67684.5		375078	17959.1		863573	532289
436	sp|O00567|NOP56_HUMAN	NOP56	NOP56 Ribonucleoprotein	531049	375259		34055.3	591468		59784.2	103682		384528	27204		312004	252888
437	sp|Q99536|VAT1_HUMAN	VAT1	Vesicle Amine Transport 1	1.39293e+06	665476		240625	1.98488e+06		76964.4	360637		718320	473145		2.25149e+06	3.01216e+06
438	sp|Q9UQ80|PA2G4_HUMAN	PA2G4	Proliferation-Associated 2G4	303476	571111		15166.6	481282		89141.3	57693.1		295879	24190.4		360343	278536
439	sp|Q14108|SCRB2_HUMAN	SCARB2	Scavenger Receptor Class B Member 2	1.19853e+06	891635		35661.7	705659		106193	212501		585011	58362.8		710754	908400
440	sp|Q9UNM6-2|PSD13_HUMAN	PSMD13	Proteasome 26S Subunit, Non-ATPase 13	292646	303400		19846.2	508487		57654.2	88938.4		547438	33161.1		973784	558065
441	sp|Q96C19|EFHD2_HUMAN	EFHD2	EF-Hand Domain Family Member D2	321296	371123		54643.9	400709		121703	206495		477197	72393.5		859106	1.71927e+06
442	sp|P07602|SAP_HUMAN	PSAP	Prosaposin	597133	353681		39162.1	218235		74190.1	83639		358563	73405.3		1.71567e+06	2.04456e+06
443	sp|P39687|AN32A_HUMAN	ANP32A	Acidic Nuclear Phosphoprotein 32 Family Member A	10743.9	32525.4		187.917	22932.1		6076.77	3304.41		14838	343.932		171903	781196
444	sp|Q9NYL9|TMOD3_HUMAN	TMOD3	Tropomodulin 3	185610	177875		6184.46	149164		56402.4	110437		316937	29253.1		466754	241786
445	sp|Q00325-2|MPCP_HUMAN	SLC25A3	Solute Carrier Family 25 Member 3	8.13724e+06	1.76698e+06		28973.5	3.86602e+06		112692	527395		2.82364e+06	40711.2		2.91702e+06	1.60243e+06
446	sp|P07741|APT_HUMAN	APRT	Adenine Phosphoribosyltransferase	85532.4	48767		4089.14	56120.2		6401.1	10219.1		98352.1	4152.05		267127	471096
447	sp|P55036|PSMD4_HUMAN	PSMD4	Proteasome 26S Subunit, Non-ATPase 4	855986	577326		41055.6	333486		79245.5	129044		590294	36447.8		858868	834102
448	sp|P00533|EGFR_HUMAN	EGFR	Epidermal Growth Factor Receptor	584472	343721		9949.96	516873		53740.4	141466		388118	23875.2		506108	541948
449	sp|P08195|4F2_HUMAN	SLC3A2	Solute Carrier Family 3 Member 2	1.56876e+06	499376		38825.1	700938		119435	233811		903030	56166.9		929189	682077
450	sp|O75643|U520_HUMAN	SNRNP200	Small Nuclear Ribonucleoprotein U5 Subunit 200	734759	156787		9648.18	435866		14853.8	63341.4		222847	15616.6		263331	207373
451	sp|Q14258|TRI25_HUMAN	TRIM25	Tripartite Motif Containing 25	666963	243572		24052.3	413868		47398.5	42330.3		581273	38731.1		771692	446886
452	sp|O60938|KERA_HUMAN	KERA	Keratocan	1.61199e+06	1.31318e+06		57948.2	1.21247e+06		240572	422859		1.47404e+06	142101		1.07697e+06	349032
453	sp|P27482|CALL3_HUMAN	CALML3	Calmodulin Like 3	332688	325011		75608.4	91399.8		57116.2	58451		421922	56549.1		1.30077e+06	1.36323e+06
454	sp|Q6XQN6|PNCB_HUMAN	NAPRT	Nicotinate Phosphoribosyltransferase	612835	249639		8686.45	157075		55306.7	120926		405330	50422.1		877554	1.14165e+06
455	sp|Q01105|SET_HUMAN	SET	SET Nuclear Proto-Oncogene	1.26744e+06	1.09769e+06		325615	387509		320036	350718		1.14363e+06	197494		2.5221e+06	6.44885e+06
456	sp|Q9UL46|PSME2_HUMAN	PSME2	Proteasome Activator Subunit 2	194330	140656		24423	59403.9		41335.3	59773		135159	39924.2		181891	447842
457	sp|P27635|RL10_HUMAN	RPL10	Ribosomal Protein L10	1.0708e+06	192617		2808.71	596653		20009.8	38564.7		588952	8594.78		971460	521611
458	sp|P17858|PFKAL_HUMAN	PFKL	Phosphofructokinase, Liver Type	522817	75713.6		20384.7	269581		14626.8	93277.4		285080	7863.8		370416	158861
459	sp|P36543|VATE1_HUMAN	ATP6V1E1	ATPase H+ Transporting V1 Subunit E1	1.36502e+06	870095		6130.67	614328		43502.2	149803		895931	36292.6		1.24775e+06	2.45634e+06
460	sp|P07858|CATB_HUMAN	CTSB	Cathepsin B	444506	454558		18826.4	333999		73954.3	119496		548545	37057.3		2.15899e+06	1.50298e+06
461	sp|Q00341|VIGLN_HUMAN	HDLBP	High Density Lipoprotein Binding Protein	287728	77253.3		9159.5	187316		26510.9	14272.2		237704	20532.3		350458	243867
462	sp|Q6ZVM7|TM1L2_HUMAN	TOM1L2	Target Of Myb1 Like 2 Membrane Trafficking Protein	150629	186576		18772.9	166189		34441.7	84124.1		160630	47628.6		214623	309789
463	sp|Q9NVJ2|ARL8B_HUMAN	ARL8B	ADP Ribosylation Factor Like GTPase 8B	4.42299e+06	888182		35912.8	2.21425e+06		91043.6	396551		2.28295e+06	47717.7		2.09636e+06	1.85445e+06
464	sp|P55884|EIF3B_HUMAN	EIF3B	Eukaryotic Translation Initiation Factor 3 Subunit B	355964	365182		12094.2	527535		35453.2	102747		477496	14061.9		804394	439545
465	sp|P62753|RS6_HUMAN	RPS6	Ribosomal Protein S6	6.78463e+06	1.90469e+06		79862.4	4.02243e+06		76108.3	588805		2.82883e+06	99552.4		2.83878e+06	1.04468e+06
466	sp|P46976|GLYG_HUMAN	GYG1	Glycogenin 1	1.82838e+06	1.68423e+06		17877.9	1.14376e+06		193196	394893		2.48271e+06	38749.4		5.76303e+06	6.04273e+06
467	sp|Q99714|HCD2_HUMAN	HSD17B10	Hydroxysteroid 17-Beta Dehydrogenase 10	1.28128e+06	512606		9439.45	631111		35075	104062		445579	19489.4		1.07589e+06	818323
468	sp|P60953|CDC42_HUMAN	CDC42	Cell Division Cycle 42	2.27616e+06	584775		19680.7	1.23085e+06		25600.8	156140		1.10718e+06	26701.6		1.03582e+06	934529
469	sp|Q6YHK3|CD109_HUMAN	CD109	CD109 Molecule	465340	114758		22957.8	112490		13642.6	44396.9		144812	19506.4		261461	533585
470	sp|P62191|PRS4_HUMAN	PSMC1	Proteasome 26S Subunit, ATPase 1	419591	78320.7		10971.8	135288		2679.29	56456.2		162215	19472.8		242765	341439
471	sp|P10599|THIO_HUMAN	TXN	Thioredoxin	2.36572e+06	1.67548e+06		45430.6	869725		185524	358102		3.07214e+06	288827		5.4796e+06	1.17997e+07
472	sp|P01834|IGKC_HUMAN	IGKC	Immunoglobulin Kappa Constant	8.53942e+06	1.98828e+06		18846.1	2.49128e+06		218378	343640		1.48228e+06	19794.1		1.57544e+06	1.91406e+06
473	sp|P61163|ACTZ_HUMAN	ACTR1A	ARP1 Actin Related Protein 1 Homolog A	357907	348448		5376.76	364749		60712.5	30583.2		275420	12605.2		313813	284163
474	sp|P08708|RS17_HUMAN	RPS17	Ribosomal Protein S17	688516	747539		26076.1	1.14269e+06		71043	195222		800199	26572.4		1.6372e+06	1.36213e+06
475	sp|P07108|ACBP_HUMAN	DBI	Diazepam Binding Inhibitor, Acyl-CoA Binding Protein	149307	64569		12217.9	39106		7433.8	19014.7		123198	18486.6		1.46073e+06	2.9905e+06
476	sp|O75351|VPS4B_HUMAN	VPS4B	Vacuolar Protein Sorting 4 Homolog B	412999	186336		45051.3	205915		41283.4	24857.1		349353	33792.8		663550	692646
477	sp|P00390|GSHR_HUMAN	GSR	Glutathione-Disulfide Reductase	235678	180179		15502.6	232141		13548.9	81191.8		510864	9320.66		496959	801898
478	sp|Q96FJ2|DYL2_HUMAN	DYNLL2	Dynein Light Chain LC8-Type 2	1.08862e+06	279182		92273.2	564438		19904.9	38299.1		635884	8399.87		1.50362e+06	260131
479	sp|P52597|HNRPF_HUMAN	HNRNPF	Heterogeneous Nuclear Ribonucleoprotein F	1.64593e+06	479432		22660.9	985495		81016.9	164253		1.06328e+06	25617.4		2.77509e+06	2.90996e+06
480	sp|O00410|IPO5_HUMAN	IPO5	Importin 5	129353	14974.8		980.175	15781.6		2943.07	7825.59		20421.4	1672.02		42013	168155
481	sp|P16435|NCPR_HUMAN	POR	Cytochrome P450 Oxidoreductase	367746	123240		2519.99	249852		22808.7	32608.4		290065	12494.4		383056	388018
482	sp|P61586|RHOA_HUMAN	RHOA	Ras Homolog Family Member A	23540.4	96010.6		3330.43	198154		9913.45	37320.2		192772	8500.96		377066	291213
483	sp|Q9Y262|EIF3L_HUMAN	EIF3L	Eukaryotic Translation Initiation Factor 3 Subunit L	451620	113366		3177.74	183824		70075.3	37788.3		134487	7271.62		341075	277934
484	sp|Q9UKM9|RALY_HUMAN	RALY	RALY Heterogeneous Nuclear Ribonucleoprotein	1.48911e+06	349140		22281.2	732789		35648.1	105954		532440	25117.3		778305	256778
485	sp|P13073|COX41_HUMAN	COX4I1	Cytochrome C Oxidase Subunit 4I1	971614	1.23385e+06		109039	1.73527e+06		227277	428202		1.27022e+06	119534		1.40758e+06	184079
486	sp|P54727|RD23B_HUMAN	RAD23B	RAD23 Homolog B, Nucleotide Excision Repair Protein	195387	120726		3803.87	90893.3		29611	30525.5		117771	19474.6		174958	121756
487	sp|P51148|RAB5C_HUMAN	RAB5C	RAB5C, Member RAS Oncogene Family	393239	203572		9297.82	473308		27367.3	70180.4		385803	50137.7		161246	218723
488	sp|P62917|RL8_HUMAN	RPL8	Ribosomal Protein L8	1.4514e+06	851301		32969.3	1.68915e+06		49418.2	170818		410988	50397.2		577843	412125
489	sp|O75396|SC22B_HUMAN	SEC22B	SEC22 Homolog B, Vesicle Trafficking Protein	1.06169e+06	961345		52195.5	939566		245304	383161		767730	138487		803027	542458
490	sp|P63220|RS21_HUMAN	RPS21	Ribosomal Protein S21	1.50647e+06	849763		55979.3	1.18119e+06		69552.3	226740		630710	47849.5		2.3409e+06	2.37232e+06
491	sp|Q01432-5|AMPD3_HUMAN	AMPD3	Adenosine Monophosphate Deaminase 3	867974	384829		11598	571116		25082.6	93799.8		395243	24425.5		563389	507390
492	sp|P11233|RALA_HUMAN	RALA	RAS Like Proto-Oncogene A	229245	444466		28848.5	464602		36587.2	115009		466439	25530.5		247240	100887
493	sp|P38919|IF4A3_HUMAN	EIF4A3	Eukaryotic Translation Initiation Factor 4A3	1.2068e+06	358336		12715.3	540198		38504.4	92594.1		454963	17350.8		637891	477158
494	sp|P62263|RS14_HUMAN	RPS14	Ribosomal Protein S14	4.21184e+06	2.09382e+06		60608.8	2.82235e+06		140342	601739		1.71498e+06	64368.8		2.92912e+06	1.89486e+06
495	sp|P15104|GLNA_HUMAN	GLUL	Glutamate-Ammonia Ligase	726277	549471		23582.9	379205		97929.7	173164		532953	35056.8		901075	809303
496	sp|O75347|TBCA_HUMAN	TBCA	Tubulin Folding Cofactor A	311722	503199		211219	240082		355181	344372		320212	193688		1.07435e+06	2.45269e+06
497	sp|P62241|RS8_HUMAN	RPS8	Ribosomal Protein S8	5.73824e+06	1.54601e+06		18481.8	3.9405e+06		43652.8	290719		2.71074e+06	29321.3		3.66436e+06	796415
498	sp|P55795|HNRH2_HUMAN	HNRNPH2	Heterogeneous Nuclear Ribonucleoprotein H2	487944	157619		61213.6	273502		49115.7	62823.5		409799	12442.5		606785	512170
499	sp|Q07021|C1QBP_HUMAN	C1QBP	Complement C1q Binding Protein	1.10537e+06	1.42986e+06		84345.8	954826		112161	195015		773559	151566		2.13822e+06	1.60825e+06
500	sp|P31025|LCN1_HUMAN	LCN1	Lipocalin 1	835224	121317		22393.3	148653		268244	183928		1.32104e+06	367160		1.77828e+07	1.02074e+06
501	sp|P46783|RS10_HUMAN	RPS10	Ribosomal Protein S10	1.79782e+06	663813		31198.3	940994		31917.1	65897		699164	62718.3		1.39672e+06	1.16285e+06
502	sp|P48637|GSHB_HUMAN	GSS	Glutathione Synthetase	37793.2	182616		29369.2	77531.4		27015.3	44021		300654	19967.3		436269	388653
503	sp|P02792|FRIL_HUMAN	FTL	Ferritin Light Chain	262960	194274		7010.17	86470.1		7849.57	19872.8		246468	2966.39		214255	1.04859e+06
504	sp|P54819|KAD2_HUMAN	AK2	Adenylate Kinase 2	97443.6	35997.6		5645.58	48892.7		15104.5	17630.9		144721	4925.67		458648	117944
505	sp|Q00688|FKBP3_HUMAN	FKBP3	FK506 Binding Protein 3	344946	219318		15361.7	212803		46319.4	34307.7		403575	18566.3		1.39207e+06	499963
506	sp|Q99460|PSMD1_HUMAN	PSMD1	Proteasome 26S Subunit, Non-ATPase 1	328835	111054		3564.37	210182		13742.2	29433.6		229025	8303.56		185579	243838
507	sp|P06703|S10A6_HUMAN	S100A6	S100 Calcium Binding Protein A6	50020.8	2.66258e+06		1.84978e+06	1.12372e+06		2.80324e+06	1.61524e+06		565091	1.19717e+06		67979.3	2.82925e+06
508	sp|P22061|PIMT_HUMAN	PCMT1	Protein-L-Isoaspartate (D-Aspartate) O-Methyltransferase	348804	338986		46359.3	264532		93750.2	136162		379235	41101		528757	679727
509	sp|Q10567|AP1B1_HUMAN	AP1B1	Adaptor Related Protein Complex 1 Subunit Beta 1	443028	220330		10288	358793		37881.9	20755.8		307981	22876		472801	374647
510	sp|P10606|COX5B_HUMAN	COX5B	Cytochrome C Oxidase Subunit 5B	329624	659425		73100	909560		100645	327764		877056	71164.1		41092.5	151645
511	sp|P31942|HNRH3_HUMAN	HNRNPH3	Heterogeneous Nuclear Ribonucleoprotein H3	444760	152534		2079.39	368102		45317.4	57614.8		479065	9266.91		495472	443374
512	sp|Q13596|SNX1_HUMAN	SNX1	Sorting Nexin 1	319300	184778		12280.1	215955		28984.4	37366.3		158323	10710.4		681607	914683
513	sp|Q15029|U5S1_HUMAN	EFTUD2	Elongation Factor Tu GTP Binding Domain Containing 2	1.46445e+06	512347		7004.37	894940		35914.9	192724		800418	20111.3		562999	907571
514	sp|O43390|HNRPR_HUMAN	HNRNPR	Heterogeneous Nuclear Ribonucleoprotein R	135975	87442.9		1870.09	479132		16192	25328.5		417372	5002.42		301239	160896
515	sp|Q15907|RB11B_HUMAN	RAB11B	RAB11B, Member RAS Oncogene Family	5.88254e+06	1.22955e+06		30712.8	1.49171e+06		103772	399983		1.97077e+06	50813.1		3.66208e+06	5.44253e+06
516	sp|Q32MZ4-3|LRRF1_HUMAN	LRRFIP1	LRR Binding FLII Interacting Protein 1	79854.6	57849		46756.5	47022.4		30839.4	50497.4		56426.4	26394.7		98626.7	141986
517	sp|O75533|SF3B1_HUMAN	SF3B1	Splicing Factor 3b Subunit 1	128818	95489.6		10436.3	120944		7288.97	32838.1		66476.6	6776.4		46968.1	77671.3
518	sp|Q9NQ79-3|CRAC1_HUMAN	CRTAC1	Cartilage Acidic Protein 1	1.48404e+06	767486		49926.5	1.19948e+06		144322	456472		831516	96908.9		527757	710085
519	sp|Q9NY33|DPP3_HUMAN	DPP3	Dipeptidyl Peptidase 3	351997	242859		10120.2	101034		44231.9	133652		344664	24438.2		770055	1.4423e+06
520	sp|O95292|VAPB_HUMAN	VAPB	VAMP Associated Protein B And C	617512	392958		47446.8	603337		66003.9	148681		459472	78993.8		303389	329931
521	sp|Q9UJU6|DBNL_HUMAN	DBNL	Drebrin Like	329442	133723		15495.6	86145.4		41004.6	134967		348470	47349.2		904722	839356
522	sp|P04844-2|RPN2_HUMAN	RPN2	Ribophorin II	926193	410964		6844.76	700212		28839.9	116008		661735	6609.96		741795	144469
523	sp|P13798|ACPH_HUMAN	APEH	Acylaminoacyl-Peptide Hydrolase	743615	145568		1639.34	314856		3783.65	63078.7		211172	8235.37		326947	427419
524	sp|P67936|TPM4_HUMAN	TPM4	Tropomyosin 4	156032	85753.1		15629.3	53476.8		13433.7	18797.7		195342	24975.2		289435	782340
525	sp|P19013|K2C4_HUMAN	KRT4	Keratin 4	148818	65847.8		30568.7	44685.3		50541.1	131701		120520	27686.1		1.29993e+06	346096
526	sp|P41091|IF2G_HUMAN	EIF2S3	Eukaryotic Translation Initiation Factor 2 Subunit Gamma	1.01867e+06	292334		9931.5	472840		9327.65	74425.4		472888	3241.72		551475	391834
527	sp|Q04917|1433F_HUMAN	YWHAH	Tyrosine 3-Monooxygenase/Tryptophan 5-Monooxygenase Activation Protein Eta	400022	314143		4685.22	108372		51364.2	74523.9		261350	19075.9		355637	842373
528	sp|Q8NBS9|TXND5_HUMAN	TXNDC5	Thioredoxin Domain Containing 5	611779	419973		22261.7	483179		49488	101916		457945	41978		885853	821390
529	sp|P05787|K2C8_HUMAN	KRT8	Keratin 8	699222	718594		34839.4	779456		64324.2	323177		756137	23072.8		1.08037e+06	789968
530	sp|P30084|ECHM_HUMAN	NME2	NME/NM23 Nucleoside Diphosphate Kinase 2	276814	76632		9222.92	165196		5643.6	31267.1		159319	2797.12		301158	292913
531	sp|Q14166|TTL12_HUMAN	TTLL12	Tubulin Tyrosine Ligase Like 12	507949	290950		8175.41	422126		29394.2	87145		472575	13080.1		538620	469943
532	sp|P20618|PSB1_HUMAN	PSMB1	Proteasome Subunit Beta 1	1.2733e+06	487350		39385.7	785168		45481.4	66928.3		1.11626e+06	25088.3		1.44257e+06	1.04167e+06
533	sp|P62857|RS28_HUMAN	RPS28	Ribosomal Protein S28	2.02969e+06	1.80175e+06		25164.5	2.95516e+06		54789.8	162596		1.83038e+06	27338.5		3.63925e+06	1.4318e+06
534	sp|P68366|TBA4A_HUMAN	TUBA4A	Tubulin Alpha 4a	586225	588094		4779.41	479266		56697.1	142218		560507	11341.9		799957	703121
535	sp|Q86V81|THOC4_HUMAN	ALYREF	Aly/REF Export Factor	1.93351e+06	627667		64830.4	735253		187612	224103		987267	86371.6		1.18568e+06	1.5428e+06
536	sp|Q15008|PSMD6_HUMAN	PSMD6	Proteasome 26S Subunit, Non-ATPase 6	144508	121870		8875.52	135653		9135.61	13268.5		158860	4921.87		276439	96810.8
537	sp|Q8N335|GPD1L_HUMAN	GPD1L	Glycerol-3-Phosphate Dehydrogenase 1 Like	411130	238994		46565.4	72111		46656.4	72079.8		269682	32462.4		907360	711816
538	sp|P08670|VIME_HUMAN	VIM	Vimentin	177110	823622		6068.55	822719		63062.9	267321		1.15702e+06	44337		107132	55635.5
539	sp|P07099|HYEP_HUMAN	EPHX1	Epoxide Hydrolase 1	592436	131940		2316.1	263702		10097.7	32465.7		260988	3236.27		186199	115531
540	sp|P46782|RS5_HUMAN	RPS5	Ribosomal Protein S5	125310	6319.73		429.69	6159.72		942.208	1169.58		44345.5	343.974		212708	129296
541	sp|O43399-7|TPD54_HUMAN	TPD52L2	Tumor Protein D52 Like 2	483424	600910		7605.6	310866		36178.7	68256.1		426979	21036.8		1.16957e+06	1.85243e+06
542	sp|P30085|KCY_HUMAN	CMPK1	Cytidine/Uridine Monophosphate Kinase 1	677709	60591.3		25740.9	55904.1		13561.5	59809		75487	6546.28		363654	2.38485e+06
543	sp|Q16543|CDC37_HUMAN	CDC37	Cell Division Cycle 37	72516.4	94942.8		917.298	109108		20861.8	17879.2		121143	1925.58		260952	446588
544	sp|P09110|THIK_HUMAN	ACAA1	Acetyl-CoA Acyltransferase 1	656714	192096		2185.96	425189		32180.4	70337.8		293498	36695.5		482532	355605
545	sp|O15511|ARPC5_HUMAN	ARPC5	Actin Related Protein 2/3 Complex Subunit 5	1.77157e+06	919156		28234.5	496939		106599	214652		786106	55768.1		1.63814e+06	3.16237e+06
546	sp|P60866|RS20_HUMAN	RPS20	Ribosomal Protein S20	288873	561152		20062.4	1.57299e+06		38397.7	167826		1.42841e+06	29425.1		1.85386e+06	1.1949e+06
547	sp|P61204|ARF3_HUMAN	ARF3	ADP Ribosylation Factor 3	56594.5	15111.4		1032.06	35464		12414.9	7707.42		78942.6	1488.37		193551	142398
548	sp|P01876|IGHA1_HUMAN	IGHA1	Immunoglobulin Heavy Constant Alpha 1	1.93957e+06	408167		33851.8	691012		45776.9	196299		964971	46874.9		629561	408071
549	sp|Q99829|CPNE1_HUMAN	CPNE1	Copine 1	997778	329956		40613	434145		65847.6	72508.7		289002	158925		540062	826506
550	sp|Q9NQC3|RTN4_HUMAN	RTN4	Reticulon 4	819223	209520		3505.8	291086		15721.5	23561.8		373446	8844.08		922363	1.12414e+06
551	sp|P78417|GSTO1_HUMAN	GSTO1	Glutathione S-Transferase Omega 1	155285	760856		52947.7	403344		120959	272481		176000	18936.1		489420	473427
552	sp|Q15019-3|SEPT2_HUMAN	SEPT2	Septin 2	699183	169476		2386.87	209757		24736.8	60451.8		306128	9506.59		255536	249944
553	sp|P34896|GLYC_HUMAN	SHMT1	Serine Hydroxymethyltransferase 1	762222	46339.9		18164.4	154612		32815.5	12609		273342	15997.1		705860	782934
554	sp|Q7Z4W1|DCXR_HUMAN	DCXR	Dicarbonyl And L-Xylulose Reductase	170208	21782.2		4351.97	38604.1		2837.22	26123.4		31000.9	2254.13		208264	140493
555	sp|O15371|EIF3D_HUMAN	EIF3D	Eukaryotic Translation Initiation Factor 3 Subunit D	439334	224008		24001.4	365713		23235.9	36747.2		309948	11021.2		279587	181393
556	sp|O94874|UFL1_HUMAN	UFL1	UFM1 Specific Ligase 1	146361	87070.1		3921.89	86698.8		19757.4	32726.3		132968	7415.33		171156	276123
557	sp|Q9P289|STK26_HUMAN	STK26	Serine/Threonine Kinase 26	61174.2	67540.1		976.311	34889.8		2561.2	4030.53		45199	11795.7		113722	160855
558	sp|O00625|PIR_HUMAN	PIR	Pirin	385448	180389		3571.48	114677		20773.3	46921.6		320191	8164.52		557832	315892
559	sp|Q9ULV4|COR1C_HUMAN	CORO1C	Coronin 1C	236802	185935		28580.8	216089		30914.5	252808		212412	20909.2		211312	133293
560	sp|Q9NP72|RAB18_HUMAN	RAB18	RAB18, Member RAS Oncogene Family	340049	93259.2		12859.8	160056		11942.4	17022.7		320033	11795.9		378176	269332
561	sp|P24539|AT5F1_HUMAN	ATP5PB	ATP Synthase Peripheral Stalk-Membrane Subunit B	162525	121075		14604.5	155353		30304	48063.6		207608	11159.1		204176	189711
562	sp|Q16401|PSMD5_HUMAN	PSMD5	Proteasome 26S Subunit, Non-ATPase 5	7479.96	87477.8		687.988	90221.4		9537.79	5546.59		65457.8	792.784		74319.9	73031.7
563	sp|Q14254|FLOT2_HUMAN	FLOT2	Flotillin 2	315333	208238		2479.53	251227		59221.5	48446.6		126540	32227.6		165636	133951
564	sp|P22234|PUR6_HUMAN	PAICS	Phosphoribosylaminoimidazole Carboxylase And Phosphoribosylaminoimidazolesuccinocarboxamide Synthase	392067	153651		5515.21	161186		23378.1	40882.9		209700	15536.9		291471	341669
565	sp|P23588|IF4B_HUMAN	EIF4B	Eukaryotic Translation Initiation Factor 4B	859318	467573		485207	895405		375379	347980		461612	259560		1.13644e+06	1.4544e+06
566	sp|Q9H2C0|GAN_HUMAN	GAN	Gigaxonin	477862	151914		12369	130737		28995.8	67236.4		236336	21537.9		554452	353618
567	sp|O75822|EIF3J_HUMAN	EIF3J	Eukaryotic Translation Initiation Factor 3 Subunit J	174208	274214		40825.3	152708		64851.2	105586		244020	66843.6		212304	297118
568	sp|P15170-3|ERF3A_HUMAN	GSPT1	G1 To S Phase Transition 1	403606	367501		26938.2	259087		62523.4	108387		258012	17077.8		520148	751957
569	sp|P25789|PSA4_HUMAN	PSMA4	Proteasome Subunit Alpha 4	1.084e+06	396964		4207.47	275568		20531.7	51194.8		588412	7246.33		408037	1.19144e+06
570	sp|Q9NSC5|HOME3_HUMAN	HOMER3	Homer Scaffold Protein 3	300515	488063		52928.1	638487		106855	216097		268235	66295.7		420154	439290
571	sp|Q9Y5K8|VATD_HUMAN	ATP6V1D	ATPase H+ Transporting V1 Subunit D	402810	370670		11918.9	208269		87858.4	66936.2		303847	22449.4		228717	480677
572	sp|P40429|RL13A_HUMAN	RPL13A	Ribosomal Protein L13a	3.19515e+06	249190		30606.4	1.63401e+06		29677.3	70163.9		1.1727e+06	27090		1.67602e+06	771177
573	sp|P47755|CAZA2_HUMAN	CAPZA2	Capping Actin Protein Of Muscle Z-Line Subunit Alpha 2	327268	311804		7265.87	335159		59617.2	105479		324565	13236.7		310212	335613
574	sp|Q9Y678|COPG1_HUMAN	COPG1	Coatomer Protein Complex Subunit Gamma 1	375228	24350.1		11709.6	127125		2343.81	7000.5		42700.2	1244.45		212541	171998
575	sp|P46781|RS9_HUMAN	RPS9	Ribosomal Protein S9	568582	102496		2566.02	807471		3361.84	31165.5		91916.1	4490.7		308365	128181
576	sp|P62906|RL10A_HUMAN	RPL10A	Ribosomal Protein L10a	2.17908e+06	1.49621e+06		24995.9	2.71758e+06		60581.9	243025		1.75765e+06	45121.3		2.13109e+06	1.1322e+06
577	sp|O14979-3|HNRDL_HUMAN	HNRNPDL	Heterogeneous Nuclear Ribonucleoprotein D Like	808581	321683		6672.26	713108		65107.9	155580		716392	9503.18		803694	346579
578	sp|P62750|RL23A_HUMAN	RPL23A	Ribosomal Protein L23a	1.33839e+06	290235		45300.5	457041		16177.1	52606.5		419489	5087.27		678450	247383
579	sp|Q14160|SCRIB_HUMAN	SCRIB	Scribbled Planar Cell Polarity Protein	65533.7	10799.1		458.685	30963.9		7463.26	15396.6		67781.8	3387.7		114852	75735.5
580	sp|P62316|SMD2_HUMAN	SNRPD2	Small Nuclear Ribonucleoprotein D2 Polypeptide	647742	146042		4704.99	303857		15679.9	42642.9		267890	3621.13		449317	624095
581	sp|P30040|ERP29_HUMAN	ERP29	Endoplasmic Reticulum Protein 29	950241	251490		3290.93	216625		2983.46	34669.6		220092	4336.19		517125	692673
582	sp|P51858|HDGF_HUMAN	HDGF	Heparin Binding Growth Factor	566154	696816		19065.3	330120		113654	174654		579577	33549.5		1.79144e+06	2.25712e+06
583	sp|Q15075|EEA1_HUMAN	EEA1	Early Endosome Antigen 1	469434	92938.6		4534.86	146264		8305.42	52028.1		249508	9929.16		294987	471491
584	sp|O75841|UPK1B_HUMAN	UPK1B	Uroplakin 1B	4.08715e+06	833325		55359.3	1.13326e+06		118089	256551		1.60235e+06	78183.2		2.25295e+06	2.71809e+06
585	sp|Q92747|ARC1A_HUMAN	ARPC1A	Actin Related Protein 2/3 Complex Subunit 1A	290160	156971		1868.67	222413		14521.3	45198.8		182868	36835.8		346090	186748
586	sp|Q9NR46|SHLB2_HUMAN	SH3GLB2	SH3 Domain Containing GRB2 Like, Endophilin B2	237966	349378		122910	232438		173325	218291		179639	21777.7		749509	1.27819e+06
587	sp|Q13435|SF3B2_HUMAN	SF3B2	Splicing Factor 3b Subunit 2	488966	451615		62693.9	459048		105479	174587		407373	37531.9		730340	258583
588	sp|P51812|KS6A3_HUMAN	RPS6KA3	Ribosomal Protein S6 Kinase A3	820016	297654		26229.2	437684		74573.5	206653		642192	52796.3		746480	630849
589	sp|P62158|CALM_HUMAN	CALM2	Calmodulin 2	14392.4	256745		23086.7	67369.3		37891.3	63167.3		238118	20514.7		759767	97518.8
590	sp|P48729|KC1A_HUMAN	CSNK1A1	Casein Kinase 1 Alpha 1	1.00639e+06	42030.9		573.323	362048		6057.47	9110.37		205289	1460.68		437249	234813
591	sp|Q9Y3I0|RTCB_HUMAN	RTCB	RNA 2',3'-Cyclic Phosphate And 5'-OH Ligase	197722	89851		2624.67	167140		3076.7	22891.8		97399.6	3564.68		106899	91054.8
592	sp|Q04760|LGUL_HUMAN	GLO1	Glyoxalase I	729021	409087		30796.5	61633.1		83850.5	195549		275633	33337.1		2.93833e+06	3.77626e+06
593	sp|P08727|K1C19_HUMAN	KRT19	Keratin 19	100822	48819.5		3530.64	220625		26788.4	108408		241284	2532.52		167556	186763
594	sp|P62280|RS11_HUMAN	RPS11	Ribosomal Protein S11	2.0712e+06	470450		10461.6	1.16513e+06		56278.4	238618		626907	37004.8		617570	282912
595	sp|Q96QR8|PURB_HUMAN	PURB	Purine Rich Element Binding Protein B	68333.3	72873.9		10406	79597.9		23885.7	38541		39760.9	17032.9		41829.7	34846.7
596	sp|P25325|THTM_HUMAN	MPST	Mercaptopyruvate Sulfurtransferase	128702	26323.9		1260.72	23670.3		11274.6	17229.2		82534.6	5401.09		215977	349218
597	sp|P63000|RAC1_HUMAN	RAC1	Rac Family Small GTPase 1	3.27094e+06	567424		20265.5	1.41225e+06		63126.1	165011		480719	33868.2		1.85501e+06	1.31721e+06
598	sp|P82979|SARNP_HUMAN	SARNP	SAP Domain Containing Ribonucleoprotein	204713	345214		60541.6	173721		133856	171994		499978	99571.4		852862	1.15462e+06
599	sp|Q99747|SNAG_HUMAN	NAPG	NSF Attachment Protein Gamma	131162	201825		22538.8	118585		53291.2	32555		260597	26770.4		514481	339303
600	sp|P00505|AATM_HUMAN	GOT2	Glutamic-Oxaloacetic Transaminase 2	461939	119944		51726.6	302161		73357.3	33304.7		196327	40977.1		742307	755363
601	sp|Q9Y4L1|HYOU1_HUMAN	HYOU1	Hypoxia Up-Regulated 1	140798	114795		26470	105152		20746.2	12486.1		76467.1	25759.3		132737	124045
602	sp|P62826|RAN_HUMAN	RAN	RAN, Member RAS Oncogene Family	1.67847e+06	953689		19377.5	1.0168e+06		46802.8	324621		1.9498e+06	28209.3		2.57934e+06	1.88498e+06
603	sp|P48444|COPD_HUMAN	ARCN1	Archain 1	415594	115678		7092.67	152213		10501.6	59642.6		168281	22789.8		366564	330027
604	sp|O60763|USO1_HUMAN	USO1	USO1 Vesicle Transport Factor	420796	157474		7947.76	154839		16453.2	55121.1		206820	16877.2		374134	520803
605	sp|O14579|COPE_HUMAN	COPE	Coatomer Protein Complex Subunit Epsilon	377359	270077		12168	204798		49434.3	102089		287080	5595		469532	400619
606	sp|O60749|SNX2_HUMAN	SNX2	Sorting Nexin 2	200853	158206		23286	191382		79626.7	62915.4		210430	25850.9		395016	578156
607	sp|P13693|TCTP_HUMAN	TPT1	Tumor Protein, Translationally-Controlled 1	141315	248166		29157.2	134199		74949.5	68292.3		133409	59529.4		785298	1.27579e+06
608	sp|Q12792|TWF1_HUMAN	TWF1	Twinfilin Actin Binding Protein 1	173568	116324		3596.36	105184		15707	23285.1		333015	2506.74		284107	362263
609	sp|P35606|COPB2_HUMAN	COPB2	Coatomer Protein Complex Subunit Beta 2	645655	184494		21664.3	370276		32319	47490.6		370937	17614.7		594278	396865
610	sp|P62829|RL23_HUMAN	RPL23	Ribosomal Protein L23	20687.1	326508		8694.58	701491		15496.4	53597.9		679087	23793.2		1.21752e+06	35416.3
611	sp|P05204|HMGN2_HUMAN	HMGN2	High Mobility Group Nucleosomal Binding Domain 2	150292	146082		269632	32731.5		194122	249281		48436.5	98573.5		179635	176228
612	sp|Q7L576|CYFP1_HUMAN	CYFIP1	Cytoplasmic FMR1 Interacting Protein 1	639172	195595		9794.84	194163		5381.09	35024.3		235355	2755.9		377564	185028
613	sp|P61224|RAP1B_HUMAN	RAP1B	RAP1B, Member Of RAS Oncogene Family	10298.9	82471		6101.87	269921		1588.74	38560.7		256784	3312.07		267641	32083.9
614	sp|P53367|ARFP1_HUMAN	ARFIP1	ADP Ribosylation Factor Interacting Protein 1	132793	43041.1		4206.77	32034		25889.3	8324.78		74252	2796.37		165931	247037
615	sp|P27695|APEX1_HUMAN	APEX1	Apurinic/Apyrimidinic Endodeoxyribonuclease 1	671539	130614		1745.73	197917		17744.3	60582.4		151640	3227.25		729858	414658
616	sp|P20674|COX5A_HUMAN	COX5A	Cytochrome C Oxidase Subunit 5A	811228	710614		41329.3	533344		119593	138600		595202	26987.2		705744	753013
617	sp|P35637|FUS_HUMAN	FUS	FUS RNA Binding Protein	418093	86887.5		63277.1	141253		11428.3	39267.1		233188	31701.5		853436	935097
618	sp|P04080|CYTB_HUMAN	CSTB	Cystatin B	412376	95588.5		3950.35	107200		11650.3	28933.1		402654	5523.56		1.65631e+06	1.34349e+06
619	sp|Q15717|ELAV1_HUMAN	ELAVL1	ELAV Like RNA Binding Protein 1	1.30314e+06	302899		10828.6	639425		22504.7	84207		507019	17926.4		706810	464567
620	sp|E9PAV3|NACAM_HUMAN	NACA	Nascent Polypeptide Associated Complex Subunit Alpha	95740.1	140979		13730.5	186199		12435.4	23089.6		302584	22611.2		693028	270619
621	sp|Q9BR76|COR1B_HUMAN	CORO1B	Coronin 1B	524289	230009		6526.62	216723		26779.1	56693.1		446120	22322.4		665677	897153
622	sp|P61353|RL27_HUMAN	RPL27	Ribosomal Protein L27	2.70445e+06	252466		2558.85	643689		6829.68	28869.9		389362	4941.43		902804	434926
623	sp|Q15126|PMVK_HUMAN	PMVK	Phosphomevalonate Kinase	53436.2	42951.9		2240.16	31147.6		8334.65	20703.9		61937.7	10224.8		198290	135277
624	sp|P18621-3|RL17_HUMAN	RPL17	Ribosomal Protein L17	1.26324e+06	487197		17023.9	1.16804e+06		30166.4	56234.9		1.06213e+06	28280.3		1.3472e+06	428163
625	sp|P41252|SYIC_HUMAN	IARS	Isoleucyl-TRNA Synthetase	94522.8	76526.5		12537.2	111415		16623.3	16343.1		195678	2952.25		163275	73543.1
626	sp|P59998|ARPC4_HUMAN	ARPC4	Actin Related Protein 2/3 Complex Subunit 4	89606.6	1.16283e+06		22534.2	848027		53708.4	203997		1.8532e+06	44296.3		2.13952e+06	49801.6
627	sp|P60228|EIF3E_HUMAN	EIF3E	Eukaryotic Translation Initiation Factor 3 Subunit E	393466	471102		46835.6	556413		70634.4	127595		430718	54236.2		703242	728487
628	sp|Q9UDY2|ZO2_HUMAN	TJP2	Tight Junction Protein 2	651385	218401		15079	209400		34282.7	72801.1		467191	7640.75		454550	881520
629	sp|Q08379|GOGA2_HUMAN	GOLGA2	Golgin A2	280285	161381		5054.97	171304		12132	30986.6		175500	7051.97		322409	312149
630	sp|Q99733|NP1L4_HUMAN	NAP1L4	Nucleosome Assembly Protein 1 Like 4	227473	174404		12353.5	88516.7		24231.4	43834.2		161566	10694.1		434668	337992
631	sp|P43490|NAMPT_HUMAN	NAMPT	Nicotinamide Phosphoribosyltransferase	143033	188087		4569.28	43405.9		24718	63408.7		122898	6892.95		167299	328714
632	sp|Q16527|CSRP2_HUMAN	CSRP2	Cysteine And Glycine Rich Protein 2	326065	134687		22430	321852		17067.4	60010.8		384447	22084.8		678039	632456
633	sp|P62913|RL11_HUMAN	RPL11	Ribosomal Protein L11	2.96756e+06	854644		6742.18	1.33763e+06		21259.4	165329		1.07261e+06	7495.09		1.4934e+06	1.00463e+06
634	sp|Q13185|CBX3_HUMAN	CBX3	Chromobox 3	400236	509087		78010.5	250425		51302.9	84864		525900	90103.5		955573	876554
635	sp|P84103|SRSF3_HUMAN	SRSF3	Serine And Arginine Rich Splicing Factor 3	601664	93219.8		580.72	191948		1022.92	16794.8		276847	332.022		355777	224619
636	sp|P01859|IGHG2_HUMAN	IGHG2	Immunoglobulin Heavy Constant Gamma 2	2.08914e+06	352392		15744.8	708947		31716.1	90512.7		708609	17078		445052	89088.4
637	sp|Q9Y224|CN166_HUMAN	RTRAF	RNA Transcription, Translation And Transport Factor	256683	97874.5		1810.61	117789		5877.15	13691.1		139648	11815		322258	438357
638	sp|P01024|CO3_HUMAN	C3	Complement C3	257275	80399.9		8369.14	180070		47610.3	84909.6		161438	21546.7		58043.1	106889
639	sp|P12268|IMDH2_HUMAN	IMPDH2	Inosine Monophosphate Dehydrogenase 2	182500	271378		1070.76	202552		5259.12	18852.9		348202	7198.34		312412	95363.9
640	sp|Q9NUP9|LIN7C_HUMAN	LIN7C	Lin-7 Homolog C, Crumbs Cell Polarity Complex Component	357237	312590		27259.5	97243		92877.2	270530		263506	46937.3		468615	730190
641	sp|O00303|EIF3F_HUMAN	EIF3F	Eukaryotic Translation Initiation Factor 3 Subunit F	481824	218016		2769.7	259368		16618.3	33393.6		341555	25910.5		687058	479081
642	sp|P55735|SEC13_HUMAN	SEC13	SEC13 Homolog, Nuclear Pore And COPII Coat Complex Component	445207	143919		5686.89	241364		25867.3	42655.5		261935	2415.32		388295	176089
643	sp|P18510|IL1RA_HUMAN	IL1RN	Interleukin 1 Receptor Antagonist	132510	93999.9		5436.7	18044.8		15074.7	8858.01		170957	16482.4		439347	80329.4
644	sp|P30049|ATPD_HUMAN	ATP5F1D	ATP Synthase F1 Subunit Delta	551931	2.47021e+06		264629	1.27321e+06		342998	613031		1.18867e+06	58935.4		172044	163382
645	sp|P37108|SRP14_HUMAN	SRF14	Signal Recognition Particle 14	351881	199133		59396.2	218416		48765.7	112377		313353	24574.4		441477	487178
646	sp|O14737|PDCD5_HUMAN	PDCD5	Programmed Cell Death 5	146109	100495		2699.38	48532.7		2012.9	21900.1		154221	22742.4		353150	386020
647	sp|P56537|IF6_HUMAN	EIF6	Eukaryotic Translation Initiation Factor 6	159493	48119.7		6817.51	15530.7		38163.4	30997.6		120567	42962.6		222051	515611
648	sp|P30048|PRDX3_HUMAN	RRDX3	Peroxiredoxin 3	2.04322e+06	324058		33733.4	449929		380582	396051		458621	457183		1.36688e+06	912045
649	sp|P17301|ITA2_HUMAN	ITGA2	Integrin Subunit Alpha 2	897289	549406		45106.2	508431		130232	183071		367953	30790.5		442357	539294
650	sp|Q15836|VAMP3_HUMAN	VAMP3	Vesicle Associated Membrane Protein 3	48320.6	21353.1		6486.41	83684.8		16112.7	46104.9		63866.4	4383		119983	25775.8
651	sp|Q9BS26|ERP44_HUMAN	ERP44	Endoplasmic Reticulum Protein 44	1.30637e+06	581477		11410.6	594581		88278	138694		499620	38833		626485	930087
652	sp|O00487|PSDE_HUMAN	PSMD14	Proteasome 26S Subunit, Non-ATPase 14	159616	490354		17961.8	438183		48372.8	76809.5		528508	22428.2		557407	136090
653	sp|Q9Y371|SHLB1_HUMAN	SH3GLB1	SH3 Domain Containing GRB2 Like, Endophilin B1	231017	115372		28419.8	58582.2		44547.5	50484.5		209151	9579.82		197936	237991
654	sp|P35268|RL22_HUMAN	RPL22	Ribosomal Protein L22	312748	31037		698.854	116859		1239.75	1261.09		124040	802.681		246260	122929
655	sp|P49591|SYSC_HUMAN	SAR2	Seryl-TRNA Synthetase	399736	253951		2215.08	233106		2725.44	30662.5		328898	5157.27		527034	498862
656	sp|Q9H299|SH3L3_HUMAN	SH3BGRL3	SH3 Domain Binding Glutamate Rich Protein Like 3	654218	565999		23142.1	289664		222785	355352		839021	46194.4		1.37089e+06	2.57557e+06
657	sp|Q9GZZ8|LACRT_HUMAN	LACRT	Lacritin	53583.6	14744.2		5647.29	18233.4		9748.34	14268		167670	6130.36		6.74578e+06	70229.9
658	sp|Q02790|FKBP4_HUMAN	FKBP4	FK506 Binding Protein 4	167077	64251.6		13027.8	75960.6		29189	41453.6		173903	28415		229726	248121
659	sp|P27361|MK03_HUMAN	MAPK3	Mitogen-Activated Protein Kinase 3	3530.34	222222		731.735	190935		25927.7	19987.3		64314.3	958.838		31592.1	3934.56
660	sp|P14868|SYDC_HUMAN	DARS	Aspartyl-TRNA Synthetase	217142	248054		21923.7	316870		21278.3	51457.7		406689	20037.1		206496	252803
661	sp|Q8N1G4|LRC47_HUMAN	LRRC47	Leucine Rich Repeat Containing 47	41660.9	322047		7720.51	246269		111402	102845		401155	19661.1		593817	346375
662	sp|P54709|AT1B3_HUMAN	ARP1B3	ATPase Na+/K+ Transporting Subunit Beta 3	1.87396e+06	2.75402e+06		37467.1	3.44735e+06		127589	358075		2.50316e+06	65226.4		2.23756e+06	2.65495e+06
663	sp|O15400|STX7_HUMAN	STX7	Syntaxin 7	655513	346577		11079.4	287501		26829	95053.6		404919	16301.8		837485	1.28201e+06
664	sp|Q96AG4|LRC59_HUMAN	LRRC59	Leucine Rich Repeat Containing 59	399880	52247.8		3477.38	190764		11023.7	17879.2		125114	3473.64		171799	76239.8
665	sp|Q13148|TADBP_HUMAN	TARDBP	TAR DNA Binding Protein	217498	99122.9		6306.13	59626.6		19175.8	41128.5		118145	12368.3		246613	179907
666	sp|P49257|LMAN1_HUMAN	LMAN1	Lectin, Mannose Binding 1	1.19969e+06	444577		7692.1	657167		37413.3	130714		1.0215e+06	24731		341981	297000
667	sp|P00403|COX2_HUMAN	MT-CO2	Mitochondrially Encoded Cytochrome C Oxidase II	976881	2.26499e+06		72906.7	3.12484e+06		190261	574273		1.52466e+06	105469		2.06898e+06	518485
668	sp|P50454|SERPH_HUMAN	SERPINH1	Serpin Family H Member 1	115459	87473.1		9930.31	186046		171582	51649.4		108450	24937.7		270438	143647
669	sp|O75608|LYPA1_HUMAN	LYPLA1	Lysophospholipase I	137249	258421		20113.6	164119		48317.8	105560		147673	40565.9		140763	155406
670	sp|Q9H0W9|CK054_HUMAN	C11orf54	Chromosome 11 Open Reading Frame 54	235174	118253		6703.55	95780.6		21819.8	46269.4		134938	6037.66		292956	659515
671	sp|P32969|RL9_HUMAN	RPL9P7	Ribosomal Protein L9 Pseudogene 7	1.93395e+06	450426		6017.26	1.02599e+06		10243.5	25500.7		750231	12028.5		1.02433e+06	293732
672	sp|Q8NBJ7|SUMF2_HUMAN	SUMF2	Sulfatase Modifying Factor 2	240249	102537		62028.3	147105		45296.9	46204		198329	20279.2		358480	280812
673	sp|Q15393|SF3B3_HUMAN	SF3B3	Splicing Factor 3b Subunit 3	1.2645e+06	327201		9786.08	650948		29370.4	71847.4		404655	28812.5		556013	185528
674	sp|O60884|DNJA2_HUMAN	DNAJA2	DnaJ Heat Shock Protein Family (Hsp40) Member A2	160642	96831.7		5956.91	130485		6156.47	7046.67		140263	8042.12		109883	117191
675	sp|O95817|BAG3_HUMAN	BAG3	BCL2 Associated Athanogene 3	93934.7	68231		2502.95	77829.2		10629.5	16621.3		71284	22081.3		281316	171544
676	sp|Q9UBG0|MRC2_HUMAN	MRC2	Mannose Receptor C Type 2	125144	113285		12161.6	59100.5		45246	44273.3		99648	19025.6		94731	176109
677	sp|Q8TDB4|HUMMR_HUMAN	MGARP	Mitochondria Localized Glutamic Acid Rich Protein	2.42355e+06	1.28992e+06		187199	1.46023e+06		134178	639144		1.2968e+06	193129		2.98666e+06	4.21296e+06
678	sp|P22087|FBRL_HUMAN	FBL	Fibrillarin	820522	500453		14533.5	1.10249e+06		30860.6	167483		927873	13582.2		739481	165529
679	sp|O75915|PRAF3_HUMAN	ARL6IP5	ADP Ribosylation Factor Like GTPase 6 Interacting Protein 5	2.62188e+06	711215		12626.5	1.42206e+06		81675.9	217741		917565	23924.4		865349	567731
680	sp|Q9Y285|SYFA_HUMAN	FARSA	Phenylalanyl-TRNA Synthetase Subunit Alpha	169888	81627		4216.81	83711.8		4572.97	26452.6		91094.3	8674.8		151331	135035
681	sp|O60493|SNX3_HUMAN	SNX3	Sorting Nexin 3	337330	52169.4		2166.57	2350.49		7610.35	4973.7		270182	1489.09		502545	749835
682	sp|Q07666|KHDR1_HUMAN	KHDRBS1	KH RNA Binding Domain Containing, Signal Transduction Associated 1	130191	229011		16744.6	304644		54014.7	106126		148783	29677.8		93056.8	45983
683	sp|Q13885|TBB2A_HUMAN	TUBB2A	Tubulin Beta 2A Class IIa	244683	51257.7		3226.81	33486.4		2796.49	4974.47		122268	1336.12		253643	472009
684	sp|P27694|RFA1_HUMAN	RPA1	Replication Protein A1	79641.9	64486.4		4730.1	121843		15656.7	17950.7		91714.5	15021.8		149545	76265.1
685	sp|Q9Y315|DEOC_HUMAN	DERA	Deoxyribose-Phosphate Aldolase	758778	373613		5232.89	307371		46036.2	59046.9		354180	26109.1		657428	831541
686	sp|Q9NZB2|F120A_HUMAN	FAM120A	Family With Sequence Similarity 120A	584357	137033		11918	387483		23262.1	77031.5		322645	29766.1		400822	241904
687	sp|P60981|DEST_HUMAN	DSTN	Destrin, Actin Depolymerizing Factor	965043	68687.8		22122.7	151882		5682.79	19983		316228	5025.92		1.4725e+06	2.67231e+06
688	sp|Q07020|RL18_HUMAN	RPL18	Ribosomal Protein L18	6.4791e+06	1.23256e+06		11197.4	3.48272e+06		33489.5	392158		2.47466e+06	26328		2.14971e+06	674624
689	sp|P68036|UB2L3_HUMAN	UBE2L3	Ubiquitin Conjugating Enzyme E2 L3	37355.2	10364.7		529.613	15277.1		3696.11	1708.29		10941.4	7071.49		157968	92508.3
690	sp|P00738|HPT_HUMAN	HP	Haptoglobin	67999.8	25239.1		22065.2	68104.7		27701.6	32562		58376.9	24768.1		5.13551e+06	39604.7
691	sp|P50552|VASP_HUMAN	VASP	Vasodilator Stimulated Phosphoprotein	129877	39740.8		2733.39	66709.4		11207.4	15700.3		82845.3	9184.32		116867	85139.7
692	sp|P67809|YBOX1_HUMAN	YBX1	Y-Box Binding Protein 1	117179	31350.6		8707.84	35435.5		12231.5	29944.4		54226.8	11586.7		84797.4	108220
693	sp|P61254|RL26_HUMAN	RPL26	Ribosomal Protein L26	205894	463485		14411.2	1.16168e+06		35166.2	33793.1		901440	19084.7		648904	184628
694	sp|P62888|RL30_HUMAN	RPL30	Ribosomal Protein L30	1.82742e+06	568027		16441.2	1.59002e+06		41037.4	179820		1.0995e+06	14304.4		1.67521e+06	712792
695	sp|P09467|F16P1_HUMAN	FBP1	Fructose-Bisphosphatase 1	274693	65112.1		1191.51	49331		7831.61	8609.71		71628.5	2320.52		344529	484777
696	sp|P28072|PSB6_HUMAN	PSMB6	Proteasome Subunit Beta 6	1.13295e+06	1.91473e+06		167945	980573		317181	585272		1.31936e+06	183721		1.33344e+06	1.69206e+06
697	sp|O75489|NDUS3_HUMAN	NDUFS3	NADH:Ubiquinone Oxidoreductase Core Subunit S3	562522	446925		121502	299130		171933	221381		287479	51255		428812	517310
698	sp|P49821|NDUV1_HUMAN	NDUFV1	NADH:Ubiquinone Oxidoreductase Core Subunit V1	397730	99435.5		1530	158598		6992.99	24377.5		118352	2711.7		182047	132748
699	sp|O43776|SYNC_HUMAN	NARS	Asparaginyl-TRNA Synthetase	333416	140519		9519.48	147248		19237.9	36785.7		277767	9842.6		316526	455332
700	sp|Q13283|G3BP1_HUMAN	G3BP1	G3BP Stress Granule Assembly Factor 1	464027	126658		20403	95498.6		46364.2	42749.5		171110	24011.8		796649	562769
701	sp|O95782|AP2A1_HUMAN	AP2A1	Adaptor Related Protein Complex 2 Subunit Alpha 1	145991	15863.1		8460.85	52924.6		1589.57	9754.44		89254.9	14660		124735	64426.8
702	sp|P39656|OST48_HUMAN	DDOST	Dolichyl-Diphosphooligosaccharide--Protein Glycosyltransferase Non-Catalytic Subunit	25905.7	126831		4184.07	527579		8104.23	36635.6		535941	7418.17		504794	183892
703	sp|Q15366|PCBP2_HUMAN	PCBP2	Poly(RC) Binding Protein 2	1.14113e+06	363105		12674.2	434995		35477.2	101192		641832	24319.5		1.20277e+06	1.3419e+06
704	sp|Q99816|TS101_HUMAN	TSG101	Tumor Susceptibility 101	155552	28814.4		1087.67	52923.3		11195.5	1020.9		37719.8	4462.82		109759	169523
705	sp|O00515|LAD1_HUMAN	LAD1	Ladinin 1	56541.1	43102		12295.8	29304.8		11537.6	16093.6		40479.4	21149		108788	122154
706	sp|P62244|RS15A_HUMAN	RPS15A	Ribosomal Protein S15a	1.43222e+06	107685		20476.6	569880		7176.68	4269.4		390108	3447.88		654136	445998
707	sp|P53990|IST1_HUMAN	IST1	IST1, ESCRT-III Associated Factor	6.80608e+07	488169		24023.3	501916		64837.5	144347		570515	38260		525539	329975
708	sp|Q9UBQ7|GRHPR_HUMAN	GRHPR	Glyoxylate And Hydroxypyruvate Reductase	220601	46975.2		2254.11	61784.5		7206.02	15826.9		100615	1376.08		182889	338047
709	sp|P06748|NPM_HUMAN	NPM1	Nucleophosmin 1	125121	269630		2004.97	105588		41915.3	18864.8		191734	14982		435983	389578
710	sp|Q9NTK5|OLA1_HUMAN	OLA1	Obg Like ATPase 1	370926	260771		14819.6	198542		16304.9	63707		318799	7234.9		499171	173214
711	sp|O60235|TM11D_HUMAN	TMPRSS11D	Transmembrane Serine Protease 11D	362692	159370		9894.7	304927		19824.6	44925.9		581103	9915.18		303507	265704
712	sp|O60547|GMDS_HUMAN	GMDS	GDP-Mannose 4,6-Dehydratase	272656	219164		4865.84	267933		22455.2	65954.7		412144	9384.62		471023	190298
713	sp|Q14257|RCN2_HUMAN	RCN2	Reticulocalbin 2	266167	137066		5305.61	69540.5		15087.3	84700.6		110649	10376.3		277997	296651
714	sp|Q5TDH0|DDI2_HUMAN	DDI2	DNA Damage Inducible 1 Homolog 2	38550.5	164069		17920.9	85915.8		36574.2	51083.1		81646	2522.8		303024	152896
715	sp|O75828|CBR3_HUMAN	CBR3	Carbonyl Reductase 3	60873.1	26550.3		4177.09	16282.7		234235	258591		27182	3084.81		167899	136254
716	sp|Q16718|NDUA5_HUMAN	NDUFA5	NADH:Ubiquinone Oxidoreductase Subunit A5	730652	199691		17923.5	155217		24177.4	43711.1		216913	15198.6		331196	293828
717	sp|Q9Y2W1|TR150_HUMAN	THRAP3	Thyroid Hormone Receptor Associated Protein 3	48183.2	29486.7		8337.84	36783.4		3405.76	10110.4		38847.9	1439.99		39534.7	45604
718	sp|Q8WWI1-3|LMO7_HUMAN	LMO7	LIM Domain 7	160890	71125.4		15942.6	147430		25036.5	139161		222503	32400.6		349561	203473
719	sp|Q9Y3U8|RL36_HUMAN	RPL36	Ribosomal Protein L36	1.33762e+06	123000		4147.33	359197		27381.9	19667.1		466815	9675.03		595100	190923
720	sp|Q9P0M6|H2AW_HUMAN	H2AFY2	H2A Histone Family Member Y2	35967	55058.8		11221.4	220343		1766.02	23672		171881	2787.42		91573.6	6659.59
721	sp|Q16881-6|TRXR1_HUMAN	TXNRD1	Thioredoxin Reductase 1	172063	80844.6		2268.25	91611.5		3078.1	24219.9		154488	4210.09		287702	264921
722	sp|O14908|GIPC1_HUMAN	GIPC1	GIPC PDZ Domain Containing Family Member 1	180033	100746		17099.7	118104		34130.2	67278.2		182516	30883.5		335707	136817
723	sp|Q9UHV9|PFD2_HUMAN	PFDN2	Prefoldin Subunit 2	501136	484358		5574.48	174378		44648.6	122905		293593	24350		606199	1.55551e+06
724	sp|O15212|PFD6_HUMAN	PFDN6	Prefoldin Subunit 6	244912	175425		5559.32	55845.8		25242.3	84117.9		192586	29220.2		333406	241271
725	sp|P24534|EF1B_HUMAN	EEF1B2	Eukaryotic Translation Elongation Factor 1 Beta 2	522125	630471		45780.6	375565		63417.2	145976		568574	22809.9		1.40509e+06	1.6627e+06
726	sp|Q9Y2A7|NCKP1_HUMAN	NCKAP1	NCK Associated Protein 1	59110.8	74732.5		8667.9	188685		4729.91	25042.7		187907	7606.66		273107	164857
727	sp|P62851|RS25_HUMAN	RPS25	Ribosomal Protein S25	3.91235e+06	361787		9269.03	1.88009e+06		7025.46	112004		1.55716e+06	18724		4.16134e+06	3.56227e+06
728	sp|P26640|SYVC_HUMAN	VARS	Valyl-TRNA Synthetase	87683.3	120204		12743.2	230777		29414.8	45045.4		239879	6029.97		237434	215911
729	sp|P21926|CD9_HUMAN	CD9	CD9 Molecule	984799	416466		15446.9	447543		36464.5	102244		492541	12805.7		454362	492303
730	sp|P28074|PSB5_HUMAN	PSMB5	Proteasome Subunit Beta 5	720253	308282		11134.8	286067		24081.7	64196.5		363869	21149		273545	425483
731	sp|P68032|ACTC_HUMAN	ACTC1	Actin, Alpha, Cardiac Muscle 1	20000.5	4.31603e+07		5.0014e+06	3.17894e+07		1.68585e+07	2.38778e+07		2.9546e+07	7.22688e+06		456085	35058.3
732	sp|Q9UJZ1|STML2_HUMAN	STOML2	Stomatin Like 2	294491	108646		14980.3	76782.5		7753.49	7471.12		138138	5686.4		124367	181948
733	sp|P07954|FUMH_HUMAN	FH	Fumarate Hydratase	309932	55805.6		81830.5	129288		69607.5	40684.1		136940	2168.05		342753	284452
734	sp|P09012|SNRPA_HUMAN	SNRPA	Small Nuclear Ribonucleoprotein Polypeptide A	27098.7	203290		6931.56	212410		20088.3	18420.3		64658.9	863.958		174294	22261.5
735	sp|Q9H4A4|AMPB_HUMAN	RNPEP	Arginyl Aminopeptidase	81898	72612.2		9058.14	54647.2		16400.1	21535.7		121883	23985.3		377455	205384
736	sp|Q9Y6W5|WASF2_HUMAN	WASF2	WAS Protein Family Member 2	238605	328850		18080.1	250943		49201	84583.5		242297	23196.2		654567	633538
737	sp|P55010|IF5_HUMAN	EIF5	Eukaryotic Translation Initiation Factor 5	251388	252760		3581.55	125343		48151.2	67487.2		257623	49765.3		290403	360813
738	sp|O15143|ARC1B_HUMAN	ARPC1B	Actin Related Protein 2/3 Complex Subunit 1B	575232	338590		7799.23	433224		24440.7	59755.2		519137	15903		169297	928271
739	sp|P68402|PA1B2_HUMAN	PAFAH1B2	Platelet Activating Factor Acetylhydrolase 1b Catalytic Subunit 2	176320	9722.33		1160.18	22253.6		1605.23	3036.08		53927.8	2400.08		172271	301350
740	sp|Q9P2J5|SYLC_HUMAN	LARS	Leucyl-TRNA Synthetase	54324.2	56838.4		687.991	85101.2		4021.05	9746.73		111490	1904.37		65406.4	44365.4
741	sp|P49748|ACADV_HUMAN	ACADVL	Acyl-CoA Dehydrogenase Very Long Chain	487815	154840		5522.8	288205		10570.8	49595.7		159114	8307.14		494381	245870
742	sp|P46937|YAP1_HUMAN	YAP1	Yes Associated Protein 1	132718	47472.4		13843	42358		29123.1	26001.5		139374	38020.4		334268	284206
743	sp|P84243|H33_HUMAN	H3F3A	H3 Histone Family Member 3A	404714	6406.55		503.624	52568.9		523.801	1425.17		45176.1	612.688		199322	85466.3
744	sp|Q9NRW1|RAB6B_HUMAN	RAB6B	RAB6B, Member RAS Oncogene Family	844082	725505		9910.71	728443		70615.4	135138		607101	31150.3		446422	263521
745	sp|Q5JTV8-3|TOIP1_HUMAN	TOR1AIP1	Torsin 1A Interacting Protein 1	50324.9	103774		7628.68	176358		15916.6	16588.9		174157	7411.26		170870	24602.8
746	sp|P31040|SDHA_HUMAN	SDHA	Succinate Dehydrogenase Complex Flavoprotein Subunit A	195091	71749.7		4325.65	153189		15090.8	32883.2		71831.7	3471.61		112805	97731.3
747	sp|P58546|MTPN_HUMAN	MTPN	Myotrophin	299748	348414		61762.1	100116		92106.4	97502.9		342850	72655.4		775511	1.72216e+06
748	sp|P49756|RBM25_HUMAN	RBM25	RNA Binding Motif Protein 25	401009	98527.2		52715.2	133730		97313.9	112667		190570	148606		264186	273436
749	sp|Q9BUL8|PDC10_HUMAN	PDCD10	Programmed Cell Death 10	321534	121331		3506.29	90576.7		18946.2	35350.9		115136	7684.32		280340	525694
750	sp|P51571|SSRD_HUMAN	SSR4	Signal Sequence Receptor Subunit 4	1.24103e+06	197314		24523.1	465483		5957.65	22538.5		330624	5804.56		476188	267599
751	sp|Q14498|RBM39_HUMAN	RBM39	RNA Binding Motif Protein 39	447220	318102		30092.9	552544		17070.3	51913.3		505181	3404.41		224774	108903
752	sp|Q01130|SRSF2_HUMAN	SRSF2	Serine And Arginine Rich Splicing Factor 2	2.73403e+06	1.39123e+06		28429.7	1.28242e+06		80675	184731		1.26906e+06	32659.8		2.10965e+06	2.2854e+06
753	sp|O75348|VATG1_HUMAN	ARP6V1G1	ATPase H+ Transporting V1 Subunit G1	166666	207240		21031.2	159826		28307.3	54774.6		156635	22722.4		240395	220520
754	sp|P42766|RL35_HUMAN	RPL35	Ribosomal Protein L35	667876	1.03521e+06		22171.5	1.89676e+06		53615.8	303503		1.48576e+06	18298.5		997683	162153
755	sp|Q9BWD1|THIC_HUMAN	ACAT2	Acetyl-CoA Acetyltransferase 2	109223	93882.6		4352.63	61248.6		7410.8	15855.3		135969	1737.12		194632	326153
756	sp|O75531|BAF_HUMAN	BANF1	Barrier To Autointegration Factor 1	613961	925050		14114.6	481497		106378	179390		385723	17896		708391	927329
757	sp|Q8IZP0|ABI1_HUMAN	ABI1	Abl Interactor 1	482562	76085.4		25435.7	177977		26344	51458.7		302704	17000.5		470146	478160
758	sp|Q14126|DSG2_HUMAN	DSG2	Desmoglein 2	171518	91776.9		3619.19	78245.7		12445.6	30690.3		65258.5	15642.4		216582	224626
759	sp|Q01844|EWS_HUMAN	EWSR1	EWS RNA Binding Protein 1	82097.2	140951		3034.38	212913		11191.3	33373.2		302813	1722.94		672249	101941
760	sp|P53041|PPP5_HUMAN	PPP5C	Protein Phosphatase 5 Catalytic Subunit	117864	77163.8		44028.2	67941.8		8529.82	28622.2		51140.6	20070.1		223347	375412
761	sp|Q16630|CPSF6_HUMAN	CPSF6	Cleavage And Polyadenylation Specific Factor 6	352891	108885		6891.97	129071		5002.21	22389		127537	6929.8		297029	290351
762	sp|Q9BPX5|ARP5L_HUMAN	ARPC5L	Actin Related Protein 2/3 Complex Subunit 5 Like	826832	252791		13965.2	213717		15995.4	38812.5		381816	6043.85		875084	300723
763	sp|Q16666|IF16_HUMAN	IFI16	Interferon Gamma Inducible Protein 16	47747.9	18806.8		1022.23	79300.5		10046.2	16087.1		88158.6	1933.89		146715	11280.1
764	sp|Q9H444|CHM4B_HUMAN	CHMP4B	Charged Multivesicular Body Protein 4B	383483	487336		79027.8	264255		128237	125295		272626	71439.8		375819	432820
765	sp|P51665|PSMD7_HUMAN	PSMD7	Proteasome 26S Subunit, Non-ATPase 7	364424	226482		10038.7	345797		12026.2	36432		299408	20938.4		225539	247794
766	sp|Q13045|FLII_HUMAN	FLII	FLII, Actin Remodeling Protein	197110	43358.5		11886.7	104618		14851.2	21196.2		129355	2875.24		177015	178279
767	sp|A6NFQ2|TCAF2_HUMAN	TCAF2	TRPM8 Channel Associated Factor 2	637704	134607		4943.9	252391		15302.7	13632.2		187670	9896.17		284351	149058
768	sp|Q9Y624|JAM1_HUMAN	F11R	F11 Receptor	1.5371e+06	472758		60440.7	363056		142810	254892		255173	110703		655767	727606
769	sp|P49721|PSB2_HUMAN	PSMB2	Proteasome Subunit Beta 2	18360	151642		10748.2	145612		19713	29179.2		313027	19869.2		754358	487910
770	sp|Q8WVM8|SCFD1_HUMAN	SCFD1	Sec1 Family Domain Containing 1	117130	7353.13		8804.32	39130.8		17541.4	35036.9		57322.7	9490.16		142181	134436
771	sp|P38117-2|ETFB_HUMAN	ETFB	Electron Transfer Flavoprotein Subunit Beta	115403	84411.9		1225.19	59371.1		8539.28	35071.7		1789.18	601.75		221154	403575
772	sp|P50914|RL14_HUMAN	RPL14	Ribosomal Protein L14	2.56183e+06	464562		36004.2	1.46603e+06		44102.5	20937.8		856249	30897.5		759797	373054
773	sp|Q9H9B4|SFXN1_HUMAN	SFXN1	Sideroflexin 1	543506	246436		3921.29	531605		46581.2	85048.8		197177	17499.2		225874	179165
774	sp|P61923|COPZ1_HUMAN	COPZ1	Coatomer Protein Complex Subunit Zeta 1	133103	54599.3		458.697	101292		9424.55	18608.9		66106.5	3059.13		120850	117157
775	sp|P20339|RAB5A_HUMAN	RAB5A	RAB5A, Member RAS Oncogene Family	30053.1	29781.7		5742.75	61150.1		8070.47	9397.74		65207.9	344.023		6152.24	13525.4
776	sp|Q9Y5M8|SRPRB_HUMAN	SRPRB	SRP Receptor Subunit Beta	399078	198209		5534.19	238914		22718.4	50314.8		159603	24072.8		143448	182748
777	sp|Q9NSD9|SYFB_HUMAN	FARSB	Phenylalanyl-TRNA Synthetase Subunit Beta	401341	203484		22917.8	233416		27623.1	22465.8		157796	22270.3		198779	36332.5
778	sp|P67775|PP2AA_HUMAN	PPP2CA	Protein Phosphatase 2 Catalytic Subunit Alpha	648894	65825.7		2406.21	39978.9		17392.8	18169.3		70274.6	5302.83		496771	644664
779	sp|P12236|ADT3_HUMAN	SLC25A6	Solute Carrier Family 25 Member 6	438381	122144		4326.22	298911		6301.35	17277.1		204664	44599.4		343206	156077
780	sp|Q9UHD9|UBQL2_HUMAN	UBQLN2	Ubiquilin 2	12447.1	17880.2		803.643	10568		1779.06	5519.74		15027.7	1346.69		12128.5	8931.56
781	sp|Q9HDC9|APMAP_HUMAN	APMAP	Adipocyte Plasma Membrane Associated Protein	232928	256265		23756.5	236669		58362	94509.8		228051	38794.6		268763	247226
782	sp|Q9BVK6|TMED9_HUMAN	TMED9	Transmembrane P24 Trafficking Protein 9	884483	413083		1719.89	693254		79337.6	131727		444572	17162.6		312056	239468
783	sp|Q13347|EIF3I_HUMAN	EIF3I	Eukaryotic Translation Initiation Factor 3 Subunit I	424933	203264		9926.29	238346		16982.1	139466		275026	6455.32		305709	261044
784	sp|Q9BTT0|AN32E_HUMAN	ANP32E	Acidic Nuclear Phosphoprotein 32 Family Member E	25361.4	208070		2156.5	97670.9		16108.1	3512.08		300247	11802.2		32146.9	43835.5
785	sp|Q96K17|BT3L4_HUMAN	BTF3L4	Basic Transcription Factor 3 Like 4	3.3205e+06	296103		50128.3	227023		89103.8	125499		141491	19929.7		3.02751e+06	493169
786	sp|Q9Y3C6|PPIL1_HUMAN	PPIL1	Peptidylprolyl Isomerase Like 1	112386	146724		15465.1	103847		29411.8	49032.3		213332	23585.4		505846	613510
787	sp|P35241|RADI_HUMAN	RDX	Radixin	297489	78246.5		20070.6	61336.8		1110.34	26008.2		131287	9801.75		268761	86872.9
788	sp|Q9UKV3|ACINU_HUMAN	ACIN1	Apoptotic Chromatin Condensation Inducer 1	199349	151949		15548.1	251376		159744	11971.6		163633	19956.9		141861	210735
789	sp|Q8TCT9|HM13_HUMAN	HM13	Histocompatibility Minor 13	425462	199339		14517.2	291894		28828.1	171248		362899	117840		481786	402047
790	sp|P61604|CH10_HUMAN	HSPE1	Heat Shock Protein Family E (Hsp10) Member 1	38820.7	250456		26461.6	264381		23422.1	58425.6		61829.1	9705.28		446177	38049.4
791	sp|P63173|RL38_HUMAN	RPL38	Ribosomal Protein L38	98217.6	243392		1179.83	548039		10517.2	21162.8		62839.2	19415.4		708729	47831.7
792	sp|Q08945|SSRP1_HUMAN	SSRP1	Structure Specific Recognition Protein 1	138367	8695.83		553.023	32291.7		3009.33	6328.43		37249.3	363.684		198673	46011.2
793	sp|P62318|SMD3_HUMAN	SNRPD3	Small Nuclear Ribonucleoprotein D3 Polypeptide	1.22224e+06	439549		8469.66	859390		12692.3	51809.7		735221	2923.75		1.14269e+06	1.00162e+06
794	sp|Q9BWM7|SFXN3_HUMAN	SFXN3	Sideroflexin 3	575854	411243		23701.7	832063		50735.1	102939		744630	15109.6		568013	162721
795	sp|Q96A33|CCD47_HUMAN	CCDC47	Coiled-Coil Domain Containing 47	69616.8	44560.1		11505.5	60959.6		23230.9	30816.4		6171.61	10347.5		43326	32147.4
796	sp|O75190|DNJB6_HUMAN	DNAJB6	DnaJ Heat Shock Protein Family (Hsp40) Member B6	17529.4	129999		1415.37	182495		2036.6	23146.9		235984	3878.82		287922	192430
797	sp|Q96FW1|OTUB1_HUMAN	OTUB1	OTU Deubiquitinase, Ubiquitin Aldehyde Binding 1	220110	98024.9		4749.06	63905.7		4888.01	17580.9		190550	7501.38		377168	525383
798	sp|P20042|IF2B_HUMAN	EIF2S2	Eukaryotic Translation Initiation Factor 2 Subunit Beta	320969	80708.4		6178.31	23055.4		20333	25338.9		157674	8658.37		240182	115426
799	sp|Q9BSJ8|ESYT1_HUMAN	ESYT1	Extended Synaptotagmin 1	174773	34392.5		728.441	43056.6		5186.32	11809.1		61936.6	3919.02		40495.3	56568.1
800	sp|P24666|PPAC_HUMAN	ACP1	Acid Phosphatase 1	24258.1	2361.71		2952.63	10412.5		1327.37	4518.41		23354.2	497.78		80606.1	7513.02
801	sp|Q3ZCW2|LEGL_HUMAN	LGALSL	Galectin Like	31698.9	34787.1		3341.43	14546.2		3866.09	7819.62		71079.6	2438.29		519513	30592.5
802	sp|Q96L46|CPNS2_HUMAN	CAPNS2	Calpain Small Subunit 2	289373	98288.2		6413.48	76375		21971.8	31680.1		276137	15725.8		440843	950583
803	sp|Q9H3N1|TMX1_HUMAN	TMX1	Thioredoxin Related Transmembrane Protein 1	914637	292901		18775	426231		48245.7	91169.5		353640	26555.2		537858	437224
804	sp|Q9NZ01|TECR_HUMAN	TECR	Trans-2,3-Enoyl-CoA Reductase	327733	188286		23150.9	256085		27335.4	53839.3		247959	14219		380624	185865
805	sp|P15374|UCHL3_HUMAN	UCHL3	Ubiquitin C-Terminal Hydrolase L3	78130.8	119306		15640.1	45149.4		35433.3	17910.3		212970	9836.15		249207	593227
806	sp|Q8N1N4|K2C78_HUMAN	KRT78	Keratin 78	244023	3.82893e+06		5460.02	6.74484e+06		10747.4	231284		4.75108e+06	16253.8		960653	441780
807	sp|P26368|U2AF2_HUMAN	U2AF2	U2 Small Nuclear RNA Auxiliary Factor 2	336860	50073.7		1265.48	92724.1		9688.31	12436.5		169359	7075.99		279060	318626
808	sp|Q8WUF5|IASPP_HUMAN	PPP1R13L	Protein Phosphatase 1 Regulatory Subunit 13 Like	184878	61245		1985.74	118823		24073.5	50691.3		95101.2	8989.22		143732	329240
809	sp|P61225|RAP2B_HUMAN	RAP2B	RAP2B, Member Of RAS Oncogene Family	444300	123917		1622.47	180823		12599.6	19835.8		178909	4315.52		199147	191106
810	sp|O00479|HMGN4_HUMAN	HMGN4	High Mobility Group Nucleosomal Binding Domain 4	512259	138531		43910	144708		50312.9	73382		104300	34491.8		43839.7	74372.4
811	sp|P33121-3|ACSL1_HUMAN	ACSL1	Acyl-CoA Synthetase Long Chain Family Member 1	385364	134190		3008	247296		9284.52	12045.3		219234	8601.06		297773	180671
812	sp|O43708|MAAI_HUMAN	GSTZ1	Glutathione S-Transferase Zeta 1	41876.3	19319.4		688.019	22165.4		2107.78	1588.74		48777.7	1622.15		190527	166445
813	sp|Q13151|ROA0_HUMAN	HNRNPA0	Heterogeneous Nuclear Ribonucleoprotein A0	226494	175976		9251.92	382552		35296.9	92165.3		395953	9229.09		223430	122557
814	sp|Q8WUY1|THEM6_HUMAN	THEM6	Thioesterase Superfamily Member 6	359837	88369.6		13168.9	179203		68866.1	39132.7		156881	11701.7		163904	171753
815	sp|P61020|RAB5B_HUMAN	RAB5B	RAB5B, Member RAS Oncogene Family	49995.5	146410		24230.4	207290		52118.6	78580.3		143133	9121.19		143303	75217.4
816	sp|Q9UPT5|EXOC7_HUMAN	EXOC7	Exocyst Complex Component 7	39196.2	92609.1		1525.77	94759.4		12904.3	39831		64958.7	3159.92		238662	13982.5
817	sp|P31949|S10AB_HUMAN	S100A11	S100 Calcium Binding Protein A11	677808	55209.7		5669.57	124349		7559.25	12456.5		69251.8	6118.88		623495	648469
818	sp|Q15046|SYK_HUMAN	KAR2	Lysyl-TRNA Synthetase	20340.7	20368.5		431.735	30891.3		484.971	2024.75		28018	246.799		44260.3	49863.5
819	sp|P55060|XPO2_HUMAN	CSE1L	Chromosome Segregation 1 Like	170924	20419.2		2569.31	39977.5		4627.09	16551.4		10216.1	1166.19		129057	18371.8
820	sp|Q92616|GCN1_HUMAN	GCN1	GCN1, EIF2 Alpha Kinase Activator Homolog	112837	112422		5997.61	124572		8166.77	7953.07		160480	18343.6		58763.7	32751.3
821	sp|Q16698|DECR_HUMAN	DECR1	2,4-Dienoyl-CoA Reductase 1	216336	220686		7030.94	249548		17847.9	40091.5		165510	7585.1		114392	84791
822	sp|Q9UNH7|SNX6_HUMAN	SNX6	Sorting Nexin 6	288139	189637		11946.2	155566		51170.8	30165.9		250546	5173.6		272482	620083
823	sp|P99999|CYC_HUMAN	CYCS	Cytochrome C, Somatic	37497.5	43762.9		1807.16	67646.7		4294.52	13624.6		47310.5	5407.35		374560	108361
824	sp|P30626|SORCN_HUMAN	SRI	Sorcin	523873	13329.6		2987.23	183266		37386.3	77998		218144	17579.6		697915	1.19934e+06
825	sp|O75340|PDCD6_HUMAN	PDCD6	Programmed Cell Death 6	627960	241987		18716.9	251736		16361.4	31355.7		171044	11222.1		632813	250437
826	sp|P54578|UBP14_HUMAN	USP14	Ubiquitin Specific Peptidase 14	32449.9	88546.2		8927.25	90146		21119.9	49291.1		102129	2063.65		132678	196228
827	sp|Q9H4G0-4|E41L1_HUMAN	EPB41L1	Erythrocyte Membrane Protein Band 4.1 Like 1	31981.6	56302.9		2040.16	132865		5256.75	29261.9		243696	3907.35		404436	47075.5
828	sp|P11908|PRPS2_HUMAN	PRPS2	Phosphoribosyl Pyrophosphate Synthetase 2	228074	166820		1394.75	190006		7956.19	20397.3		181435	9947.32		153637	197804
829	sp|O43237|DC1L2_HUMAN	DYNC1LI2	Dynein Cytoplasmic 1 Light Intermediate Chain 2	72617.2	66287		1172.16	86627.9		10141.7	24668		100311	4568.57		159982	114122
830	sp|O75400|PR40A_HUMAN	PRPF40A	Pre-MRNA Processing Factor 40 Homolog A	14277.8	1929.61		641.664	28161.7		965.428	2874.8		22177.9	26194.8		40201.1	60582.2
831	sp|Q14203|DCTN1_HUMAN	DCTN1	Dynactin Subunit 1	142064	63982.2		12139.2	76920.8		18672.6	22180.9		65447.1	25059.1		74234.1	43925.1
832	sp|P47985|UCRI_HUMAN	UQCRFS1	Ubiquinol-Cytochrome C Reductase, Rieske Iron-Sulfur Polypeptide 1	242417	41396.6		458.673	50273.1		1082.18	2000.18		55124.7	956.686		127558	19321.3
833	sp|P11717|MPRI_HUMAN	IGF2R	Insulin Like Growth Factor 2 Receptor	133826	50197.2		2745.53	45328.6		13986.4	20016.5		76476	2046.91		123193	149280
834	sp|P30046|DOPD_HUMAN	DDT	D-Dopachrome Tautomerase	261783	175748		5600.4	71922.4		10535	17558.6		228457	3807.05		434516	385322
835	sp|P09496|CLCA_HUMAN	CLTA	Clathrin Light Chain A	136003	168206		28528.6	110798		91134.3	125646		103074	43937.1		86469.6	203362
836	sp|Q9UNS2|CSN3_HUMAN	COPS3	COP9 Signalosome Subunit 3	76016.4	54146.1		1768.64	22523.6		19556.6	16589.5		49240.3	3101.48		100208	81376.1
837	sp|Q9UK41|VPS28_HUMAN	VPS28	VPS28, ESCRT-I Subunit	234835	57125.1		11050.2	23021.3		24493.6	45418.8		170090	35347.4		310620	489118
838	sp|P36957|ODO2_HUMAN	DLST	Dihydrolipoamide S-Succinyltransferase	321095	643356		37816.1	651579		145018	218319		581155	28730.6		808411	375972
839	sp|P08294|SODE_HUMAN	SOD3	Superoxide Dismutase 3	515574	667838		60005.5	154213		86807.7	121949		779315	232415		418087	1.24106e+06
840	sp|O15173-2|PGRC2_HUMAN	PGRMC2	Progesterone Receptor Membrane Component 2	1.6497e+06	916041		65693.7	1.06723e+06		134716	265469		904642	103941		907012	1.03886e+06
841	sp|Q9UKK9|NUDT5_HUMAN	NUDT5	Nudix Hydrolase 5	78256	30188.3		1478.3	18987.4		4766.82	13336		86980.5	1312.53		63498.4	229244
842	sp|P42677|RS27_HUMAN	RPS27	Ribosomal Protein S27	121543	110568		6479.13	384575		11084.6	60622.4		122886	13061.1		62063.2	67793.6
843	sp|Q16629|SRSF7_HUMAN	SRSF7	Serine And Arginine Rich Splicing Factor 7	1.5478e+06	344108		11161.8	518216		91188.8	63686.1		354768	17989.6		719796	367401
844	sp|Q92499|DDX1_HUMAN	DDX1	DEAD-Box Helicase 1	167749	58723.2		3200.27	87061.7		10563.1	22524.4		83413.4	2963.61		258967	56369.5
845	sp|Q13442|HAP28_HUMAN	PDAP1	PDGFA Associated Protein 1	420869	290398		16762.3	68141.4		39505.7	39211.9		309356	40176.6		518341	274426
846	sp|Q7Z4S6|KI21A_HUMAN	KIF21A	Kinesin Family Member 21A	206362	177675		3919.87	242785		15784.9	58323.5		249083	15473.9		125966	198622
847	sp|Q9BUT1|BDH2_HUMAN	BDH2	3-Hydroxybutyrate Dehydrogenase 2	56308.8	92970.7		11858.1	15831.8		23284.2	19570.2		147888	20637.7		172990	357851
848	sp|P28070|PSB4_HUMAN	PSMB4	Proteasome Subunit Beta 4	301838	603728		63687.7	434843		134528	250103		534179	66235		133623	336637
849	sp|Q9Y3D0|MIP18_HUMAN	CIAO2B	Cytosolic Iron-Sulfur Assembly Component 2B	140534	96800.4		14937.2	76241.4		30576.9	28006.9		50708.6	21884.7		94801.7	124215
850	sp|Q9BUJ2|HNRL1_HUMAN	HNRNPUL1	Heterogeneous Nuclear Ribonucleoprotein U Like 1	289456	83364		7441.38	207181		22904.2	61552.4		206202	8924.88		172096	143602
851	sp|P24752|THIL_HUMAN	ACAT1	Acetyl-CoA Acetyltransferase 1	394025	159132		11645.6	178277		26519	26124.3		127859	15228.1		355010	216649
852	sp|Q6P2Q9|PRP8_HUMAN	PRPF8	Pre-MRNA Processing Factor 8	346889	28864.6		2332.7	85860.5		4543.69	13525.3		115411	2168.74		77324.3	17095.1
853	sp|P52566|GDIR2_HUMAN	ARHGDIB	Rho GDP Dissociation Inhibitor Beta	81054.9	37753.1		11692.1	29822.2		32975.8	37901.2		107030	13936.5		101792	889322
854	sp|Q96NY8|NECT4_HUMAN	NECTIN4	Nectin Cell Adhesion Molecule 4	42879.7	87147.1		9902.29	9669.32		37599	20014.1		80207	3029.56		199855	221446
855	sp|P49720|PSB3_HUMAN	PSMB3	Proteasome Subunit Beta 3	149075	72790		1628.96	100427		4733.99	11522.7		143263	7826.32		271716	81332.1
856	sp|O43813|LANC1_HUMAN	LANCL1	LanC Like 1	528096	39460.5		7585.36	133232		22067.8	60269		281524	19326.2		366379	640656
857	sp|Q6UN15|FIP1_HUMAN	FIP1L1	Factor Interacting With PAPOLA And CPSF1	40606.9	31611.5		2529.45	46044		5470.01	8032.8		68017.4	3423.93		111802	92696.9
858	sp|Q9Y2X3|NOP58_HUMAN	NOP58	NOP58 Ribonucleoprotein	322733	45140.3		5902.09	153711		12363.3	30670.3		171211	13262.5		200107	218862
859	sp|Q9UL25|RAB21_HUMAN	RAB21	RAB21, Member RAS Oncogene Family	851158	407949		9228.02	570330		16698.2	81076.2		431726	12203.9		621383	438600
860	sp|Q92597|NDRG1_HUMAN	NDRG1	N-Myc Downstream Regulated 1	27392.9	15956		7939.58	76571.5		13203.7	16982.3		83390.5	3134.01		200779	79870.5
861	sp|Q00765|REEP5_HUMAN	REEP5	Receptor Accessory Protein 5	906943	282179		39433.7	340758		50517.6	117724		202797	43076.1		258659	215705
862	sp|P83731|RL24_HUMAN	RPL24	Ribosomal Protein L24	1.5818e+06	1.00553e+06		24305.1	2.38658e+06		61907.5	508688		785317	7105.47		4.56063e+06	204775
863	sp|P18077|RL35A_HUMAN	RPL35A	Ribosomal Protein L35a	346443	107682		16287.3	122026		16542	38748.7		83601.4	8322.67		304513	38287.8
864	sp|P43034|LIS1_HUMAN	PAFAH1B1	Platelet Activating Factor Acetylhydrolase 1b Regulatory Subunit 1	253522	62352		18353.5	91461.7		30125.9	26640.4		125075	5152.78		196986	193125
865	sp|Q7L1Q6|BZW1_HUMAN	BZW1	Basic Leucine Zipper And W2 Domains 1	48176.1	18411.8		2770.38	46633.8		6082.24	6175.79		29870.8	5058.38		279586	78829.8
866	sp|P17096|HMGA1_HUMAN	HMGA1	High Mobility Group AT-Hook 1	938311	718147		135840	545170		152559	270083		589880	69758.1		189483	539336
867	sp|P33778|H2B1B_HUMAN	HIST1H2BB	Histone Cluster 1 H2B Family Member B	9.3768e+06	1.01631e+06		10961.1	2.17222e+06		31846.8	85123.9		1.21825e+06	25873.4		3.32798e+06	2.53092e+06
868	sp|Q9BQE3|TBA1C_HUMAN	TUBA1C	Tubulin Alpha 1c	635687	33541.5		1032.63	91107.5		14783.4	17510.9		87682.9	2962.59		563354	731652
869	sp|O75955|FLOT1_HUMAN	FLOT1	Flotillin 1	151803	165922		14136.4	261390		29953.3	77477.6		238222	8038.68		238993	96683.4
870	sp|P11166|GTR1_HUMAN	SLC2A1	Solute Carrier Family 2 Member 1	15834.7	314212		6229.36	760867		35048.5	159165		638005	19124.6		294551	292147
871	sp|O60684|IMA7_HUMAN	KRNA6	Karyopherin Subunit Alpha 6	159654	33401.9		982.596	73114.5		2587	3338.57		66399.4	6696.11		121041	178775
872	sp|O76003|GLRX3_HUMAN	GLRX3	Glutaredoxin 3	27501.6	48044		7721	31230.7		6321.66	6491.29		100404	916.674		182333	124140
873	sp|Q99627|CSN8_HUMAN	COPS8	COP9 Signalosome Subunit 8	447651	224447		13005.4	111885		26178.3	46005.7		194404	16977.5		112787	441012
874	sp|Q9H0U4|RAB1B_HUMAN	RAB1B	RAB1B, Member RAS Oncogene Family	929941	458689		18679.4	823113		21361.2	155109		972104	16507.8		812472	623122
875	sp|Q9Y383|LC7L2_HUMAN	LUC7L2	LUC7 Like 2, Pre-MRNA Splicing Factor	337503	68249.3		6399.49	193234		14750.8	28915.4		168400	24053.3		335437	526753
876	sp|Q92878|RAD50_HUMAN	RAD50	RAD50 Double Strand Break Repair Protein	23021	45838.9		594.464	65882.2		5459.42	3897.21		49278.6	3858.35		51668	25450
877	sp|Q15631|TSN_HUMAN	TSN	Translin	211590	687619		28551.7	482590		110157	162256		571427	24718.5		971749	430428
878	sp|Q99436|PSB7_HUMAN	PSMB7	Proteasome Subunit Beta 7	343501	223353		23924.8	233907		27650.2	29916.5		330743	35194.2		379566	413139
879	sp|Q92804|RBP56_HUMAN	TAF15	TATA-Box Binding Protein Associated Factor 15	274846	38160.3		1850.95	34389.3		5639.06	17566.4		29813.9	5552.96		216399	331901
880	sp|Q53GQ0|DHB12_HUMAN	HSD17B12	Hydroxysteroid 17-Beta Dehydrogenase 12	912783	121331		2351.78	396868		10621.8	31885		392729	14775.4		306188	183109
881	sp|O43488|ARK72_HUMAN	AKR7A2	Aldo-Keto Reductase Family 7 Member A2	156272	275748		21270	63836.8		31405.7	76576.6		98942.5	16291		418671	175831
882	sp|P84098|RL19_HUMAN	RPL19	Ribosomal Protein L19	810897	185647		11283	477196		24930.4	116017		396326	24949.6		453536	179362
883	sp|P09417|DHPR_HUMAN	QDPR	Quinoid Dihydropteridine Reductase	22579.3	37335.1		1253.44	24880.8		4325.72	1144.29		50371.2	9624.75		145020	44404.5
884	sp|Q9UNF0|PACN2_HUMAN	PACSIN2	Protein Kinase C And Casein Kinase Substrate In Neurons 2	70688.9	38409		1090.38	23992		7292.37	7669.62		109181	17060.1		177216	180940
885	sp|Q9Y295|DRG1_HUMAN	DRG1	Developmentally Regulated GTP Binding Protein 1	120439	39043.6		1646.52	39965.4		3743.6	10069		61677.2	6315.08		117250	119486
886	sp|Q9UQE7|SMC3_HUMAN	SMC3	Structural Maintenance Of Chromosomes 3	10112.3	58408		1235.01	64673.4		7661.99	27261.4		57814	3579.32		56079.3	84279.7
887	sp|P62873|GBB1_HUMAN	GNB1	G Protein Subunit Beta 1	866818	221428		30520.9	405255		21171.4	79832		382551	36194.7		416004	422964
888	sp|Q9Y2B0|CNPY2_HUMAN	CNPY2	Canopy FGF Signaling Regulator 2	39057.9	41048.8		521.201	16662.3		6658.12	10303.6		25607.6	1032.02		33451.9	55986.7
889	sp|P00568|KAD1_HUMAN	AK1	Adenylate Kinase 1	125404	121518		7411.38	213690		57521.9	8555.74		59768.3	9514.92		131251	216795
890	sp|Q8IYJ3|SYTL1_HUMAN	SYTL1	Synaptotagmin Like 1	279550	272802		30005.9	238672		76378.3	127180		278835	52400.3		208400	178388
891	sp|O15264|MK13_HUMAN	MAPK13	Mitogen-Activated Protein Kinase 13	43209.7	20793.5		3784.42	13156.2		9572.69	1638.29		15315.9	2765.17		98275.8	40785.8
892	sp|P0CG05|LAC2_HUMAN	IGLC2	Immunoglobulin Lambda Constant 2	1.21355e+06	116053		16719.5	175076		56608.7	38615.1		195397	2322.73		387270	187756
893	sp|P55265|DSRAD_HUMAN	ADAR	Adenosine Deaminase, RNA Specific	310438	91931.9		5159.56	189747		9096.79	28596.9		163938	1857.75		187248	134046
894	sp|O43633|CHM2A_HUMAN	CHMP2A	Charged Multivesicular Body Protein 2A	17468	133965		9961.17	184217		22120.3	22973.9		109244	6182.77		322063	179131
895	sp|P11279|LAMP1_HUMAN	LAMP1	Lysosomal Associated Membrane Protein 1	2.63831e+06	1.92665e+06		270070	1.10005e+06		218104	534991		1.75722e+06	75659.2		2.16754e+06	2.65518e+06
896	sp|Q7L2H7|EIF3M_HUMAN	EIF3M	Eukaryotic Translation Initiation Factor 3 Subunit M	140088	46515.5		1408.49	58365.6		9467.62	19001.8		17373.2	4363.93		127375	25340.9
897	sp|Q9Y2Q3|GSTK1_HUMAN	GSTK1	Glutathione S-Transferase Kappa 1	565409	192091		3585.02	288081		17356.1	9520.37		221931	8123.78		464638	688402
898	sp|Q9UDT6|CLIP2_HUMAN	CLIP2	CAP-Gly Domain Containing Linker Protein 2	78309.7	105994		18013.5	101650		25822	30264.3		72203.4	53199.3		75183.3	115947
899	sp|Q9NR45|SIAS_HUMAN	NAN2	N-Acetylneuraminate Synthase	11165.5	65034.3		2643.36	31053.6		5562.81	16800.8		128000	3364.52		249350	155257
900	sp|Q9UKY7|CDV3_HUMAN	CDV3	CDV3 Homolog	82019.6	69285.8		10476.4	21086.5		27843.7	45460.2		55882.4	14928.3		283314	581249
901	sp|Q13277|STX3_HUMAN	STX3	Syntaxin 3	144017	107702		8571.72	101112		10522.2	32467		79349.2	2890.84		152962	141407
902	sp|Q92522|H1X_HUMAN	H1FX	H1 Histone Family Member X	117026	2143.36		22502.2	8946.62		15362.6	27630.6		16185.3	6345.57		2.379e+06	84451.7
903	sp|P61088|UBE2N_HUMAN	UBE2N	Ubiquitin Conjugating Enzyme E2 N	170454	171046		3835.49	85830.7		47685.3	74000.2		250408	11574		461992	1.08731e+06
904	sp|P07437|TBB5_HUMAN	TUBB	Tubulin Beta Class I	2.13882e+06	501420		6761.32	521738		52815.1	113984		937966	24048.7		1.85144e+06	3.15398e+06
905	sp|P61916|NPC2_HUMAN	NPC2	NPC Intracellular Cholesterol Transporter 2	202245	97232.5		37971.4	52372.7		30012.7	11623		133524	2196.16		286393	346640
906	sp|Q9H8H3|MET7A_HUMAN	METTL7A	Methyltransferase Like 7A	1.31465e+06	208419		4034.64	495782		37662.5	73532.5		457516	18663.4		517995	376841
907	sp|P57105|SYJ2B_HUMAN	SYNJ2BP	Synaptojanin 2 Binding Protein	67187.3	128454		11702.2	110225		13347.3	16221.9		107538	5975.7		120257	27780.1
908	sp|P36405|ARL3_HUMAN	ARL3	ADP Ribosylation Factor Like GTPase 3	31611.4	58499		2285.24	28367.4		6320.54	6401.55		90529.3	1825.68		197986	123319
909	sp|P29966|MARCS_HUMAN	MARCKS	Myristoylated Alanine Rich Protein Kinase C Substrate	135060	89925.1		21761.9	78387.9		28497.2	45355.2		128859	30344.9		97438.8	305339
910	sp|Q6UW68|TM205_HUMAN	TMEM205	Transmembrane Protein 205	641114	128494		7494.3	382317		18354.2	75449.8		462499	3210.66		258011	155705
911	sp|Q99873|ANM1_HUMAN	PRMT1	Protein Arginine Methyltransferase 1	173626	19480		9554.79	99858.3		1512.28	11017.9		77729.9	6782.96		72097.1	126615
912	sp|O14617|AP3D1_HUMAN	AP3D1	Adaptor Related Protein Complex 3 Subunit Delta 1	175077	48820.7		2835.6	72453		24490	25391.3		77456.2	24643.6		93762.4	38911.7
913	sp|P51178-2|PLCD1_HUMAN	PLCD1	Phospholipase C Delta 1	198330	145634		3738.49	130858		10969.3	49262.3		192846	8597.51		157864	202421
914	sp|Q9NQR4|NIT2_HUMAN	NIT2	Nitrilase Family Member 2	53031.9	55379.8		3214.13	35595.3		28662.3	11110.1		110723	15786.6		256985	278669
915	sp|Q96LJ7|DHRS1_HUMAN	DHRS1	Dehydrogenase/Reductase 1	182617	38523.7		1137.46	255349		10268.3	45693.1		328831	11520.6		192163	93624.2
916	sp|Q4V328|GRAP1_HUMAN	GRIPAP1	GRIP1 Associated Protein 1	117558	58558.7		2491.67	9286.79		3302.68	9090.64		59025.4	707.687		107817	172523
917	sp|Q13409-7|DC1I2_HUMAN	DYNC1I2	Dynein Cytoplasmic 1 Intermediate Chain 2	316274	197450		8074.71	227176		53041.1	107181		373789	13737.6		185696	298470
918	sp|P62854|RS26_HUMAN	RPS26	Ribosomal Protein S26	127437	189634		344.024	338229		15471.6	42710.2		230150	1366.06		90388.8	40876.3
919	sp|P50452|SPB8_HUMAN	SERPINB8	Serpin Family B Member 8	290248	30259.1		2184.33	11418.3		22288.3	16859		34833.5	4697.23		40199.9	127486
920	sp|O15145|ARPC3_HUMAN	ARPC3	Actin Related Protein 2/3 Complex Subunit 3	293330	304560		10308.5	297529		26545.4	111403		309064	6698.68		278335	337231
921	sp|Q13098|CSN1_HUMAN	GPS1	G Protein Pathway Suppressor 1	77692.7	66288.7		9230.52	40891.4		13335.7	31026.4		12879.5	14319		29037.1	66634.9
922	sp|Q13126|MTAP_HUMAN	MTAP	Methylthioadenosine Phosphorylase	127240	43702.6		7383.96	71759.5		31227.7	36512.1		141845	7009.82		174853	218346
923	sp|Q96A26|F162A_HUMAN	FAM162	Family With Sequence Similarity 162 Member A	405253	83695.8		15607.6	180730		16517.6	33265.3		312454	3816.14		214884	186581
924	sp|Q5JWF2|GNAS1_HUMAN	GNAS	GNAS Complex Locus	271804	125657		1818.29	237814		26883.1	51936.3		158223	7456.99		256720	237399
925	sp|P61313|RL15_HUMAN	RPL15	Ribosomal Protein L15	897495	454192		18569.4	1.46681e+06		61376.7	167885		723805	21691.3		451444	197333
926	sp|Q9H0E2|TOLIP_HUMAN	TOLLIP	Toll Interacting Protein	203717	18823.8		344.015	34125.8		727.374	13314.3		80069.6	612.649		170008	150867
927	sp|P55290|CAD13_HUMAN	CDH13	Cadherin 13	67099	123641		51004.9	112273		59720.9	77804.4		47096	42687.3		19043.5	83350.7
928	sp|Q96H20|SNF8_HUMAN	SNF8	SNF8, ESCRT-II Complex Subunit	86195.3	46879.1		4811.21	2473.26		9910.02	1794.84		60637.8	5457.49		104468	139969
929	sp|Q9ULC4|MCTS1_HUMAN	MCTS1	MCTS1, Re-Initiation And Release Factor	84783	15294.6		573.301	27198.1		7313.38	28468.7		18163	8533.95		80773.7	63850.4
930	sp|Q9ULZ3|ASC_HUMAN	PYCARD	PYD And CARD Domain Containing	133012	23695.7		6100.65	38639.5		7100.88	13760.1		121625	7501.55		405504	394504
931	sp|Q14240|IF4A2_HUMAN	EIF4A2	Eukaryotic Translation Initiation Factor 4A2	563781	275098		22619.6	397651		87304.8	95136		399178	54577.5		835541	761844
932	sp|Q9UI12|VATH_HUMAN	ATP6V1H	ATPase H+ Transporting V1 Subunit H	532649	139718		4305.22	255667		33396.2	101827		259092	6515.32		395101	420780
933	sp|P55769|NH2L1_HUMAN	SNU13	Small Nuclear Ribonucleoprotein 13	699245	213243		20737.3	387241		39083	22812.5		369878	33682.9		620585	775098
934	sp|P10253|LYAG_HUMAN	GAA	Glucosidase Alpha, Acid	9225.59	11831.3		498.029	31440.3		900.396	6051.41		44947.4	6787.95		52493	80988.2
935	sp|Q9UMD9|COHA1_HUMAN	COL17A1	Collagen Type XVII Alpha 1 Chain	167650	143874		20133.2	223464		19581.8	86645.5		102508	20257.1		122112	107004
936	sp|O43809|CPSF5_HUMAN	NUDT21	Nudix Hydrolase 21	40948.8	183093		2284.11	420946		20530.4	35038.7		259462	10808.4		570772	40349.7
937	sp|P17302|CXA1_HUMAN	GJA1	Gap Junction Protein Alpha 1	448678	125647		27187.6	194538		12098.4	110156		240894	27915.5		91227.9	78401.5
938	sp|P16070|CD44_HUMAN	CD44	CD44 Molecule	41598.3	84677.7		1365.92	83882.8		22567.8	22864.1		177190	2870.65		205686	194873
939	sp|Q99653|CHP1_HUMAN	CHP1	Calcineurin Like EF-Hand Protein 1	244944	27794.9		766.676	20872.7		881.279	1801.42		28910.3	3220.17		162137	74281.2
940	sp|Q92900|RENT1_HUMAN	UPF1	UPF1, RNA Helicase And ATPase	15488.4	25633.5		3748.96	26560.9		1065.26	8611.25		39543	5805.86		7652.19	5829.53
941	sp|O75390|CISY_HUMAN	CS	Citrate Synthase	339039	181003		2320.28	245342		31888.4	27519.7		140434	3891.29		405950	88607.9
942	sp|Q09028|RBBP4_HUMAN	RBBP4	RB Binding Protein 4, Chromatin Remodeling Factor	11369.8	36964.3		3220.76	55724.4		3410.09	920.679		83296.3	1015.77		172914	9761.25
943	sp|P26639|SYTC_HUMAN	TARS	Threonyl-TRNA Synthetase	236889	2183.63		1292.72	65274.2		4316.87	15975.3		91108.4	5829.3		138788	168122
944	sp|Q14444|CAPR1_HUMAN	CAPRIN1	Cell Cycle Associated Protein 1	5878.38	203618		33591.4	170749		41549	98399.3		250987	11265.1		517192	559662
945	sp|Q99933|BAG1_HUMAN	BAG1	BCL2 Associated Athanogene 1	37265.6	11671.4		1729.65	2172.84		8832.97	11731.5		21140.9	248.139		39028.9	90247
946	sp|Q9NP79|VTA1_HUMAN	VTA1	Vesicle Trafficking 1	177634	35632.1		2607.88	72052.9		7082.99	10833.2		90330.3	7126.09		136420	16418
947	sp|Q71UI9|H2AV_HUMAN	H2AFV	H2A Histone Family Member V	917242	343914		11125.1	557432		22780.9	56072.4		407118	17114.3		897387	246327
948	sp|O75556|SG2A1_HUMAN	SCGB2A1	Secretoglobin Family 2A Member 1	4992	2357.23		383.339	3878.43		1236.5	417.791		18095.9	497.762		520610	18815.8
949	sp|Q04837|SSBP_HUMAN	SSBP1	Single Stranded DNA Binding Protein 1	216950	45650.4		5344.45	74468.3		7002.25	5236.02		83463.1	3692.28		142020	211371
950	sp|P20645|MPRD_HUMAN	M6PR	Mannose-6-Phosphate Receptor, Cation Dependent	235585	158368		30764.8	346214		63791.9	72173.9		195723	22781.5		450223	400336
951	sp|O00264|PGRC1_HUMAN	PGRMC1	Progesterone Receptor Membrane Component 1	1.89603e+06	1.06842e+06		244338	1.2954e+06		318723	469217		1.13025e+06	260465		1.04231e+06	1.34285e+06
952	sp|P22102|PUR2_HUMAN	GART	Phosphoribosylglycinamide Formyltransferase, Phosphoribosylglycinamide Synthetase, Phosphoribosylaminoimidazole Synthetase	35186.8	7244.11		6732.48	27720.2		3026.58	6646.16		21746.8	1192.99		67442.6	37758
953	sp|P23381|SYWC_HUMAN	WARS	Tryptophanyl-TRNA Synthetase	206874	65990.6		3992.23	87825.9		12235	26910.6		124568	4458.19		194480	322251
954	sp|Q92882|OSTF1_HUMAN	OSTF1	Osteoclast Stimulating Factor 1	98472.9	40253.3		5781.09	11181.9		17933.8	23331.5		180917	1664.1		252001	214538
955	sp|Q12907|LMAN2_HUMAN	LMAN2	Lectin, Mannose Binding 2	513899	258215		21543	440116		63926.2	117744		193108	24225.8		256788	124345
956	sp|P12004|PCNA_HUMAN	PCNA	Proliferating Cell Nuclear Antigen	67701.5	82761.6		3309.22	41844.5		9559.78	10179.5		107334	2508.4		180426	132019
957	sp|Q13242|SRSF9_HUMAN	SRSF9	Serine And Arginine Rich Splicing Factor 9	917330	243530		5520.7	261557		15434.7	54734.3		339473	4317.46		562065	507549
958	sp|Q15369|ELOC_HUMAN	ELOC	Elongin C	89591	72277.3		995.17	13383		8892.49	21196.9		66141.3	7188.33		116313	221582
959	sp|P62312|LSM6_HUMAN	LSM6	LSM6 Homolog, U6 Small Nuclear RNA And MRNA Degradation Associated	301012	32800.7		7017.04	49083.3		12638.8	13307.9		69262	3743.19		80646.8	436239
960	sp|Q00577|PURA_HUMAN	PURA	Purine Rich Element Binding Protein A	611949	241023		5210.69	322015		27152	60507.5		298965	3494.87		318492	340990
961	sp|P31689|DNJA1_HUMAN	DNAJA1	DnaJ Heat Shock Protein Family (Hsp40) Member A1	311310	138748		3887.76	242998		5876.44	44477		241372	3807.56		374464	298391
962	sp|P51970|NDUA8_HUMAN	NDUFA8	NADH:Ubiquinone Oxidoreductase Subunit A8	41741.9	24351.7		497.923	71868.5		4353.26	3653.79		23177.4	2529.55		32239.1	24843.9
963	sp|P43487|RANG_HUMAN	RANBP1	RAN Binding Protein 1	50139	73906.5		27838.8	4934.24		30808	33204.6		96953.5	20940.9		265037	348252
964	sp|O43719|HTSF1_HUMAN	HTATSF1	HIV-1 Tat Specific Factor 1	157915	89951.3		27175.4	108040		33807.3	16789.8		68552.3	10507.5		157938	339573
965	sp|Q99598|TSNAX_HUMAN	TSNAX	Translin Associated Factor X	28243.9	37999.9		1127.45	40710.4		2365.25	9217.66		55470.5	2172.11		22708.4	59036.3
966	sp|O43242|PSMD3_HUMAN	PSMD3	Proteasome 26S Subunit, Non-ATPase 3	200986	25729.8		388.183	65473		721.209	802.727		49790	2232.63		79189.3	49284.4
967	sp|Q96HY6|DDRGK_HUMAN	DDRGK1	DDRGK Domain Containing 1	270939	80221.1		22781.9	144271		40243.2	36104.2		168404	1088.57		177720	218743
968	sp|P10155|RO60_HUMAN	TROVE2	ROVE Domain Family Member 2	124564	81621.6		9302.13	48003.4		11575.8	53547.8		94305.2	16687.8		135514	84395.8
969	sp|Q8TE77|SSH3_HUMAN	SSH3	Slingshot Protein Phosphatase 3	237336	113740		2162.86	104298		746.72	38588		177994	343.917		196703	323805
970	sp|P13716|HEM2_HUMAN	ALAD	Aminolevulinate Dehydratase	165654	50550.4		4886.79	24666.4		303.646	6110.1		80338.2	5087.11		140963	314822
971	sp|O00429|DNM1L_HUMAN	DNM1L	Dynamin 1 Like	9018.72	4938.67		458.685	2208.24		498.033	688.007		5248	401.718		14541	17176.5
972	sp|Q9Y6N5|SQRD_HUMAN	SQOR	Sulfide Quinone Oxidoreductase	286051	169903		7332.65	352429		8755.88	63742.4		76232	8570.22		240187	74467.7
973	sp|P17174|AATC_HUMAN	GOT1	Glutamic-Oxaloacetic Transaminase 1	97093.9	31503.2		1334.09	47928.4		1120.95	1269.24		40515.3	4231.64		101899	107737
974	sp|Q9NUQ9|FA49B_HUMAN	FAM49B	Family With Sequence Similarity 49 Member B	90493.1	7722.71		9223.49	35808.3		15855.9	14817.1		75651.6	22641.8		52215.6	147446
975	sp|Q13011|ECH1_HUMAN	ECH1	Enoyl-CoA Hydratase 1	69282.3	75459.8		1707.65	163945		15188.8	59456.8		125820	3190.59		261337	10398.7
976	sp|Q96A65|EXOC4_HUMAN	EXOC4	Exocyst Complex Component 4	68782	62242.2		5254.17	124176		14801.7	6697.87		64587.8	21564.3		104315	44465.1
977	sp|Q9UGP8|SEC63_HUMAN	SEC63	SEC63 Homolog, Protein Translocation Regulator	324485	84120.8		17018.1	183129		22633.2	33445.1		174267	14562.9		220997	132737
978	sp|Q9HC35|EMAL4_HUMAN	EML4	Echinoderm Microtubule Associated Protein Like 4	73613.9	43907		2218.65	40975.2		3501.54	4461.11		59779.8	239.291		97616.9	116770
979	sp|P35080|PROF2_HUMAN	PFN2	Profilin 2	597226	437905		20240.3	219252		71086.1	129269		141852	20288.9		515510	271370
980	sp|Q9BRA2|TXD17_HUMAN	TXNDC17	Thioredoxin Domain Containing 17	32561.7	20776.1		2304.95	4421.28		5155.41	14025.6		6692.1	3002.93		79766.7	65001.7
981	sp|Q12904|AIMP1_HUMAN	AIMP1	Aminoacyl TRNA Synthetase Complex Interacting Multifunctional Protein 1	182333	25867.3		1026.42	17869.7		783.541	10220.7		80444.2	649.827		47080.1	164237
982	sp|Q9UBI6|GBG12_HUMAN	GNG12	G Protein Subunit Gamma 12	630916	181752		1146.74	155794		12378.4	32040.6		153812	11297.7		459080	453134
983	sp|P11234|RALB_HUMAN	RALB	RAS Like Proto-Oncogene B	21493.9	247357		1812.01	324126		30238.7	102230		150054	765.361		232258	15777.6
984	sp|P61026|RAB10_HUMAN	RAB10	RAB10, Member RAS Oncogene Family	2.05307e+06	349096		19281.8	742608		40431.4	171926		685796	20759.2		682670	429076
985	sp|O96000|NDUBA_HUMAN	NDUFB10	ADH:Ubiquinone Oxidoreductase Subunit B10	676893	113760		3578.86	144911		16383.9	28613.6		126188	15502.7		173236	198572
986	sp|P49458|SRP09_HUMAN	SRB9	Signal Recognition Particle 9	189708	10952.4		866.395	60815.6		3518.87	4401		118977	2292.47		141646	145277
987	sp|O43617|TPPC3_HUMAN	TRAPPC3	Trafficking Protein Particle Complex 3	260769	276116		66477.2	204957		91034	111485		192257	65505.5		210329	351856
988	sp|Q6IA69|NADE_HUMAN	NADSYN1	NAD Synthetase 1	127760	22676.3		553.389	113324		5777.12	10073.9		69212.7	777.71		75820.9	62165.5
989	sp|Q9NR31|SAR1A_HUMAN	SAR1A	Secretion Associated Ras Related GTPase 1A	6017.06	104545		1184.09	172112		364.889	21974		307794	1327.79		11340.7	5756.01
990	sp|O75436|VP26A_HUMAN	VPS26A	VPS26, Retromer Complex Component A	171785	18751.5		1988.47	23294.9		2044.96	2330.24		52624.7	612.688		121507	54499.8
991	sp|Q9NZZ3|CHMP5_HUMAN	CHMP5	Charged Multivesicular Body Protein 5	104846	5258.67		12293.7	88460.7		63022.9	43874.9		83552.8	22550.5		81791	253425
992	sp|P14927|QCR7_HUMAN	UQCRB	Ubiquinol-Cytochrome C Reductase Binding Protein	209877	108708		3212.19	140362		5670.9	18799		143591	9547.86		195492	159211
993	sp|Q9UGI8|TES_HUMAN	TES	Testin LIM Domain Protein	120046	57716.6		23244.8	101228		36499.8	54008.2		160645	29949.2		210181	53747.9
994	sp|O00232|PSD12_HUMAN	PSMD12	Proteasome 26S Subunit, Non-ATPase 12	281010	75924.6		9573.66	183925		20241	45170.9		228011	23029		319109	339322
995	sp|P02647|APOA1_HUMAN	APOA1	Apolipoprotein A1	584152	88977.5		7402.83	190159		91063.3	194277		441784	9321.04		221940	266638
996	sp|P46779|RL28_HUMAN	RPL28	Ribosomal Protein L28	150758	249025		7373.48	555002		14834.4	93869.5		116536	12563.4		77219.1	28740.9
997	sp|P16930|FAAA_HUMAN	FAH	Fumarylacetoacetate Hydrolase	364137	121850		12616.4	136215		17062.4	51536.2		175324	5627.65		333544	748645
998	sp|Q6DKI2|LEG9C_HUMAN	LGALS9C	Galectin 9C	224083	36171.5		9072.4	51773.5		6731.85	5288.04		138400	8868.3		125117	94763.7
999	sp|P33240|CSTF2_HUMAN	CSTF2	Cleavage Stimulation Factor Subunit 2	529601	211401		9610.17	242996		32832.1	72653		157141	21782.7		404572	537763
1000	sp|O76070|SYUG_HUMAN	SNCG	Synuclein Gamma	61368.7	27604		10570.5	4255.64		3442.75	45775.7		47957.7	11227.9		122560	217178
1001	sp|O15127|SCAM2_HUMAN	SCAMP2	Secretory Carrier Membrane Protein 2	406114	110584		2956.97	202953		25507.9	76686		207123	11585.8		241224	214325
1002	sp|P62310|LSM3_HUMAN	LSM3	LSM3 Homolog, U6 Small Nuclear RNA And MRNA Degradation Associated	378552	278747		38624.7	116489		55767.1	85842.8		207187	27416.5		565087	603656
1003	sp|P07942|LAMB1_HUMAN	LAMB1	Laminin Subunit Beta 1	31026.4	7780.04		688.017	45374.2		26193	26833.3		81365.9	1161.75		23753.8	184982
1004	sp|P17480|UBF1_HUMAN	UBTF	Upstream Binding Transcription Factor	114692	9590.3		5566.57	177242		16118.5	18326		56036.6	28819.3		113267	120641
1005	sp|Q13243|SRSF5_HUMAN	SRSF5	Serine And Arginine Rich Splicing Factor 5	10666.7	3682.04		4147.28	19321.1		2672.06	18979.5		22246.7	5332.77		162186	68977.3
1006	sp|O75569|PRKRA_HUMAN	PRKRA	Protein Activator Of Interferon Induced Protein Kinase EIF2AK2	129439	97360		2440.29	135524		9863.3	17138.1		137283	1647.94		202377	14756.1
1007	sp|Q8IUE6|H2A2B_HUMAN	HIST2H2AB	Histone Cluster 2 H2A Family Member B	800170	110423		335.834	292776		5479.74	1832.29		81819	777.289		206354	203570
1008	sp|Q9UHX1|PUF60_HUMAN	PUF60	Poly(U) Binding Splicing Factor 60	346631	10357.7		2785.63	179803		19978.5	48268.2		203521	7650.62		87445.4	235484
1009	sp|Q9UBQ5|EIF3K_HUMAN	EIF3K	Eukaryotic Translation Initiation Factor 3 Subunit K	336826	202076		2131.82	155374		39512.5	65275.9		78823.6	4298.15		96195.7	626677
1010	sp|P09874|PARP1_HUMAN	PARP1	Poly(ADP-Ribose) Polymerase 1	27704.4	9791.06		499.112	27534.1		416.097	5927.29		47266	5255.07		2594.87	17428.5
1011	sp|P62266|RS23_HUMAN	RPS23	Ribosomal Protein S23	62638.8	275975		10977.4	560756		9056.29	70022.2		120550	4576.72		262784	34725.2
1012	sp|Q9BXP5|SRRT_HUMAN	SRRT	Serrate, RNA Effector Molecule	82467.9	36059.9		18026.9	40498.2		6811.52	16369.7		32118.2	7851.15		65840.1	111862
1013	sp|Q9Y2T3|GUAD_HUMAN	GDA	Guanine Deaminase	33823.8	77051.6		3522.47	77934.9		8579.66	21259.4		142198	3376.46		274450	191441
1014	sp|O14672|ADA10_HUMAN	ADAM10	ADAM Metallopeptidase Domain 10	670502	146131		11079.4	83259.7		5582.21	5856.89		209561	7634.49		164528	302452
1015	sp|Q86U42|PABP2_HUMAN	PABPN1	Poly(A) Binding Protein Nuclear 1	771847	239043		8781.52	523060		24764	9740.47		352943	1225.38		337799	389488
1016	sp|Q9H0R4|HDHD2_HUMAN	HDHD2	Haloacid Dehalogenase Like Hydrolase Domain Containing 2	93666.4	26719.2		497.651	21001.6		727.323	1054.32		46325.7	1531.68		157910	391837
1017	sp|Q99417|MYCBP_HUMAN	MYCBP	MYC Binding Protein	179454	184524		15953.8	153217		33225.3	56558.8		224674	14825.7		358628	271760
1018	sp|O14828|SCAM3_HUMAN	SCAMP3	Secretory Carrier Membrane Protein 3	23136.5	21857.9		2897.9	40638.8		17321.7	14671.4		25473.6	14071.7		24243.4	40223.4
1019	sp|P00966|ASSY_HUMAN	ASS1	Argininosuccinate Synthase 1	106301	77541.4		1360.37	144994		20083.4	34354.9		150963	3833.94		337515	306112
1020	sp|Q13177|PAK2_HUMAN	PAK2	P21 (RAC1) Activated Kinase 2	27856.1	57857.8		5195.98	50387.3		14500.5	11422.8		71753.4	2544.64		238757	6958.43
1021	sp|P32926|DSG3_HUMAN	DSG3	Desmoglein 3	156918	53970.8		7349.53	179177		5963.91	29350.4		136584	3274.16		63014.3	45651.6
1022	sp|Q92614|MY18A_HUMAN	MYO18A	Myosin XVIIIA	191020	90288.2		13480.5	109831		32289.7	12446.7		156263	10682.6		222994	143892
1023	sp|Q9P0L0|VAPA_HUMAN	VAPA	VAMP Associated Protein A	66933.9	18623.5		1322.83	96984.8		3266.79	8063.91		211399	3051.59		572991	60041.6
1024	sp|O96019|ACL6A_HUMAN	ACTL6A	Actin Like 6A	87023.1	48490.7		3012.81	78099.4		7848.54	13482.9		42712.9	5080.56		62298.1	68447.8
1025	sp|P30519|HMOX2_HUMAN	HMOX2	Heme Oxygenase 2	76017.1	15541.7		478.335	22153		967.448	6262.47		46617.2	743.653		52369.4	57003.6
1026	sp|P20290|BTF3_HUMAN	BTF3	Basic Transcription Factor 3	94790.4	213978		33863.9	175818		52488.8	88745.9		74751.9	9660.27		14407.5	130398
1027	sp|Q969G3|SMCE1_HUMAN	SMARCE1	SWI/SNF Related, Matrix Associated, Actin Dependent Regulator Of Chromatin, Subfamily E, Member 1	154759	118663		7867.7	100926		77404.6	89574.1		87025.6	22695.8		150309	230996
1028	sp|P84090|ERH_HUMAN	ERH	ERH, MRNA Splicing And Mitosis Factor	839.636	57400.4		229.352	87641.6		5051.85	4560.85		7121.72	940.262		275101	306679
1029	sp|Q8TCD5|NT5C_HUMAN	NT5C	5', 3'-Nucleotidase, Cytosolic	53348.7	39620.2		688.051	11720.1		1205.57	5602.09		41104.9	1575.27		93750.5	167122
1030	sp|O43747|AP1G1_HUMAN	AP1G1	Adaptor Related Protein Complex 1 Subunit Gamma 1	5037.95	18853.2		619.413	49548.2		5253.24	497.938		12205.5	1674.65		77760.1	363.59
1031	sp|Q9BZF9|UACA_HUMAN	UACA	Uveal Autoantigen With Coiled-Coil Domains And Ankyrin Repeats	175728	33750.3		458.673	44675		3307.28	8192.15		45495.2	2174.69		65623.7	84122.2
1032	sp|Q96I99|SUCB2_HUMAN	SUCLG2	Succinate-CoA Ligase GDP-Forming Beta Subunit	69116.1	32610.7		1245.02	3309.32		7122.5	723.641		26839	554.691		113181	59737.5
1033	sp|Q15056|IF4H_HUMAN	EIF4H	Eukaryotic Translation Initiation Factor 4H	44429.7	98832.9		14815.7	45990		13616.2	10637.6		97769.4	13392.6		452186	67251.6
1034	sp|P55209|NP1L1_HUMAN	NAP1L1	Nucleosome Assembly Protein 1 Like 1	289116	198971		4127.77	147432		38476.9	56565.9		192109	9751.65		312416	400559
1035	sp|P09622|DLDH_HUMAN	DLD	Dihydrolipoamide Dehydrogenase	232670	231263		17383.9	363521		20828.6	56085.1		186374	12625.9		225645	152791
1036	sp|Q6DD88|ATLA3_HUMAN	ATL3	Atlastin GTPase 3	21281.1	136553		283.276	215789		11013.5	67298.7		224436	1237.17		309228	238537
1037	sp|Q15005|SPCS2_HUMAN	SPCS2	Signal Peptidase Complex Subunit 2	362134	196659		11642.4	335424		29207.3	59103.4		223433	16380.6		165644	161692
1038	sp|P57735|RAB25_HUMAN	RAB25	RAB25, Member RAS Oncogene Family	760459	52017.4		4018.95	103410		10086.8	6780.78		231232	11360.8		369397	270340
1039	sp|Q14318|FKBP8_HUMAN	FKBP8	FK506 Binding Protein 8	16012.6	9259.44		761.94	6427.43		13178.1	22508.1		8791.9	861.665		34146	10667.5
1040	sp|O95777|LSM8_HUMAN	LSM8	LSM8 Homolog, U6 Small Nuclear RNA Associated	244433	158833		5333.19	50531.8		19814.3	61485.2		77956.6	50265.1		197386	206618
1041	sp|Q96I24|FUBP3_HUMAN	FUBP3	Far Upstream Element Binding Protein 3	56961.7	44501		16438	125316		8693.22	21503.9		165289	13512.9		295473	175309
1042	sp|Q9BPW8|NIPS1_HUMAN	NIPSNAP1	Nipsnap Homolog 1	157773	122426			111502		4882.39	17480.3		77703.1	631.267		80947.8	101277
1043	sp|Q14683|SMC1A_HUMAN	SMC1A	Structural Maintenance Of Chromosomes 1A	40893.7	28159.3		2730.45	25688		10861.8	14845.6		22642.3	20002.9		48490.2	28844.6
1044	sp|O95831|AIFM1_HUMAN	AIFM1	Apoptosis Inducing Factor Mitochondria Associated 1	193051	157051		52846.3	369229		25883.2	68991		270326	68023.8		167329	173687
1045	sp|P18859|ATP5J_HUMAN	ATP5PF	ATP Synthase Peripheral Stalk Subunit F6	107659	248139		31911.4	82000.1		18953.8	24450.1		230577	20722.9		214879	124262
1046	sp|Q9HCY8|S10AE_HUMAN	S100A14	S100 Calcium Binding Protein A14	120779	27645.5		16750.6	20380.6		5349.45	9497.37		62511.7	21355		92555.1	125068
1047	sp|P21283|VATC1_HUMAN	ATP6V1C1	ATPase H+ Transporting V1 Subunit C1	16719.3	865.091		5061.25	55363.8		12512.1	11755.6		5525.1	7891.11		4743.83	1260.88
1048	sp|P55196|AFAD_HUMAN	AFDN	Afadin, Adherens Junction Formation Factor	23398.7	20425.1		16984.1	25373.7		1641.43	6205.03		21470.1	9352.3		19607.9	17534.4
1049	sp|Q6ZMI0|PPR21_HUMAN	PPP1R21	Protein Phosphatase 1 Regulatory Subunit 21	74459.7	67292.7		4161.46	23923		15153.8	33222		83221.4	8299.48		58821.7	135635
1050	sp|P46926|GNPI1_HUMAN	GNPDA1	Glucosamine-6-Phosphate Deaminase 1	195559	71869.9		3258.45	64352.7		10249.5	27286		95405.5	1793.74		222487	332317
1051	sp|O94979|SC31A_HUMAN	SEC31A	SEC31 Homolog A, COPII Coat Complex Component	40123.2	6933.62			24532.5		458.681	573.361		20323.5	229.32		29766.2	14627.6
1052	sp|Q9UMS4|PRP19_HUMAN	PRPF19	Pre-MRNA Processing Factor 19	389142	52133.1		3219.38	317334		14324.7	30414.7		274500	7408.29		223792	163428
1053	sp|P26367|PAX6_HUMAN	PAX6	Paired Box 6	766166	57715.6		109863	102550		17987.2	35078.7		307026	37447.5		651208	786721
1054	sp|P11310|ACADM_HUMAN	ACADM	Acyl-CoA Dehydrogenase Medium Chain	105017	66379.4		6963.43	113342		8206.68	16795.8		53894.9	5634.46		487523	35160.8
1055	sp|O94826|TOM70_HUMAN	TOMM70	Translocase Of Outer Mitochondrial Membrane 70	320352	7063.39		1050.52	73094.7		5594.98	14851.8		101988	1918.3		187745	187830
1056	sp|Q15833|STXB2_HUMAN	STXBP2	Syntaxin Binding Protein 2	171856	36471		344.023	70844.8		497.964	7504.92		72751.8	934.121		87612.8	90386.1
1057	sp|P62899|RL31_HUMAN	RPL31	Ribosomal Protein L31	399391	956755		43880.6	1.90588e+06		67552.3	358899		1.18016e+06	39493.2		684653	133400
1058	sp|Q16204|CCDC6_HUMAN	CCDC6	Coiled-Coil Domain Containing 6	104789	70589.4		5789.52	37638.7		105732	14214.6		41825.1	6524.27		127600	174042
1059	sp|O60256|KPRB_HUMAN	PRPSAP2	Phosphoribosyl Pyrophosphate Synthetase Associated Protein 2	119150	29295.6		805.041	55594.6		1140.34	13348.6		34892.5	1332.81		44201.2	63441
1060	sp|Q14694|UBP10_HUMAN	USP10	Ubiquitin Specific Peptidase 10	130814	58433.7		1244.85	95410.3		17120.5	80542.7		423287	7666.08		144583	138292
1061	sp|Q9NQW7|XPP1_HUMAN	XPNPEP1	X-Prolyl Aminopeptidase 1	89341.4	42370.1		527.922	26968.7		4309.62	14895.8		56124.9	2879.28		104899	156347
1062	sp|Q9H2U2|IPYR2_HUMAN	PPA2	Pyrophosphatase (Inorganic) 2	106266	105498		3325	142601		6720.79	24295.9		110378	6350.41		428345	162006
1063	sp|O14776|TCRG1_HUMAN	TCERG1	Transcription Elongation Regulator 1	146576	108529		14886.8	98203.7		42596.9	97838.9		79991.9	17908.9		17464.2	18952.4
1064	sp|Q9Y639|NPTN_HUMAN	NPTN	Neuroplastin	34526.1	83479.7		57776.4	104105		13592.4	15886.1		128978	23600		185071	107372
1065	sp|P61289-2|PSME3_HUMAN	PSME3	Proteasome Activator Subunit 3	7516.76	548.727		497.961	32738.3		6680.31	3565.51		51061.7	363.687		49834.1	21712.2
1066	sp|P08559|ODPA_HUMAN	PDHA1	Pyruvate Dehydrogenase E1 Alpha 1 Subunit	28315.3	157763		28400.8	374510		24890.6	15615.8		274785	13815		400121	258371
1067	sp|Q07866-9|KLC1_HUMAN	KLC1	Kinesin Light Chain 1	28245.4	19687.7		1404.98	18228.6		11019.3	16163.1		41272.7	1152.38		165956	277476
1068	sp|P13646|K1C13_HUMAN	KRT13	Keratin 13	115629	50796.8		2170.53	71311.8		8200.72	9620.82		263082	6726.62		544610	121053
1069	sp|Q8WTS6|SETD7_HUMAN	SETD7	SET Domain Containing Lysine Methyltransferase 7	168563	83260.1		2659.34	61001.5		11164.3	27826.4		93901.2	2824.76		271171	365575
1070	sp|Q96EP5|DAZP1_HUMAN	DAZAP1	DAZ Associated Protein 1	206078	126297		63863.9	164684		101672	73376.5		256971	74501.9		244820	597250
1071	sp|Q9UIA9|XPO7_HUMAN	XPO7	Exportin 7	64811.2	38555.8		1023.69	58417.7		20789.6	17057.2		31416	10347.8		34346.3	77886.6
1072	sp|O00170|AIP_HUMAN	AIP	Aryl Hydrocarbon Receptor Interacting Protein	520476	238629		36148.6	224595		70506.6	138932		298140	75198.2		529718	692687
1073	sp|P05386|RLA1_HUMAN	RPLP1	Ribosomal Protein Lateral Stalk Subunit P1	350857	586655		1350.37	390370		27963.9	86086.6		494571	7060.54		793747	676698
1074	sp|O75694|NU155_HUMAN	NUP155	Nucleoporin 155	186215	24235.9		5186.53	72881.6		3176.98	24367.8		81949.8	4100.64		63940.2	55443.7
1075	sp|O95274|LYPD3_HUMAN	LYPD3	LY6/PLAUR Domain Containing 3	1.17265e+06	318103		33344.9	919995		88786.3	242763		1.81231e+06	60253.4		1.40957e+06	1.59978e+06
1076	sp|P52565|GDIR1_HUMAN	ARHGDIA	Rho GDP Dissociation Inhibitor Alpha	120129	89398.5		3725.47	51959		20135.6	45935.4		263205	9632.31		327120	611169
1077	sp|P56192|SYMC_HUMAN	MARS	Methionyl-TRNA Synthetase	470361	12810.6		32989.4	117441		47252.1	24426.6		72881.5	21784.1		111504	272016
1078	sp|P62834|RAP1A_HUMAN	RAP1A	RAP1A, Member Of RAS Oncogene Family	17508	71150.5		18745.1	126918		15675.9	14114.2		157016	22305		119309	123509
1079	sp|P07477|TRY1_HUMAN	PRSS1	Serine Protease 1	169066	3.74967e+06		212038	4.92518e+06		519988	1.78702e+06		5.54837e+06	305057		4.67002e+06	143389
1080	sp|P63151|2ABA_HUMAN	PPP2R2A	Protein Phosphatase 2 Regulatory Subunit Balpha	288419	45029.4		7073.01	41662.8		6178.09	18715.1		111909	2675.65		112783	20946.8
1081	sp|P12111|CO6A3_HUMAN	COL6A2	Collagen Type VI Alpha 3 Chain	199687	79603.2		3696.59	109227		8504.25	76591.6		176729	32403.9		71094.4	286392
1082	sp|Q6NUK1|SCMC1_HUMAN	SLC25A24	Solute Carrier Family 25 Member 24	5670.19	145856		8541.19	1067.27		38290.7	56969		18255.4	17307.7		229834	111372
1083	sp|Q9NVI7-2|ATD3A_HUMAN	ATAD3A	ATPase Family, AAA Domain Containing 3A	117897	27066.8		1395.48	134239		8080.61	18344.4		46305.9	4749.95		186871	101006
1084	sp|P53396|ACLY_HUMAN	ACLY	ATP Citrate Lyase	162068	81251.1		1643.69	138768		4513.39	28821.3		146734	1132.85		69708.7	116337
1085	sp|P55081|MFAP1_HUMAN	MFAP1	Microfibril Associated Protein 1	117322	40843.5		13666.4	52983.3		11666.7	16571		43848.9	11709.8		53532.7	83042.6
1086	sp|P13804|ETFA_HUMAN	ETFA	Electron Transfer Flavoprotein Subunit Alpha	144503	15592.9		363.651	21380.9		573.361	2229.23		7234.31	363.687		158429	86815.3
1087	sp|Q9H1E3|NUCKS_HUMAN	NUCKS1	Nuclear Casein Kinase And Cyclin Dependent Kinase Substrate 1	113230	196208		26432.9	100574		61785.4	64526.3		87142.2	13607.3		86002.4	234757
1088	sp|Q14677|EPN4_HUMAN	CLINT1	Clathrin Interactor 1	34285.8	137775		3599.64	129647		18887.3	60150.2		86484.6	24152.5		47276.4	37380.3
1089	sp|O00764|PDXK_HUMAN	PDXK	Pyridoxal Kinase	83982.5	39950.7		593.032	30696.8		2676.51	8165.71		54152.6	257.198		94565.2	180823
1090	sp|Q6PIU2|NCEH1_HUMAN	NCEH1	Neutral Cholesterol Ester Hydrolase 1	194923	102730		4458.32	229927		13026.4	29841.3		126062	1684.16		105389	82272.3
1091	sp|P10515|ODP2_HUMAN	DLAT	Dihydrolipoamide S-Acetyltransferase	594586	311482		20724.2	321096		37227.6	35959.3		272249	12203.3		262029	248095
1092	sp|Q9Y6E2|BZW2_HUMAN	BZW2	Basic Leucine Zipper And W2 Domains 2	46413.4	12991.7		573.361	13540.6		1962.26	4432.28		21345.8	498.014		38882.1	55523.2
1093	sp|P63162|RSMN_HUMAN	SNRPN	Small Nuclear Ribonucleoprotein Polypeptide N	2094.32	2671.4		3047.48	31095.5		517.531	885.57		23760.4	279.919		43929.2	5272.44
1094	sp|A0MZ66|SHOT1_HUMAN	SHTN1	Shootin 1	134323	57399.4		5998.98	45873.9		10257.2	32851.4		125133	14972.5		147391	408057
1095	sp|P62995|TRA2B_HUMAN	TRA2B	Transformer 2 Beta Homolog	313189	114401		1919.26	312023		1750.98	6222.62		244417	1947.72		41874	32911.2
1096	sp|O75821|EIF3G_HUMAN	EIF3G	Eukaryotic Translation Initiation Factor 3 Subunit G	260331	10283.9		458.671	1407.24		363.658	344.023		65397.4	632.291		134432	118335
1097	sp|O43396|TXNL1_HUMAN	TXNL1	Thioredoxin Like 1	5892.36	18622.5		19684.1	40561.5		5118.28	1631.02		86755.5	343.829		27535.6	52307.8
1098	sp|Q13423|NNTM_HUMAN	NNT	Nicotinamide Nucleotide Transhydrogenase	144248	305744		13376.3	482473		18012.3	100826		140620	16193.7		283167	88435
1099	sp|O43678|NDUA2_HUMAN	NDUFA2	NADH:Ubiquinone Oxidoreductase Subunit A2	93278.5	424883		29683.9	423867		61428	183620		212249	32271.4		99521.9	46732.4
1100	sp|P09493-5|TPM1_HUMAN	TPM1	Tropomyosin 1	126932	178993		52190.2	114126		58431.6	50051		181145	61814		268095	391562
1101	sp|O43681|ASNA_HUMAN	ASNA1	ArsA Arsenite Transporter, ATP-Binding, Homolog 1	18530.6	68198.6		687.99	60868.2		10698.5	8611.04		67853.1	4544.41		88294.8	107553
1102	sp|O75934|SPF27_HUMAN	BCAS2	BCAS2, Pre-MRNA Processing Factor	59474.5	46663.9		2707.26	50448.1		26998	9002.1		63711	1707.18		33860.9	54373.5
1103	sp|O95299-2|NDUAA_HUMAN	NDUFA10	NADH:Ubiquinone Oxidoreductase Subunit A10	291715	17438.3		10027.2	145654		18591.6	17127.6		46748.6	28846.8		195647	90766.8
1104	sp|Q96HR9|REEP6_HUMAN	REEP6	Receptor Accessory Protein 6	535751	240864		80303.4	330449		75292.3	119810		368290	60883.3		233890	140772
1105	sp|Q8NFU3|TSTD1_HUMAN	TSTD1	Thiosulfate Sulfurtransferase Like Domain Containing 1	51421	21343.7		6931.97	98983.5		9764.53	50833.6		28477.6	11660.8		12357.8	22275
1106	sp|P14174|MIF_HUMAN	MIF	Macrophage Migration Inhibitory Factor	235848	490976		19338	249564		162479	317168		365742	52684.8		2.25428e+06	258698
1107	sp|Q86XR7-2|TCAM2_HUMAN	TICAM2	Toll Like Receptor Adaptor Molecule 2	588548	395483		16139.8	745058		51556.7	125091		721430	24721.6		285311	118078
1108	sp|P62314|SMD1_HUMAN	SNRPD1	Small Nuclear Ribonucleoprotein D1 Polypeptide	586604	603898		4825.8	1.39308e+06		3825.33	103277		890190	1655.07		898625	456912
1109	sp|P36955|PEDF_HUMAN	SERPINF1	Serpin Family F Member 1	386762	441146		13912.2	219054		105174	97495.2		188084	31583.9		37242.2	13819.2
1110	sp|Q15287-3|RNPS1_HUMAN	RNPS1	RNA Binding Protein With Serine Rich Domain 1	525266	202554		13584	229197		44719.7	801.275		263882	7899.99		474417	483375
1111	sp|Q8TD16|BICD2_HUMAN	BICD2	BICD Cargo Adaptor 2	78159.6	29364.7		1110.71	40790.5		11158.6	26269.4		25399	2548.31		48734.3	61218.7
1112	sp|Q9Y3D6|FIS1_HUMAN	FIS1	Fission, Mitochondrial 1	459768	260571		13657.9	316427		12808.5	55045		383545	26635.9		321048	316558
1113	sp|Q16537|2A5E_HUMAN	PPP2R5E	Protein Phosphatase 2 Regulatory Subunit B'Epsilon	50477.5	2329.3		909.3	9888		1394.7	17040.6		6081.31	1264.48		40874.4	64634.4
1114	sp|P26006|ITA3_HUMAN	ITGA3	Integrin Subunit Alpha 3	2997.73	19718.8		1676.7	19845.7		2307.33	926.366		65683.5	3179.97		8065.25	3792.17
1115	sp|Q13510|ASAH1_HUMAN	ASAH1	N-Acylsphingosine Amidohydrolase 1	259351	140367		344.023	190906		13119.3	31092.2		224120	1185.85		352642	733330
1116	sp|P61006|RAB8A_HUMAN	RAB8A	RAB8A, Member RAS Oncogene Family	34984.7	8792.22		3089.38	13166		1048.73	4012.14		12824	2108.28		31675.5	12456.3
1117	sp|P51114|FXR1_HUMAN	FXR1	FMR1 Autosomal Homolog 1	7890.04	39198.6		3264.11	98898		3386.2	16629.8		91576.1	4767.81		98264.1	127410
1118	sp|P30520|PURA2_HUMAN	ADSS	Adenylosuccinate Synthase	206613	69805.2		13260.9	64458.4		40938.2	68318.4		134072	18006.8		123828	387281
1119	sp|Q02543|RL18A_HUMAN	RPL18A	Ribosomal Protein L18a	1.01005e+06	39761.9		10124.4	190370		8718.7	22205.6		343459	9671.41		435929	106633
1120	sp|Q9NX63|MIC19_HUMAN	CHCHD3	Coiled-Coil-Helix-Coiled-Coil-Helix Domain Containing 3	92329.7	72546.8		3990.3	63783.2		16254.3	4052.49		54693.9	3844.25		93180.8	94465.9
1121	sp|P55809|SCOT1_HUMAN	OXCT1	3-Oxoacid CoA-Transferase 1	94508.7	33519.4		689.061	115437		12614.7	3288.19		126145	7893.74		20738.8	156465
1122	sp|P01860|IGHG3_HUMAN	IGHG3	Immunoglobulin Heavy Constant Gamma 3 (G3m Marker)	81641.6	200185		40998.3	423447		41904.2	49845.7		15266.5	34047.1		21185.6	21867
1123	sp|P09972|ALDOC_HUMAN	ALDOC	Aldolase, Fructose-Bisphosphate C	109377	34582.8		2614.64	11937.5		723.809	26762.2		38289.1	753.988		21376.2	104464
1124	sp|P08574|CY1_HUMAN	CYC1	Cytochrome C1	55932.9	17128.3		1865.31	25927.1		1264.62	2128.31		19835.8	2575.2		49516.7	2672.2
1125	sp|Q9NP58|ABCB6_HUMAN	ABCB6	ATP Binding Cassette Subfamily B Member 6	61959.5	36653.6		344.028	60333.3		6986.38	17126.1		63820.6	917.111		18548.5	14838.6
1126	sp|P56134|ATPK_HUMAN	ATF5MF	ATP Synthase Membrane Subunit F	129645	10608.1		618.973	39937.6		517.536	2027.77		20054.5	363.696		37876.7	7153.54
1127	sp|Q86UE4|LYRIC_HUMAN	MTDH	Metadherin	170214	117816		14837.7	138566		20520.2	10940.5		109938	15853.1		64830.5	53359.6
1128	sp|O60936|NOL3_HUMAN	NOL3	Nucleolar Protein 3	75989.4	14874.1		6961.22	13968.5		8585.67	3558.75		30846.8	2015.21		53612.8	102789
1129	sp|Q14696|MESD_HUMAN	MESD	Mesoderm Development LRP Chaperone	52824.5	60746.9		11930.6	78895.3		14311.5	27106.4		92033.8	7597.79		157430	120478
1130	sp|Q15185|TEBP_HUMAN	PTGES3	Prostaglandin E Synthase 3	16888	16732.9		28020.7	47105.1		78804.1	61546.5		68418.3	67888.4		257891	304934
1131	sp|Q14344|GNA13_HUMAN	GNA13	G Protein Subunit Alpha 13	143763	32205.2		6578.68	78604.5		10197.2	11344.8		107173	14243.6		135699	95356.1
1132	sp|O43684|BUB3_HUMAN	BUB3	BUB3, Mitotic Checkpoint Protein	3008.13	13907.3		272.103	58727.3		1294.47	11916.5		43246	573.071		38920.7	8609.38
1133	sp|Q14435|GALT3_HUMAN	GALNT3	Polypeptide N-Acetylgalactosaminyltransferase 3	28347.2	10528.2		688.055	15658.7		6536.9	13835.7		48412.1	1848.33		81920.7	43366.2
1134	sp|Q96BW5|PTER_HUMAN	PTER	Phosphotriesterase Related	18969.3	54313.2		9928.7	35010.9		6051.35	15946.6		84758.8	1244.22		156310	283439
1135	sp|O60313|OPA1_HUMAN	OPA1	OPA1, Mitochondrial Dynamin Like GTPase	89645	11511		229.32	20740.4		3156.27	2173.81		44840.4	1316.34		66670.4	10267.4
1136	sp|P04179|SODM_HUMAN	SOD2	Superoxide Dismutase 2	108539	45436.2		6733.88	64227.7		12492	14844.8		50630	6858.91		346658	306180
1137	sp|Q969X5|ERGI1_HUMAN	ERGIC1	Endoplasmic Reticulum-Golgi Intermediate Compartment 1	8865.03	51068.6		956.491	116643		2720.96	12294.3		130815	2029.15		192674	7552.45
1138	sp|O14773|TPP1_HUMAN	TPP1	Tripeptidyl Peptidase 1	192538	183402		7311.07	219664		38936	86376.5		210523	9887.16		290231	21965.4
1139	sp|P19404|NDUV2_HUMAN	NDUFV2	ADH:Ubiquinone Oxidoreductase Core Subunit V2	521741	131997		465.487	688.17		4179.09	18264.6		170919	5253.17		264776	1016.29
1140	sp|Q9Y512|SAM50_HUMAN	SAMM50	SAMM50 Sorting And Assembly Machinery Component	12036.3	14556.9		344.012	33030.3		822.342	1077.27		14487.7	458.67		2896.66	19422.7
1141	sp|Q16864|VATF_HUMAN	ATP6V1F	ATPase H+ Transporting V1 Subunit F	19438.6	187177		22759.4	96382.9		56699.8	74092		170441	8719.4		315020	407484
1142	sp|Q9UN37|VPS4A_HUMAN	VPS4A	Vacuolar Protein Sorting 4 Homolog A	10056.9	126921		7673.46	114099		3169.4	34119.6		104016	23878		192893	11540.8
1143	sp|Q16836|HCDH_HUMAN	HADH	Hydroxyacyl-CoA Dehydrogenase	188775	13474.2		344.024	28154.2		7590.16	2760.77		31077.4	936.998		168743	118333
1144	sp|Q9BUH6|PAXX_HUMAN	PAXX	PAXX, Non-Homologous End Joining Factor	262280	148359		28448	83784.6		58972	57884.2		40284.6	35403.6		300513	597944
1145	sp|Q9UN86|G3BP2_HUMAN	G3BP2	G3BP Stress Granule Assembly Factor 2	132328	144219		9371.39	144617		20159.4	47203.9		73630.5	17987.9		112802	106639
1146	sp|Q15006|EMC2_HUMAN	EMC2	ER Membrane Protein Complex Subunit 2	125849	115332		16634.4	118505		31928	53068.5		87345.8	15480.8		155617	124634
1147	sp|P60468|SC61B_HUMAN	SEC61B	Sec61 Translocon Beta Subunit	3436.48	34939.8		33372.8	10643.2		3356.96	13158.1		12704.8	517.672		25165.3	35025.4
1148	sp|P30419|NMT1_HUMAN	NMT1	N-Myristoyltransferase 1	15947.1	81900.6		1145.11	90004.2		7742.24	47361.8		116775	8861.98		112647	101657
1149	sp|Q9NRS4|TMPS4_HUMAN	TMPRSS4	Transmembrane Serine Protease 4	203053	192289		3053.1	152922		54876.6	29358.3		215562	43001.8		54607.5	95000.5
1150	sp|Q01085|TIAR_HUMAN	TIAL1	TIA1 Cytotoxic Granule Associated RNA Binding Protein Like 1	345230	85205.8		2987.85	147920		9519.36	35418.1		134422	5677.09		167881	205416
1151	sp|P10768|ESTD_HUMAN	ESD	Esterase D	69434.7	5045.88		2620.47	14656.1		3444.28	4029.27		35654.1	6143.65		100649	278795
1152	sp|O43920|NDUS5_HUMAN	NDUFS5	NADH:Ubiquinone Oxidoreductase Subunit S5	106826	114364		8737.58	196372		1228.54	18741.3		106641	12753.6		76539.3	65559.6
1153	sp|Q93077|H2A1C_HUMAN	HIST1H2AC	Histone Cluster 1 H2A Family Member C	222824	445129		229.32	1.03262e+06		1778.98	6679.19		320406	2661.09		151038	61281.3
1154	sp|Q9H8S9|MOB1A_HUMAN	MOB1A	MOB Kinase Activator 1A	337440	84114		3482.33	60868.3		20543.2	40463.3		148549	2273.43		327029	386174
1155	sp|P80303|NUCB2_HUMAN	NUCB2	Nucleobindin 2	124206	54737.1		707.678	26866.4		8299.8	12747.7		41073.4	1050.83		94564.2	146728
1156	sp|P62942|FKB1A_HUMAN	FKBP1A	FK506 Binding Protein 1A	269039	142588		12682.9	96578.7		34266	71775.2		244306	13410.2		767857	972067
1157	sp|P62910|RL32_HUMAN	RPL32	Ribosomal Protein L32	624127	83146.9		18619.4	294685		55324.5	23294.7		219566	8233.34		293996	137630
1158	sp|Q9Y3E1|HDGR3_HUMAN	HDGFL3	HDGF Like 3	5565.05	83144.4		842.03	47568.7		6404.36	15866.1		75763	3303.52		2245.45	30446.7
1159	sp|Q9NZ45|CISD1_HUMAN	CISD1	CDGSH Iron Sulfur Domain 1	34956	135061		2465.78	200506		3951.03	5865.76		136853	2634.05		145293	17742.6
1160	sp|Q969Q0|RL36L_HUMAN	RPL36AL	Ribosomal Protein L36a Like	21924.9	98798.1		2232	290869		11663.6	27521.3		78454	2661.84		7998.8	12646.3
1161	sp|P62861|RS30_HUMAN	FAU	FAU, Ubiquitin Like And Ribosomal Protein S30 Fusion	17004	263396		3742.47	289510		6398.53	41976.8		263236	5862.5		480093	189530
1162	sp|P47914|RL29_HUMAN	RPL29	Ribosomal Protein L29	3.66106e+06	1.42592e+06		184508	1.61832e+06		188489	565637		1.94675e+06	145002		1.96681e+06	1.06805e+06
1163	sp|P31153|METK2_HUMAN	MAT2A	Methionine Adenosyltransferase 2A	146585	65800.5		749.113	103890		4554.57	15408.3		193986	3822.34		266936	154786
1164	sp|Q9BVJ7|DUS23_HUMAN	DUSP23	Dual Specificity Phosphatase 23	57462.5	12775.5		2715.47	3363.28		6444.91	18946.1		40057.3	5271.42		231129	214284
1165	sp|A5D8V6|VP37C_HUMAN	VPS37C	VPS37C, ESCRT-I Subunit	12146.7	13976.1		229.348	656.276		229.32	3526.32		4613.01	2821.63		15181.9	35332.3
1166	sp|Q13630|FCL_HUMAN	TSTA3	Tissue Specific Transplantation Antigen P35B	169860	142316		3392.9	74427.9		35545.8	47855.5		159497	7609.49		224986	295931
1167	sp|Q08J23|NSUN2_HUMAN	NSUN2	NOP2/Sun RNA Methyltransferase Family Member 2	64838.3	4581.31		956.303	7183.6		1398.94	10811.6		13369.6	707.697		33926.7	15139.6
1168	sp|P42574|CASP3_HUMAN	CASP3	Caspase 3	68478.4	142502		44560.2	105560		23095.7	65143.3		150408	13125.4		148377	74269.7
1169	sp|P61077|UB2D3_HUMAN	UBE2D3	Ubiquitin Conjugating Enzyme E2 D3	112055	215883		6427.99	40533.9		17331.4	16320.1		110515	10265.5		268907	187163
1170	sp|Q68E01|INT3_HUMAN	INTS3	Integrator Complex Subunit 3	18278.7	8330.91		510.604	3722.01		2671.13	6998.06		4404.36	2474.15		9739.64	11827.4
1171	sp|Q9UPT8|ZC3H4_HUMAN	ZC3H4	Zinc Finger CCCH-Type Containing 4	171388	13094.2		4404.88	19265.9		5005.55	7303.89		11391.7	4606.72		47106.7	41365.5
1172	sp|Q92598|HS105_HUMAN	HSPH1	Heat Shock Protein Family H (Hsp110) Member 1	19770.1	26629.6		4814.17	44772.7		867.689	9210.71		54424.9	9143.85		38185.8	314301
1173	sp|O95168-2|NDUB4_HUMAN	NDUFB4	NADH:Ubiquinone Oxidoreductase Subunit B4	54441.8	40483.6		12876	225442		4240.7	7050.61		119483	2545.6		179186	14746.6
1174	sp|P55145|MANF_HUMAN	MANF	Mesencephalic Astrocyte Derived Neurotrophic Factor	38071.5	19419.5		3092.88	37995.1		7796.09	6107.51		63054.8	9783.79		231090	283690
1175	sp|P52815|RM12_HUMAN	MRPL12	Mitochondrial Ribosomal Protein L12	420170	321389		30054.1	183167		34686.6	52145.9		229012	68162.9		429208	348353
1176	sp|O75688|PPM1B_HUMAN	PPM1B	Protein Phosphatase, Mg2+/Mn2+ Dependent 1B	62723.9	52688.7		4196.39	37430.2		7211.46	18358		68810.6	517.693		117928	190795
1177	sp|P45973|CBX5_HUMAN	CBX5	Chromobox 5	75018.5	44603.2		28460.5	24236.1		14546.4	32114.5		83444.5	6724.36		37747.3	148020
1178	sp|Q9NRX4|PHP14_HUMAN	PHPT1	Phosphohistidine Phosphatase 1	6414.72	4884.96		1248.18	24270.9		13866.2	33319.8		117538	343.648		36728.7	30132.4
1179	sp|Q5VWZ2|LYPL1_HUMAN	LYPLAL1	Lysophospholipase Like 1	24365	8308.46		458.699	14535		1203.74	7242.33		8495.53	497.973		16061.3	9457.54
1180	sp|Q9Y3Y2|CHTOP_HUMAN	CHTOP	Chromatin Target Of PRMT1	65661.3	32225.6		4288.8	115270		18203	31563.2		118190	11528.9		118278	68043.9
1181	sp|Q86UY5|FA83A_HUMAN	FAM83A	Family With Sequence Similarity 83 Member A	343461	51013.5		992.44	173286		6694.17	31185.3		207656	8048.61		226489	135538
1182	sp|O75832|PSD10_HUMAN	PSMD10	Proteasome 26S Subunit, Non-ATPase 10	18627.4	153295		5201.82	48716.5		25091.3	39599.5		111487	5263.29		330623	47075.2
1183	sp|Q9H1H9|KI13A_HUMAN	KIF13A	Kinesin Family Member 13A	41259.3	16531.5		7868.19	39443		6730.92	14913.3		15723.3	9101.03		17905.8	36361.6
1184	sp|Q8N983|RM43_HUMAN	MRPL43	Mitochondrial Ribosomal Protein L43	141981	13489.4		637.763	69029.5		2830.88	9289.19		9199.41	4240.68		102736	64206.7
1185	sp|P08174-7|DAF_HUMAN	CD55	CD55 Molecule (Cromer Blood Group)	39288.1	595.279		363.637	3559.43		1564.45	2650.19		42781	1034.95		35766.2	10349.4
1186	sp|Q9NTJ5|SAC1_HUMAN	SACM1L	SAC1 Like Phosphatidylinositide Phosphatase	184665	71235.8		2092.73	49100.4		7366.34	22958.4		171641	11673.3		239840	70006.5
1187	sp|P11172|UMPS_HUMAN	UMPS	Uridine Monophosphate Synthetase	31054.1	30784.7		1796.24	36790.2		6211.75	11528.1		65650.8	2008.36		101834	63985.8
1188	sp|Q6P1N0|C2D1A_HUMAN	CC2D1A	Coiled-Coil And C2 Domain Containing 1A	122066	92542.3		4961.65	130879		9197.1	38255.6		166125	2618.75		218340	86033.9
1189	sp|P41208|CETN2_HUMAN	CETN2	Centrin 2	55317.5	42893.4		2081.77	41534.2		7507.26	21477.3		25642.7	8394.95		52266.1	59872.9
1190	sp|Q16181|SEPT7_HUMAN	SEPT7	Septin 7	202873	147250		1051.58	192317		9394.17	40423.3		279358	1415.6		230172	84295.5
1191	sp|Q9Y3L3|3BP1_HUMAN	SH3BP1	SH3 Domain Binding Protein 1	30927.2	22558.3		229.352	11749.3		2748.51	8168.52		25375.5	1134.68		9299.11	3970.77
1192	sp|Q9NP97|DLRB1_HUMAN	DYNLRB1	Dynein Light Chain Roadblock-Type 1	777779	194776		3147.4	119048		5846.55	73797.5		246598	8230.16		290552	361247
1193	sp|Q9Y5Z4|HEBP2_HUMAN	HEBP2	Heme Binding Protein 2	20524.7	1093.62			966.934		344.015	1454.71		2895.42	593.005		29714.8	76818.5
1194	sp|Q9UBS4|DJB11_HUMAN	DNAJB11	DnaJ Heat Shock Protein Family (Hsp40) Member B11	357705	221037		8324.26	165579		21372.8	55717.5		265667	19420.2		281426	13828.5
1195	sp|P46776|RL27A_HUMAN	RPL27A	Ribosomal Protein L27a	169481	1.33718e+06		27605.8	3.35539e+06		42554.9	477419		2.59181e+06	23025		3.05282e+06	687944
1196	sp|Q969L2|MAL2_HUMAN	MAL2	Mal, T Cell Differentiation Protein 2	19124	825679		7893.15	1.12353e+06		10638.7	162487		1.27653e+06	22824		1.82319e+06	1.91396e+06
1197	sp|Q99439|CNN2_HUMAN	CNN2	Calponin 2	18156.5	75067.4		11636.5	24022.6		16279.4	9256.56		14708.1	5754.49		27033.1	50342.4
1198	sp|O75477|ERLN1_HUMAN	ERLIN1	ER Lipid Raft Associated 1	162018	162227		8113.7	208231		39172.6	48188.5		140925	9987.64		70229.4	98273.7
1199	sp|P56556|NDUA6_HUMAN	NDUFA6	NADH:Ubiquinone Oxidoreductase Subunit A6	35745.6	178045		6832.14	240902		15022.1	40946.3		154888	9785.94		584112	1.06814e+06
1200	sp|Q93050|VPP1_HUMAN	ATP6V0A1	ATPase H+ Transporting V0 Subunit A1	17788.6	18629.8		3269.13	11881.6		976.266	3267.43		16240.8	517.672		9513.02	6253.29
1201	sp|P62273|RS29_HUMAN	RPS29	Ribosomal Protein S29	1.86011e+06	542928		15251.7	1.34591e+06		42340.5	144908		724712	13416.9		883866	260293
1202	sp|Q96IX5|USMG5_HUMAN	ATP5MD	ATP Synthase Membrane Subunit DAPIT	299228	32051.3		2780.08	47924.2		9396.46	9970.38		75788.5	8577.12		151423	88738.2
1203	sp|Q99426|TBCB_HUMAN	TBCB	Tubulin Folding Cofactor B	124634	30067.5		7573.13	30253.1		15729.7	9881.35		74417.2	19751.8		117312	199936
1204	sp|P35754|GLRX1_HUMAN	GLRX	Glutaredoxin	431.484	3892.28		841.993	5750.79		610.797	1813.09		11946	803.44		116626	32032.4
1205	sp|Q15654|TRIP6_HUMAN	TRIP6	Thyroid Hormone Receptor Interactor 6	51458.6	2538.62		1376.65	20828.6		2539.35	9667.77		50376.5	1169.37		64762.7	44641.8
1206	sp|P62308|RUXG_HUMAN	SNRPG	Small Nuclear Ribonucleoprotein Polypeptide G	520628	212681		229.318	393791		282.321	23556.2		348413	767.446		403279	626467
1207	sp|Q00059|TFAM_HUMAN	TFAM	Transcription Factor A, Mitochondrial	169280	34209.4		3162.5	84823.6		5737.41	19473.3		92435.4	6726.44		177645	231789
1208	sp|P35659|DEK_HUMAN	DEK	DEK Proto-Oncogene	160811	69153.5		861.618	19816.7		5256.79	1428.3		84539	2311.68		266519	309784
1209	sp|O94906|PRP6_HUMAN	PRPF5	Pre-MRNA Processing Factor 6	175643	44228.2		2771.15	81378.5		4320.85	39007.2		77741.8	3454.9		82372.4	76196.3
1210	sp|Q13586|STIM1_HUMAN	STIM1	Stromal Interaction Molecule 1	44076.2	44241.6		343.871	101183		1408.07	15186.1		271102	4154.08		7467.3	18326.6
1211	sp|Q96JB5|CK5P3_HUMAN	CDK5RAP3	CDK5 Regulatory Subunit Associated Protein 3	4115.5	28094.4		1228.62	8847.45		7442.04	8473.22		41645.9	1544.8		67476	19783.4
1212	sp|P16278|BGAL_HUMAN	GLB1	Galactosidase Beta 1	198994	51227.4		1757.14	44555.7		10815.1	15341.6		14456.1	3952.62		67448.2	87759.7
1213	sp|Q9Y4Z0|LSM4_HUMAN	LSM4	LSM4 Homolog, U6 Small Nuclear RNA And MRNA Degradation Associated	105780	7267.72			43552.8		951.17	2564.51		47632	573.357		94094.1	157006
1214	sp|P31431|SDC4_HUMAN	SDC4	Syndecan 4	229773	201489		76592.7	85503.5		50156.3	52682.8		149777	65562.5		240768	187037
1215	sp|Q96CW1|AP2M1_HUMAN	AP2M1	Adaptor Related Protein Complex 2 Subunit Mu 1	460361	125749		19283.5	383118		20412.6	60873.3		294117	45009.9		210578	147991
1216	sp|P62495|ERF1_HUMAN	ETF1	Eukaryotic Translation Termination Factor 1	83023.5	33052.1		5456.33	58082.5		12204.6	4556.55		87874.8	14237		203197	121057
1217	sp|O94903|PROSC_HUMAN	PLPBP	Pyridoxal Phosphate Binding Protein	101400	35598.1		398.056	2131.59		687.911	2612.09		50663.4	1351.7		110701	169289
1218	sp|P62841|RS15_HUMAN	RPS15	Ribosomal Protein S15	127739	317390		20097.1	670936		9550.5	96347.1		627268	24242.8		1.32578e+06	1.38523e+06
1219	sp|P14324|FPPS_HUMAN	FDPS	Farnesyl Diphosphate Synthase	68388.6	483.616		3656.38	28465.5		14332.9	15032.2		78714.3	5568.99		197426	515792
1220	sp|Q7L5N1|CSN6_HUMAN	COPS6	COP9 Signalosome Subunit 6	121203	16224.6		402.024	56774.6		3400.04	5846.18		21753.6	1677.24		59651.3	108078
1221	sp|A1L0T0|ILVBL_HUMAN	ILVBL	IlvB Acetolactate Synthase Like	115779	12597.6		1154.95	40941.8		1935.15	2428.48		48590.1	727.306		121724	43130.6
1222	sp|Q9BRF8-2|CPPED_HUMAN	CPPED1	Calcineurin Like Phosphoesterase Domain Containing 1	61214.7	65919.7		1667.71	16541		3269.14	2928.49		16884.7	2600.97		93284	229918
1223	sp|O00505|IMA4_HUMAN	KPNA3	Karyopherin Subunit Alpha 3	1791.4	28671.7		450.78	41754.1		1113.56	2938.13		30318.2	957.353		135546	320.62
1224	sp|P12109|CO6A1_HUMAN	COL6A1	Collagen Type VI Alpha 1 Chain	165546	75697.7		1773.49	131532		5536.59	172987		270317	3528.61		95188.8	64265.4
1225	sp|Q9Y6Q5|AP1M2_HUMAN	AP1M2	Adaptor Related Protein Complex 1 Subunit Mu 2	146212	42185.9		4580.22	78175.8		4626.38	24102.8		78363.4	3920.72		84501.5	67651.4
1226	sp|Q9UK76|HN1_HUMAN	JPT1	Jupiter Microtubule Associated Homolog 1	67823.1	102830		23564.8	81539.6		23280.7	125722		135383	117497		165738	139785
1227	sp|Q7Z2K6|ERMP1_HUMAN	ERMP1	Endoplasmic Reticulum Metallopeptidase 1	36592.5	12457.3		612.645	85601.2		2499.82	10539.9		39553.8	493.362		44861	23095.9
1228	sp|Q15424|SAFB1_HUMAN	SAFB	Scaffold Attachment Factor B	93096.7	45819		576.055	42852.5		15864.3	27039.2		34199.5	8658.77		138635	78001.4
1229	sp|Q9NQX3|GEPH_HUMAN	GPHN	Gephyrin	23254.7	73816.7		4707.06	66457.4		9711.57	19342.9		117827	3384.92		191922	143025
1230	sp|P62306|RUXF_HUMAN	SNRPF	Small Nuclear Ribonucleoprotein Polypeptide F	94852.6	116969		39475.4	81179.4		39228.8	50463.4		93318.5	34598.1		123749	191874
1231	sp|Q15102|PA1B3_HUMAN	PAFAH1B3	Platelet Activating Factor Acetylhydrolase 1b Catalytic Subunit 3	49082.9	54071.5		4261.38	55091.1		6348.13	38070.4		72201.5	6937.2		53925.2	161751
1232	sp|P68400|CSK21_HUMAN	CSNK2A1	Casein Kinase 2 Alpha 1	283324	130263		1926.86	155781		10962.5	31660		129384	5902.69		166631	126565
1233	sp|P35270|SPRE_HUMAN	SPR	Sepiapterin Reductase	33769.6	7037.17		567.937	18432.1		3840.26	15684.6		38549.4	5472.58		93934.9	134801
1234	sp|Q15121|PEA15_HUMAN	PEA15	Proliferation And Apoptosis Adaptor Protein 15	863.577	731.812		229.32	2362.23		1495.17	727.289		15346.5	237.142		73057.6	137689
1235	sp|Q99615|DNJC7_HUMAN	DNAJC7	DnaJ Heat Shock Protein Family (Hsp40) Member C7	177869	89369.2		21909.9	56543.1		34203.9	18802.9		40982.4	21996		50940.5	59874.7
1236	sp|Q9NX40|OCAD1_HUMAN	OCIAD1	OCIA Domain Containing 1	285759	250674		15329.9	318139		8423.02	82011.6		311558	24898.2		255533	43345.4
1237	sp|P61970|NTF2_HUMAN	NTUF2	Nuclear Transport Factor 2	124890	113383		9165.89	72812.6		14383	34750.3		89377.9	7146.4		186995	235835
1238	sp|P62304|RUXE_HUMAN	SNRPE	Small Nuclear Ribonucleoprotein Polypeptide E	141028	237433		609.697	291388		7146.29	44843.2		184195	1501.14		115552	154794
1239	sp|P50579|MAP2_HUMAN	METAP2	Methionyl Aminopeptidase 2	27118.7	7252.95		574.268	1014.65		2924.77	6920.23		10526	1982.14		27501.5	30816.2
1240	sp|P63027|VAMP2_HUMAN	VAMP2	Vesicle Associated Membrane Protein 2	36504.1	1976.43		911.22	1954.93		3275.88	19271.1		45225.7	343.966		6057.56	99979.2
1241	sp|O95202|LETM1_HUMAN	LETM1	Leucine Zipper And EF-Hand Containing Transmembrane Protein 1	23163.4	40022.5		4575.8	24619.5		6138.03	13336.4		45501.4	14985		73237.9	77037.3
1242	sp|Q9UBB5|MBD2_HUMAN	MBD2	Methyl-CpG Binding Domain Protein 2	14102	42356.5		1530.17	91178.2		6217.3	6915.56		83298.5	4287.99		57081.6	14623.9
1243	sp|P50402|EMD_HUMAN	EMD	Emerin	108720	90190.6		25804.6	135198		24851.1	66879.4		90623.2	15944.5		86997.2	101757
1244	sp|O43865|SAHH2_HUMAN	AHCYL1	Adenosylhomocysteinase Like 1	127324	28853.4		612.697	3247.72		8880.15	15280.7		10294.2	630.971		173730	238150
1245	sp|Q99471|PFD5_HUMAN	PFDN5	Prefoldin Subunit 5	108881	7275.32		1359.45	5869.16		1157.26	18881.8		18077.1	2033.3		120721	209338
1246	sp|O60888|CUTA_HUMAN	CUTA	CutA Divalent Cation Tolerance Homolog	206383	168075		4916.18	60667.1		3357.84	8670.7		195042	15065.5		367724	830080
1247	sp|O60613|SEP15_HUMAN	SELENOF	Selenoprotein F	83683	36879.1		1660.02	128734		9957.59	96406.5		23510.6	2407.74		61888.9	69915.1
1248	sp|Q14573|ITPR3_HUMAN	ITPR3	Inositol 1,4,5-Trisphosphate Receptor Type 3	186723	8055.1		936.719	70962.9		2023.2	21038.1		77240.7	1897.48		61495.2	136133
1249	sp|Q5KU26|COL12_HUMAN	COLEC12	Collectin Subfamily Member 12	72867.4	45983		2161.26	47046.9		1969.63	5398.93		31287.6	579.926		57087.2	108052
1250	sp|Q14116|IL18_HUMAN	IL18	Interleukin 18	5622.74	5555.33		710.121	37314.1		2616.01	6710.13		99614.9	920.237		100295	534.676
1251	sp|P07919|QCR6_HUMAN	UQCRH	Ubiquinol-Cytochrome C Reductase Hinge Protein	254026	414096		121764	315612		88718.5	149029		338468	81161.5		216387	146863
1252	sp|P00491|PNPH_HUMAN	PNP	Purine Nucleoside Phosphorylase	303624	70722.8		1737.94	28844.7		1536.7	6607.51		88744.3	15105.8		206288	236798
1253	sp|Q14155-5|ARHG7_HUMAN	ARHGEF7	Rho Guanine Nucleotide Exchange Factor 7	85858.7	30126.6		2838.26	49567.1		4084.38	14701		61539.9	2251.96		89699.4	139910
1254	sp|Q16186|ADRM1_HUMAN	ADRM1	Adhesion Regulating Molecule 1	10157.9	95902.5		50523.7	39534.9		77467	64351.4		8324.41	48319		18302.4	8346.01
1255	sp|Q16563|SYPL1_HUMAN	SYPL1	Synaptophysin Like 1	13775.2	110259		264.99	34112.4		703.18	2927.27		115212	517.617		280394	1357.29
1256	sp|P13473|LAMP2_HUMAN	LAMP2	Lysosomal Associated Membrane Protein 2	49126.7	6379.24		229.32	6004.1		612.705	611.536		13661.6	1467.32		58995.8	31017.4
1257	sp|O60832|DKC1_HUMAN	DKC1	Dyskerin Pseudouridine Synthase 1	71859.7	15183.1		3957.27	71329.8		4117.05	29408.5		46685.8	36158.9		36086.2	24881.5
1258	sp|P08621|RU17_HUMAN	SNRNP70	Small Nuclear Ribonucleoprotein U1 Subunit 70	248989	514865		48341.1	775710		67901	226542		378887	48464.1		89512.1	85548.6
1259	sp|Q9H910|HN1L_HUMAN	JPT2	Jupiter Microtubule Associated Homolog 2	148028	79796		3780.74	38096.2		4886.9	8542.95		80048	1876.72		471605	437523
1260	sp|Q16795|NDUA9_HUMAN	NDUFA9	NADH:Ubiquinone Oxidoreductase Subunit A9	12335.3	2422.95		229.32	32106.8		1022.21	401.385		34034	1122.02		71754.5	35651.6
1261	sp|O43760|SNG2_HUMAN	SYNGR2	Synaptogyrin 2	79782.1	255557		7479.89	231634		2277.9	27348.1		66289	12834.3		17015.1	51919.5
1262	sp|Q8WU90|ZC3HF_HUMAN	ZC3H15	Zinc Finger CCCH-Type Containing 15	84671	78002.3		8464.3	69004		20435.8	35602.3		87527.3	7554		190054	158050
1263	sp|Q8WUW1|BRK1_HUMAN	BRK1	BRICK1, SCAR/WAVE Actin Nucleating Complex Subunit	129452	40895		733.935	17723.2		5294.94	4061.04		70810.6	728.677		87305.4	254827
1264	sp|P14406|CX7A2_HUMAN	COX7A2	Cytochrome C Oxidase Subunit 7A2	254533	19260.7		1032.39	44798.3		2277.03	7658.59		43035.4	681.053		194390	52683
1265	sp|P19388|RPAB1_HUMAN	POLR2E	RNA Polymerase II Subunit E	8471.07	67993.1		505.376	132089		12609.6	3748.08		9179.88	8748.41		120165	77035.9
1266	sp|P48147|PPCE_HUMAN	PREP	Prolyl Endopeptidase	5264.89	14607.1		657.382	26448.8		801.552	996.9		6516.25	1709.9		117349	208953
1267	sp|P78310|CXAR_HUMAN	CXADR	CXADR, Ig-Like Cell Adhesion Molecule	87407	54987.5		1150.75	87836.5		7553.34	14596.1		117536	19441.1		157398	194712
1268	sp|P06756|ITAV_HUMAN	ITGAV	Integrin Subunit Alpha V	135664	81535.4		1829.13	63380.5		1110.45	16341.1		67591	2839.25		72193.6	82743.5
1269	sp|P46108|CRK_HUMAN	CRK	CRK Proto-Oncogene, Adaptor Protein	24550.3	63997.9		3079.69	102682		4081.66	16365.2		118602	1028.41		53080.3	71584.2
1270	sp|Q9H8Y8|GORS2_HUMAN	GORASP2	Golgi Reassembly Stacking Protein 2	4485.5	5087.38		305.783	9946.72		632.306	578.67		15469.9	1395.69		23498.6	7625.42
1271	sp|P09382|LEG1_HUMAN	LGALS1	Galectin 1	454158	124434		5587.95	73110.7		21677.9	30911.6		363705	12557.6		206710	212614
1272	sp|P30455|1A36_HUMAN	HLA-A	Major Histocompatibility Complex, Class I, A	184531	3506.03		2496.42	137476		15214	26810.1		173608	1818.01		188999	18213
1273	sp|P25311|ZA2G_HUMAN	AZGP1	Alpha-2-Glycoprotein 1, Zinc-Binding	38516.6	22609.8		3854.13	51723.4		11358.6	4740.08		52256.5	12497.5		535184	83443.7
1274	sp|O75380|NDUS6_HUMAN	NDUFS6	NADH:Ubiquinone Oxidoreductase Subunit S6	186781	121848		5586.9	227871		7227.61	37378.8		135282	7167.49		86700.3	21816.5
1275	sp|P53007|TXTP_HUMAN	SLC25A1	Solute Carrier Family 25 Member 1	183335	5656.6		895.386	34916.1		7007.98	4380.05		20653.9	2512.88		36301.8	11051.7
1276	sp|O94925-3|GLSK_HUMAN	GLS	Glutaminase	197103	29940.8		5955.81	48849.3		3858.73	783.679		52895.8	2686.03		155010	138647
1277	sp|A0PJW8|DAPL1_HUMAN	DAPL1	Death Associated Protein Like 1	205819	36587.4		729.003	87688.5		2090.08	26239.4		79664.4	2315.93		292907	379719
1278	sp|P61421|VA0D1_HUMAN	ATP6V0D1	ATPase H+ Transporting V0 Subunit D1	57498.7	33926.8		1070.14	42041.6		5116.46	6920.32		33054.7	8346.71		61972.9	46063.3
1279	sp|O95182|NDUA7_HUMAN	NDUFA7	NADH:Ubiquinone Oxidoreductase Subunit A7	443513	171351		8789.36	307355		51548.3	33261.1		221205	31056.8		247115	243907
1280	sp|P13987|CD59_HUMAN	CD59	CD59 Molecule	138918	26378.2		688.027	49001.3		1613.34	9010.51		67177.9	688.037		78842.5	103489
1281	sp|Q9BZZ5-3|API5_HUMAN	API5	Apoptosis Inhibitor 5	274915	23037.5		3140.14	53907.4		14037.5	10135.4		139230	9803.54		307439	418909
1282	sp|Q8WXF1|PSPC1_HUMAN	PSPC1	Paraspeckle Component 1	74151	32211.3		363.684	62961.4		3451.02	8335.96		61675.4	359.56		11313.4	43721.5
1283	sp|O75306|NDUS2_HUMAN	NDUFS2	NADH:Ubiquinone Oxidoreductase Core Subunit S2	8422.95	38204		592.921	51897.9		1346.35	995.026		47151.8	1110.19		78158.4	10164.1
1284	sp|Q9H788|SH24A_HUMAN	SH2D4A	SH2 Domain Containing 4A	202197	3135.9		2371.55	28126.8		2266.71	23744.9		11829.6	1628.26		58509.4	80695.9
1285	sp|P35244|RFA3_HUMAN	RPA3	Replication Protein A3	170983	56622.9		343.997	39960.7		1491.28	2579.1		69113.7	498.002		142276	275290
1286	sp|Q9NSB8|HOME2_HUMAN	HOMER2	Homer Scaffold Protein 2	183986	97271		29810.8	81768.3		8245.35	16542.5		93120.1	8157.23		184339	155349
1287	sp|P09669|COX6C_HUMAN	COX6C	Cytochrome C Oxidase Subunit 6C	3673.47	30486.9		687.729	63201.1		1792.63	13469.1		106924	344.028		33468.7	20358.8
1288	sp|Q6ZXV5|TMTC3_HUMAN	TMTC3	Transmembrane And Tetratricopeptide Repeat Containing 3	404350	31433.4		4416.29	131163		2619.54	14396.9		86868	3124.07		92033	60895.5
1289	sp|Q9UBI1|COMD3_HUMAN	COMMD3	COMM Domain Containing 3	42668.4	33424.4		688.017	2337.63		4380.14	10948.9		37318.2	343.973		10309.7	61476.9
1290	sp|P54577|SYYC_HUMAN	YARS	Tyrosyl-TRNA Synthetase	2838.61	58710.3		2263.31	13409.6		2534.02	14352.9		28324.7	1687.32		87368.9	62244.3
1291	sp|O14949|QCR8_HUMAN	UQCRQ	Ubiquinol-Cytochrome C Reductase Complex III Subunit VII	12148.7	7077.85		713.618	78020.8		3229.41	8597.86		73838.3	3891.29		102722	4469.05
1292	sp|Q03426|KIME_HUMAN	MVK	Mevalonate Kinase	114033	2007.44		688.021	21307.5		6322.41	3486.15		71774.2	995.99		128507	149998
1293	sp|P50851-2|LRBA_HUMAN	LRBA	LPS Responsive Beige-Like Anchor Protein	100361	80265.5		1630.49	131113		6282.62	7510.36		140532	5190.61		121651	50811.2
1294	sp|Q68D91|MBLC2_HUMAN	MBLAC2	Metallo-Beta-Lactamase Domain Containing 2	68286.5	14849		7638.3	31735.3		5964.6	5522.25		5964.12	1342.2		15089.9	4484.15
1295	sp|P49588|SYAC_HUMAN	AARS	Alanyl-TRNA Synthetase	56474.2	29757.3		2816.39	19401.7		3574.48	4597.54		50850	4670.14		138547	146065
1296	sp|P53582|MAP11_HUMAN	METAP1	Methionyl Aminopeptidase 1	4020.78	54084.3		479.252	110390		5840.42	48035.3		150593	8797.5		135400	4158.95
1297	sp|Q9Y6H1|CHCH2_HUMAN	CHCHD2	Coiled-Coil-Helix-Coiled-Coil-Helix Domain Containing 2	576302	348960		6307.02	348180		35462.4	114350		287889	10634.3		505170	577162
1298	sp|O43278|SPIT1_HUMAN	SPINT1	Serine Peptidase Inhibitor, Kunitz Type 1	1888.65	26182.7		21479.1	46655.7		68649.7	11918.4		54630	25516.6		10672.6	156486
1299	sp|P26196|DDX6_HUMAN	DDX6	DEAD-Box Helicase 6	226476	31527.7		1381.91	7796.73		2682.36	5281.03		60543.6	5631.05		158020	119468
1300	sp|O95865|DDAH2_HUMAN	DDAH2	Dimethylarginine Dimethylaminohydrolase 2	77780.7	30948.5		270.66	3997.87		11253	4710.41		39572.5	4904.12		7357.16	179353
1301	sp|P36969|GPX4_HUMAN	GPX4	Glutathione Peroxidase 4	1664	8496.4		3193.87	23561.1		363.684	5803.48		6512.29	10220.1		113818	6900.79
1302	sp|P53992|SC24C_HUMAN	SEC24C	SEC24 Homolog C, COPII Coat Complex Component	103953	32856.6		2039.14	53095.4		47969.4	9927.48		47680.4	363.647		66442.2	60593.7
1303	sp|Q9UHJ6|SHPK_HUMAN	SHPK	Sedoheptulokinase	7070.1	17997.9		1439.37	13017.1		629.08	7525.38		22215.6	4957.57		34329.4	36021.6
1304	sp|Q5T4S7|UBR4_HUMAN	UBR4	Ubiquitin Protein Ligase E3 Component N-Recognin 4	48876.7	11709.1		3737.58	20325.1		5457.84	477.744		5046.32	2770.49		2065.66	28444.6
1305	sp|Q92973|TNPO1_HUMAN	TNPO1	Transportin 1	74457.8	80992.4		1035.2	97496.8		3416.78	4443.22		87592.1	2892.87		182447	59392.1
1306	sp|Q9UH65|SWP70_HUMAN	SWAP70	Switching B Cell Complex Subunit SWAP70	8138.82	52323		2120.16	1535.26		7784.4	13951.6		86316.2	3314.59		115463	146769
1307	sp|O00217|NDUS8_HUMAN	NDUFS8	NADH:Ubiquinone Oxidoreductase Core Subunit S8	49911.5	10158.5		4501.88	26419.1		6271.26	1814.61		30161.2	4038.71		65937.5	43377.6
1308	sp|O94973|AP2A2_HUMAN	AP2A2	Adaptor Related Protein Complex 2 Subunit Alpha 2	172019	45208.4		996.027	4282.23		660.007	11655.3		53245.6	4760.18		132020	86821.1
1309	sp|O60925|PFD1_HUMAN	PFDN1	Prefoldin Subunit 1	71305.2	158367		343.981	60079.2		21974	956.487		152227	7495.33		139792	416379
1310	sp|Q6NUM9|RETST_HUMAN	RETSAT	Retinol Saturase	3883.8	61379.4		539.064	145503		4081.12	23729.2		149381	2731.07		79423.9	8141.85
1311	sp|Q92520|FAM3C_HUMAN	FAM3C	Family With Sequence Similarity 3 Member C	80892.5	90106.2		13843.9	73052.5		21303.2	38467.8		48953.6	8102.28		53508	79091
1312	sp|O75369|FLNB_HUMAN	FLNB	Filamin B	400613	194905		12324.5	88698.9		60601.8	41248.7		174177	65669.3		50130.4	280641
1313	sp|Q9C005|DPY30_HUMAN	DPY30	Dpy-30, Histone Methyltransferase Complex Regulatory Subunit	75780.1	55660.7		4018.22	16044.7		10597.4	22040.9		24938.3	37889.9		68052.2	41511.1
1314	sp|P50570|DYN2_HUMAN	DNM2	Dynamin 2	29063	59838.6		261.41	111101		1374.04	1014.82		82494.5	976.28		131489	108551
1315	sp|Q9HBL7|PLRKT_HUMAN	PLGRKT	Plasminogen Receptor With A C-Terminal Lysine	145805	125703		9375.99	102178		26249.1	66021.4		1.08484e+06	10915		186490	396342
1316	sp|Q9NQG5|RPR1B_HUMAN	RPRD1B	Regulation Of Nuclear Pre-MRNA Domain Containing 1B	15942.9	27955.4		229.348	8616.88		636.877	2346.23		23859.5	363.684		36212.7	75317.9
1317	sp|Q9BW60|ELOV1_HUMAN	ELOVL1	ELOVL Fatty Acid Elongase 1	119301	27591.2		1127.87	43867.7		7860.86	22721.9		450709	6866.17		473611	188547
1318	sp|Q9P0J0|NDUAD_HUMAN	NDUFA13	NADH:Ubiquinone Oxidoreductase Subunit A13	927298	368552		1077.49	479265		27204.8	61277.7		287592	11015.8		880.814	161650
1319	sp|P26885|FKBP2_HUMAN	FKBP2	FK506 Binding Protein 2	6852.43	88991.2		286.37	97452		2584.5	16620.1		71171.4	717.841		235380	25457
1320	sp|Q96JJ7|TMX3_HUMAN	TMX3	Thioredoxin Related Transmembrane Protein 3	92177.5	27952.3		384.593	42997.2		279.401	4236.11		42141.6	1651.42		57810.7	41610.2
1321	sp|Q9UHQ9|NB5R1_HUMAN	CYB5R1	Cytochrome B5 Reductase 1	122462	23969.5		361.491	54353.7		497.862	6645		60029.4	344.023		16702.5	56811.4
1322	sp|Q92530|PSMF1_HUMAN	PSMF1	Proteasome Inhibitor Subunit 1	1118.08	39575.3		312.155	34407.8		2463.95	8554.37		118091	343.981		238982	88927.9
1323	sp|P84085|ARF5_HUMAN	ARF5	ADP Ribosylation Factor 5	44022.3	6905.7		14914.3	15267.3		8797.68	37778.6		23461.3	20555.5		48088.3	14044.7
1324	sp|P50213|IDH3A_HUMAN	IDH3A	Isocitrate Dehydrogenase 3 (NAD(+)) Alpha	3426.97	38499.2		2277.31	49308.4		246.33	1665.33		29495.3	905.171		35312.8	17089.9
1325	sp|P11182|ODB2_HUMAN	DBT	Dihydrolipoamide Branched Chain Transacylase E2	109331	116797		7237.22	76996.2		32874	30012.5		103870	5922.16		192559	134461
1326	sp|P43304|GPDM_HUMAN	GPD2	Glycerol-3-Phosphate Dehydrogenase 2	103744	9727.05		402.949	58846		4107.57	10575.3		54772.7	421.032		65242.6	11758.4
1327	sp|Q9UMR2|DD19B_HUMAN	DDX19B	DEAD-Box Helicase 19B	190798	39299		120245	53211.6		1187.19	97440		86961.9	5700.42		169940	266944
1328	sp|Q7Z2W4|ZCCHV_HUMAN	ZC3HAV1	Zinc Finger CCCH-Type Containing, Antiviral 1	184279	20126		78373.9	82073		168178	29639.9		9927.23	118955		221894	109424
1329	sp|Q8NBF2|NHLC2_HUMAN	NHLRC2	NHL Repeat Containing 2	21396.9	10141.1		1032.01	4111.5		9794.47	15275.5		24753.8	2009.89		60696.7	93430.9
1330	sp|Q12846|STX4_HUMAN	STX4	Syntaxin 4	112058	21515.7		1738.98	17489.1		8785.89	9238.57		19033.2	339.768		33854.2	38734.4
1331	sp|P47712|PA24A_HUMAN	PLA2G4A	Phospholipase A2 Group IVA	174174	38847.9		6321.99	62064.1		41254.6	32216.1		92356.7	14552.3		70578.6	26829.2
1332	sp|Q9NRV9|HEBP1_HUMAN	HEBP1	Heme Binding Protein 1	21137.3	11887.9		363.639	81955.4		7921.67	30652.5		68382.2	2855.97		142570	262171
1333	sp|P49792|RBP2_HUMAN	RANBP2	RAN Binding Protein 2	97545.6	154536		18402.9	106463		16340.2	27781.4		108568	14243.2		44478.1	184215
1334	sp|Q8NBU5|ATAD1_HUMAN	ATAD1	ATPase Family, AAA Domain Containing 1	80031.2	61795.9		12960.6	68993.4		23078.6	35079		53696	37041.1		91690.4	59295.3
1335	sp|P07996|TSP1_HUMAN	THBS1	Thrombospondin 1	485071	92885.1		2379.79	209810		9947.77	53585.7		94371.7	4659.48		225641	224339
1336	sp|Q6NZI2|PTRF_HUMAN	CAVIN1	Caveolae Associated Protein 1	38876.4	259767		26036.7	204467		81534.1	125927		277289	89947.3		41576.2	99802.6
1337	sp|P50148|GNAQ_HUMAN	GNAQ	G Protein Subunit Alpha Q	178589	56440.4		574.473	43239.6		2501.7	3489.89		70197.1	667.139		78692.7	63361.3
1338	sp|O75911|DHRS3_HUMAN	DHRS3	Dehydrogenase/Reductase 3	13873	91431.6		9024.85	144925		12575.5	44520.7		87941.2	12412.4		51103.5	20625.4
1339	sp|Q13155|AIMP2_HUMAN	AIMP2	Aminoacyl TRNA Synthetase Complex Interacting Multifunctional Protein 2	26684.4	107582		2756.03	213977		9104.03	44488.6		207004	2945.31		224432	16339.1
1340	sp|Q14914|PTGR1_HUMAN	PTGR1	Prostaglandin Reductase 1	126015	72586.1		5880.28	46660		17555.2	9220.54		67906.5	15630.8		205428	282788
1341	sp|Q8NFW8|NEUA_HUMAN	CMAS	Cytidine Monophosphate N-Acetylneuraminic Acid Synthetase	147373	45482.1		374.355	96599.8		1783.23	3120.21		89639.4	1819.01		122803	90505.2
1342	sp|O75251-2|NDUS7_HUMAN	NDUFS7	NADH:Ubiquinone Oxidoreductase Core Subunit S7	30429.6	69361.1		7172.87	268467		16615.4	8958.13		56791.1	4309.44		129209	36237.4
1343	sp|Q15642|CIP4_HUMAN	TRIP10	Thyroid Hormone Receptor Interactor 10	11968.7	12000.6		3065.92	8150.31		1597.77	4593.69		16427.9	1897.7		41071.6	103164
1344	sp|Q9UMY4|SNX12_HUMAN	SNX12	Sorting Nexin 12	13430.1	76322.5		495.039	46434.7		1447.37	7969.61		118787	5645.64		245149	116951
1345	sp|P20933|ASPG_HUMAN	AGA	Aspartylglucosaminidase	50412.1	20463.2		1425.09	14815.5		970.678	2279.77		20691.1	517.604		32213.6	72882.7
1346	sp|Q14978|NOLC1_HUMAN	NOLC1	Nucleolar And Coiled-Body Phosphoprotein 1	361165	192506		13639.3	206155		12977.7	74654.2		215094	4418.62		128669	141149
1347	sp|P61201|CSN2_HUMAN	COPS2	COP9 Signalosome Subunit 2	11889.8	13827		478.361	16719.3		2720.78	1527.62		21713.4	2509.92		7401.17	27456.1
1348	sp|O43768|ENSA_HUMAN	ENSA	Endosulfine Alpha	55393.4	11928.2		8344.43	801.263		12113.8	7648.99		32705.7	10948		178187	421303
1349	sp|O00534|VMA5A_HUMAN	VWA5A	Von Willebrand Factor A Domain Containing 5A	65154.5	497.916		3924.5	17534		5507.96	517.675		53250	486.294		36587.4	66498.2
1350	sp|Q16610|ECM1_HUMAN	ECM1	Extracellular Matrix Protein 1	65681.4	74247		802.653	116249		2271.05	2473.39		91321.7	707.658		98225	56698.5
1351	sp|P23743|DGKA_HUMAN	DGKA	Diacylglycerol Kinase Alpha	131399	45854.1		2635.45	35079.2		11071.3	11088.5		135150	678.816		323113	203381
1352	sp|P12955|PEPD_HUMAN	PEPD	Peptidase D	2714.25	15706.9		1090.97	1408.21		2782.78	3114.68		9841.21	1067.54		12042.8	11084.7
1353	sp|Q8IX12|CCAR1_HUMAN	CCAR1	Cell Division Cycle And Apoptosis Regulator 1	210478	92053.4		7455.82	89575.3		24893.9	53675.8		143810	2812.95		118785	75979.5
1354	sp|Q92688|AN32B_HUMAN	ANP32B	Acidic Nuclear Phosphoprotein 32 Family Member B	16434.1	169089		63788.1	66557.3		52936.7	64911.2		7478.91	36849.2		4229.96	45700.3
1355	sp|P15090|FABP4_HUMAN	FABP4	Fatty Acid Binding Protein 4	10024.6	28891.3		13608.5	23383.8		15705	4216.29		22522	3120.84		154925	1.02915e+06
1356	sp|P35052|GPC1_HUMAN	GPC1	Glypican 1	237013	94418.7		1090.94	34339.3		18215	32200		96785.9	7998.77		113496	72192.1
1357	sp|P02790|HEMO_HUMAN	HPX	Hemopexin	52540	27275		774.116	26807		21168.7	27048.5		57984.6	2732.13		537982	14184.1
1358	sp|Q13123|RED_HUMAN	IK	IK Cytokine	57655.9	3291.72		344.024	16510.6		2455.8	3586.34		31516.1	343.981		29075.5	45425.8
1359	sp|P98179|RBM3_HUMAN	RBM3	RNA Binding Motif Protein 3	221979	11294.6		363.653	65512.2		3297.95	721.596		136642	496.717		227539	115663
1360	sp|Q9BVC6|TM109_HUMAN	TMEM109	Transmembrane Protein 109	2.30783e+06	896155		81463	1.34278e+06		149316	468862		966547	142234		735771	606534
1361	sp|O94901|SUN1_HUMAN	SUN1	Sad1 And UNC84 Domain Containing 1	41017.1	3851.4		568.125	12741.9		722.948	419.662		23795	441.156		7882.69	4336.71
1362	sp|Q08380|LG3BP_HUMAN	LGALS3BP	Galectin 3 Binding Protein	366650	190111		52135.6	244471		136943	176916		282324	34578.2		251888	87519.9
1363	sp|Q92930|RAB8B_HUMAN	RAB8B	RAB8B, Member RAS Oncogene Family	56795.7	77962		3236.89	48818.5		7939.33	21338		69232.5	2644.15		14363.8	34655.4
1364	sp|P53999|TCP4_HUMAN	SUB1	SUB1 Homolog, Transcriptional Regulator	72127.3	17308.2		752.278	8310.57		3223.76	5630.7		19118.3	505.013		2165.86	117477
1365	sp|Q16134|ETFD_HUMAN	ETFDH	Electron Transfer Flavoprotein Dehydrogenase	155491	281207		4640.66	424324		44454.5	235119		192838	8840.92		87661.4	49016.9
1366	sp|O15254|ACOX3_HUMAN	ACOX3	Acyl-CoA Oxidase 3, Pristanoyl	6829.25	18490.5		344.012	1358.97		861.678	3283.84		18269.6	3155.52		46628.8	1588.25
1367	sp|P55210|CASP7_HUMAN	CASP7	Caspase 7	24162.8	3842.41		573.347	2907.72		383.352	1231.12		3704.85	412.754		21030.9	42705.4
1368	sp|Q14738|2A5D_HUMAN	PPP2R5D	Protein Phosphatase 2 Regulatory Subunit B'Delta	96271.3	2521.18		1662.88	2314.17		7787.88	559.382		33829.2	2134.85		2331.35	118571
1369	sp|Q92621|NU205_HUMAN	NUP205	Nucleoporin 205	52029.8	39094.7		1949.46	37676		7412.33	26081.6		39366.1	7151.71		34563.4	25962.5
1370	sp|Q8NDH3|PEPL1_HUMAN	NPEPL1	Aminopeptidase Like 1	23560	61554.2		67340.9	96788.6		56409.4	82803		4460.65	14093.9		5882.18	69238.2
1371	sp|P01621|KV303_HUMAN	IGKV3-20	Immunoglobulin Kappa Variable 3-20	483707	207849		14503.8	209957		54295	66203.1		157066	9765.75		108775	111805
1372	sp|O60610|DIAP1_HUMAN	DIAPH1	Diaphanous Related Formin 1	110488	56290.1		2168.02	443112		51322.2	100176		217484	6940.15		71758.7	4509.65
1373	sp|P01034|CYTC_HUMAN	CST3	Cystatin C	41191.5	144653		3909.46	159671		10070.3	791.92		233501	588.473		291491	125808
1374	sp|Q8N387|MUC15_HUMAN	MUC15	Mucin 15, Cell Surface Associated	514627	386692		15766.6	187570		136113	144760		278397	31603.1		400476	849831
1375	sp|P18827|SDC1_HUMAN	SDC1	Syndecan 1	346422	141834		75856.7	41919.5		118579	65302.9		22582.1	26950.4		186114	360710
1376	sp|O00629|IMA3_HUMAN	KPNA4	Karyopherin Subunit Alpha 4	22599.2	3300.36			1240.8			363.665		990.121	344.012		10308.8	18016.3
1377	sp|Q13547|HDAC1_HUMAN	HDAC1	Histone Deacetylase 1	12085	74138.1		4357.3	214846		1142.59	17747.2		157665	17852.6		184418	165244
1378	sp|Q99715|COCA1_HUMAN	COL12A1	Collagen Type XII Alpha 1 Chain	15130.6	12153.6		841.892	22683.8		557.837	2864.6		20455	498.003		42256.6	1132.44
1379	sp|Q9BVG4|PBDC1_HUMAN	PBDC1	Polysaccharide Biosynthesis Domain Containing 1	4393.42	116117		254.664	72288.7		5109.98	11772.5		195870	573.377		362781	589321
1380	sp|Q99805|TM9S2_HUMAN	TM9SF2	Transmembrane 9 Superfamily Member 2	14460.5	35111.8		443.287	970.208		638.445	2498.72		101824	343.932		5802.92	8768.88
1381	sp|Q7L5A8|FA2H_HUMAN	FA2H	Fatty Acid 2-Hydroxylase	12224.6	9686.98		1088.99	51933.7		1606.94	1916.34		34064.2	2049.7		2966.13	18125.4
1382	sp|Q9H2D6|TARA_HUMAN	TRIOBP	TRIO And F-Actin Binding Protein	56563.4	35303.7		2459.9	43997.1		5652.08	5229.36		52123.4	4471.15		56151.4	54611.9
1383	sp|Q15165|PON2_HUMAN	PON2	Paraoxonase 2	89590	1539.48		478.343	5983.01		8903.76	31458.4		21862.7	2469.6		53706	35957.7
1384	sp|Q8TC12|RDH11_HUMAN	RDH11	Retinol Dehydrogenase 11	189832	25316.9		5579.35	68123.2		5620	159152		383879	1462.25		72452.1	48594.7
1385	sp|Q15843|NEDD8_HUMAN	NEDD8	Neural Precursor Cell Expressed, Developmentally Down-Regulated 8	234533	119756		3709.98	61128.3		3300.97	15097.2		198009	3279.27		581784	728786
1386	sp|P61758|PFD3_HUMAN	VBP1	VHL Binding Protein 1	24105.2	5301.56		344.023	6754.95		498.029	1598.19		8222.91	330.078		30281.2	27770.7
1387	sp|Q9UBQ0|VPS29_HUMAN	VPS29	VPS29, Retromer Complex Component	654243	167363		3119.53	210952		8523.69	28583.4		195612	3327.5		557642	462874
1388	sp|O95968|SG1D1_HUMAN	SCGB1D1	Secretoglobin Family 1D Member 1	39228.1	539693		1338.66	27804.3		7426.97	21234.8		44075.2	5781.91		1.68344e+06	30671.6
1389	sp|P05026|AT1B1_HUMAN	ATP1B1	ATPase Na+/K+ Transporting Subunit Beta 1	30821.5	12543.9		937.016	27164.1		1565.92	3446.14		12965.8	671.627		17057.1	47553.3
1390	sp|Q13162|PRDX4_HUMAN	PRDX4	Peroxiredoxin 4	6059.33	31971.4		2078.35	108721		3175.98	17866.6		76403.2	3872.04		59852	32397.5
1391	sp|P08237|PFKAM_HUMAN	PFKM	Phosphofructokinase, Muscle	1136.95	38882.4		1143.83	52349.9		2624.02	11210.8		74076.4	373.18		245850	23889.5
1392	sp|P52655|TF2AA_HUMAN	GTF2A1	General Transcription Factor IIA Subunit 1	96062.2	2501.25		526.953	3279.83		1597.71	8278.97		22422.7	2295.9		39745	121886
1393	sp|P20020-4|AT2B1_HUMAN	ATP2B1	ATPase Plasma Membrane Ca2+ Transporting 1	137075	57658.8		3644.76	86896.5		8184.52	35340.8		78851.4	79303		53338.1	56537.6
1394	sp|O60826|CCD22_HUMAN	CCDC22	Coiled-Coil Domain Containing 22	4129.37	12869.5		561.324	15461.4		1191.85	3061.9		11415.1	1087.71		15937.3	40628.4
1395	sp|Q9UJC3|HOOK1_HUMAN	HOOK1	Hook Microtubule Tethering Protein 1	26381.9	9173.97		1146.67	12635.3		658.115	4173.33		16281.5	1339.9		32460.8	49211.6
1396	sp|P36873|PP1G_HUMAN	PPP1CC	Protein Phosphatase 1 Catalytic Subunit Gamma	52475.3	49650.1		6670.48	65763.5		8742.74	31712.7		69574.4	277.592		46969.5	112464
1397	sp|Q13526|PIN1_HUMAN	PIN1	Peptidylprolyl Cis/Trans Isomerase, NIMA-Interacting 1	5031.37	41489.8		2449.74	24376.7		6383.6	944.651		57898.5	4441.47		114203	9845.97
1398	sp|P23434|GCSH_HUMAN	GCSH	Glycine Cleavage System Protein H	6151.88	13757.7		5051.06	13334.2		2094.63	2030.97		28071	1340.68		176337	35893.5
1399	sp|Q9BZJ0-3|CRNL1_HUMAN	CRNKL1	Crooked Neck Pre-MRNA Splicing Factor 1	40160.9	5439.18		438.614	2742.17		984.583	1882.8		7402.3	573.347		14817.4	14365.2
1400	sp|Q9BRZ2|TRI56_HUMAN	TRIM56	Tripartite Motif Containing 56	9079.93	11912.8			12830.9		956.528	363.643		8325.08	995.951		37257.7	18927.6
1401	sp|O94919|ENDD1_HUMAN	ENDOD1	Endonuclease Domain Containing 1	298650	118593		4758.39	154441		2042.1	33434.4		171047	3055.91		64085.8	116409
1402	sp|O75368|SH3L1_HUMAN	SH3BGRL	SH3 Domain Binding Glutamate Rich Protein Like	77790	71319.5		2540.52	58062.7		2806.39	25261.7		120707	5501.68		244833	639598
1403	sp|Q12959-4|DLG1_HUMAN	DLG1	Discs Large MAGUK Scaffold Protein 1	48133.3	33119.5		1710.11	14851.9		18806.3	11611.8		49983	596.019		135269	177517
1404	sp|P53597|SUCA_HUMAN	SUCLG1	Succinate-CoA Ligase Alpha Subunit	19969.8	7601.63		1653.8	12506.3		1160.77	2081.58		6740.07	4540.55		122068	2809.11
1405	sp|Q9UBV2|SE1L1_HUMAN	SEL1L	SEL1L, ERAD E3 Ligase Adaptor Subunit	18380.1	15413		3110.13	14415.3		5534.58	17622.8		27903.8	6237.92		24956.6	25021.7
1406	sp|Q8N1F7|NUP93_HUMAN	NUP93	Nucleoporin 93	98264.7	2252.9		9998.81	64376		9039.56	8105.5		58470.2	10710.5		78582.6	69703.4
1407	sp|P01008|ANT3_HUMAN	SERPINC1	Serpin Family C Member 1	139397	124719		36670.8	131963		96175.6	90002.6		193488	36000.8		64113.8	151647
1408	sp|Q9Y5K6|CD2AP_HUMAN	CD2AP	CD2 Associated Protein	11800.2	41312.5		343.967	17786.1		2529.3	6279.01		63984.7	703.814		44466.6	13630.6
1409	sp|Q9BRG1|VPS25_HUMAN	VPS25	Vacuolar Protein Sorting 25 Homolog	60323.8	18153.1		344.024	21012.6		229.348	105.733		28023.7	229.352		58434	48491
1410	sp|O95372|LYPA2_HUMAN	LYPLA2	Lysophospholipase II	69395	9153.84		517.658	16043.2		766.586	6320.59		59537.8	444.192		216177	268165
1411	sp|O14618|CCS_HUMAN	CCS	Copper Chaperone For Superoxide Dismutase	9627.57	71367.2		5384.9	7557.83		7568.15	19779.4		82943.2	16708.8		159132	277537
1412	sp|Q9BUP3|HTAI2_HUMAN	HATAIP2	HIV-1 Tat Interactive Protein 2	35232.2	52587.7		343.967	7237.06		562.202	9374.08		125710	6306.49		6992.91	42077.8
1413	sp|P21291|CSRP1_HUMAN	CSRP1	Cysteine And Glycine Rich Protein 1	15313.7	34062.9		25246.5	32836.2		13764.5	1770.09		224207	7576.5		163128	127824
1414	sp|Q6IAN0|DRS7B_HUMAN	DHRS7B	Dehydrogenase/Reductase 7B	82476.1	26120.2			65543		1470.84	5226.14		43373.9	2442.26		10871.8	9931.05
1415	sp|Q9UQ35|SRRM2_HUMAN	SRRM2	Serine/Arginine Repetitive Matrix 2	54224	33782		4422.8	39609.1		6741.85	19193.6		40683	5080.34		65906.2	99037.9
1416	sp|Q05519-2|SRS11_HUMAN	SRSF11	Serine And Arginine Rich Splicing Factor 11	321842	2449.69		247.566	110838		5532.38	27040.3		121121	1052.87		85520.3	113602
1417	sp|P29218|IMPA1_HUMAN	IMPA1	Inositol Monophosphatase 1	18636.2	125283		26335.6	107930		22807.2	56272.9		4714.45	16890.9		248885	255018
1418	sp|P62136|PP1A_HUMAN	PPP1CA	Protein Phosphatase 1 Catalytic Subunit Alpha	296074	206277		19116.5	181124		173606	26792.1		206231	22283.8		322613	403535
1419	sp|P62070|RRAS2_HUMAN	RRAS2	RAS Related 2	28969.6	15513		934.481	16299.3		383.147	4056.8		16851	1489.37		10070.8	150900
1420	sp|Q07157|ZO1_HUMAN	TJP1	Tight Junction Protein 1	39458.1	11706.4		229.348	8632.76		687.992	2870		33580.9	363.765		36276.6	27045.7
1421	sp|O43674|NDUB5_HUMAN	NDUFB5	NADH:Ubiquinone Oxidoreductase Subunit B5	62971.6	103757		1395.3	242904		12249	16515.2		224002	5024.16		135196	5394.56
1422	sp|Q9UHD8|SEPT9_HUMAN	SEPT9	Septin 9	10970.5	100068		517.674	190348		1470.34	5373.2		86035.9	497.836		48775.5	312.522
1423	sp|Q7KZF4|SND1_HUMAN	SND1	Staphylococcal Nuclease And Tudor Domain Containing 1	56191.2	15930.2		995.815	24429.5		2173.99	7479.24		3800.67	830.674		16208.8	3370.51
1424	sp|Q7Z6Z7|HUWE1_HUMAN	HUWE1	HECT, UBA And WWE Domain Containing 1, E3 Ubiquitin Protein Ligase	77795.1	16109.6			16772.3		544.448	1264.47		24714.4	344.028		32006.2	43519.6
1425	sp|P42224|STAT1_HUMAN	STAT1	Signal Transducer And Activator Of Transcription 1	49491.8	5226.75		582.98	16211.2		5152.33	7151.22		19064.5	627.989		29241.1	37649.8
1426	sp|Q92542|NICA_HUMAN	NCSTN	Nicastrin	139581	42240.7		2214.94	41131.8		4236.54	10068.2		49219.8	976.297		97324.7	163031
1427	sp|Q96DH6|MSI2H_HUMAN	MSI2	Musashi RNA Binding Protein 2	446216	1400.03		573.347	73049.8		4591.31	20338.5		38139.1	343.981		255784	215502
1428	sp|Q53TN4|CYBR1_HUMAN	CYBRD1	Cytochrome B Reductase 1	582369	300674		8353.93	340026		39514.7	149324		380684	37221.4		149321	141988
1429	sp|Q6NXG1|ESRP1_HUMAN	ESRP1	Epithelial Splicing Regulatory Protein 1	109119	24684.1		1274.27	50212.1		1589.53	7408.58		56087.4	3968.84		31261.8	2382.54
1430	sp|Q9H5N1|RABE2_HUMAN	RABEP2	Rabaptin, RAB GTPase Binding Effector Protein 2	41577.4	42987.3		976.328	27270.1		2772.74	7858.2		25563.9	3062.54		24388.8	129222
1431	sp|Q9BWS9|CHID1_HUMAN	CHID1	Chitinase Domain Containing 1	7901.52	13102.4		343.966	35823		25351.1	6733.2		4337.75	10531.8		1552.9	3361
1432	sp|Q9Y5S2|MRCKB_HUMAN	CDC42BPB	CDC42 Binding Protein Kinase Beta	18221.3	18279.7		727.226	19911.5		5976.52	36741.6		24593.6	7188.02		31669.9	17818.4
1433	sp|Q9Y333|LSM2_HUMAN	LSM2	LSM2 Homolog, U6 Small Nuclear RNA And MRNA Degradation Associated	70815.2	3034.99		383.308	45343.8		1396.76	21389.1		18357.7	2311		2683.4	63279.8
1434	sp|Q12996|CSTF3_HUMAN	CSTF3	Cleavage Stimulation Factor Subunit 3	37667	29518.4		415.245	11978.1		4667.48	18403.7		45909.7	454.092		20903.8	27800.2
1435	sp|Q9NV70|EXOC1_HUMAN	EXOC1	Exocyst Complex Component 1	59907.3	53025.5		6188.67	61063.3		5221.55	28274.7		61703	3602.08		47052	48003.4
1436	sp|Q08AI8|CB054_HUMAN	C2ORF54	Chromosome 2 Open Reading Frame 54	196626	45499.2		458.669	14772		497.851	4725.28		21093.1	2082.11		74112.2	66623.4
1437	sp|P67812|SC11A_HUMAN	SEC11A	SEC11 Homolog A, Signal Peptidase Complex Subunit	157532	11394.3		573.345	31084.6		976.309	1474.26		47358.2	363.684		91248.4	30028.9
1438	sp|P47813|IF1AX_HUMAN	EIF1AX	Eukaryotic Translation Initiation Factor 1A X-Linked	89015.6	75325.9		1762.43	99877.1		12019.2	33423.5		91070.4	3037.26		104617	99596.9
1439	sp|P36915|GNL1_HUMAN	GNL1	G Protein Nucleolar 1	4859.29	9868.33		249.011	15871.1		707.648	1715.7		24406.1	367.409		10148.6	52272.2
1440	sp|Q7RTS7|K2C74_HUMAN	KRT74	Keratin 74	211171	1.1232e+06		2799.56	2.08322e+06		586.625	70123.9		1.34429e+06	3910.59		58822.2	7610.18
1441	sp|Q96HE7|ERO1A_HUMAN	ERO1A	Endoplasmic Reticulum Oxidoreductase 1 Alpha	123429	99694		33815.4	63592		31321.7	34066.8		72349.9	21252.3		140078	169396
1442	sp|O15269|SPTC1_HUMAN	SPTLC1	Serine Palmitoyltransferase Long Chain Base Subunit 1	222680	50800.4		976.009	75674		1359.53	8601.98		95376.2	1261.18		91792.7	44190.8
1443	sp|Q16787|LAMA3_HUMAN	LAMA3	Laminin Subunit Alpha 3	8317.48	1526.08		1157.99	10159		1722.66	12012		15709.6	6199.73		55096.8	30565.6
1444	sp|Q8IUW5|RELL1_HUMAN	RELL1	RELT Like 1	122594	49977.7		14246.3	44574		4961.82	14705.3		65183.4	6615.05		86923.2	36434.8
1445	sp|P21397|AOFA_HUMAN	MAOA	Monoamine Oxidase A	52952.3	2254.6		8889.19	122156		739.64	18163.2		117067	709.658		172775	11362.8
1446	sp|P18754|RCC1_HUMAN	RCC1	Regulator Of Chromosome Condensation 1	141246	34628.7		229.348	50667.5		1281.51	6386.45		64586.4	478.327		115240	73131.1
1447	sp|Q9NS69|TOM22_HUMAN	TOMM22	Translocase Of Outer Mitochondrial Membrane 22	103208	12735.5		344.012	2325.29		804.027	895.967		9180.1	347.312		65776.2	70019.8
1448	sp|Q9NQP4|PFD4_HUMAN	PFDN4	Prefoldin Subunit 4	159542	37820.9		1919.03	14914.4		4072.49	3065.14		80267	1116.41		163161	302344
1449	sp|Q6YP21|KAT3_HUMAN	KYAT3	Kynurenine Aminotransferase 3	113795	16124.8		302.689	16192.7		980.505	18560.3		36133.9	13713.7		194067	362614
1450	sp|P51151|RAB9A_HUMAN	RAB9A	RAB9A, Member RAS Oncogene Family	184764	93642.1		6408.56	9722.92		1066.94	21524.2		39174.6	1545.38		152241	38440.7
1451	sp|Q5T0W9|FA83B_HUMAN	FAM83B	Family With Sequence Similarity 83 Member B	77280.3	12061.7		498.02	7706.75		746.942	1167.83		36352.3	505.642		67809.3	49206.3
1452	sp|Q96GG9|DCNL1_HUMAN	DCUN1D1	Defective In Cullin Neddylation 1 Domain Containing 1	28493.2	12804			2914.78		841.731	4082.63		16386.2	542.891		32824.2	78350.8
1453	sp|Q6WKZ4|RFIP1_HUMAN	RAB11FIP1	RAB11 Family Interacting Protein 1	2279.58	14820.3		458.657	20376.8		1877.13	1753.17		34236.2	1549.15		49108.1	3746
1454	sp|O60841|IF2P_HUMAN	EIF5B	Eukaryotic Translation Initiation Factor 5B	97747.6	7690.52		229.352	48712.1		568.835	5900.17		51948.7	1835.44		72181.4	27565.8
1455	sp|P17812|PYRG1_HUMAN	CTPS1	CTP Synthase 1	134875	41190.8		632.341	44724		6160.14	7023.46		43453	663.48		62388	111681
1456	sp|Q8NC56|LEMD2_HUMAN	LEMD2	LEM Domain Containing 2	19745.6	27336.5		3562.03	63810.7		8689.44	8131.32		11886.4	2936.72		44140.3	13251.2
1457	sp|P51452-2|DUS3_HUMAN	DUSP3	Dual Specificity Phosphatase 3	34647.4	6264.66		2933.92	14504.6		3335.49	2024.87		48920	3620.4		47425.3	18948.6
1458	sp|P49959|MRE11_HUMAN	MRE11	MRE11 Homolog, Double Strand Break Repair Nuclease	53215.8	2281.02		3867.09	37696		700.194	8995.45		29358.4	2200.46		55288.9	34577.7
1459	sp|P21399|ACOC_HUMAN	ACO1	Aconitase 1	17090.7	11794.4		229.32	446.09		497.772	5882.66		23675.7	363.649		3485.17	21640.6
1460	sp|O75884|RBBP9_HUMAN	RBBP9	RB Binding Protein 9, Serine Hydrolase	2637.14	9985.81		229.352	8419.74		544.633	957.406		3162.11	403.364		67001.6	121504
1461	sp|P61769|B2MG_HUMAN	B2M	Beta-2-Microglobulin	12947.4	33946		16877.3	36899.8		28220.6	34986.1		21442.5	21400.8		27753	17762.5
1462	sp|P36507|MP2K2_HUMAN	MAP2K2	Mitogen-Activated Protein Kinase Kinase 2	9367.52	10741.5		229.32	20810.2		468.103	2223.26		20685.6	343.998		70387.2	85641.1
1463	sp|O95571|ETHE1_HUMAN	ETHE1	ETHE1, Persulfide Dioxygenase	372379	122014		6752.68	41662.7		21112.2	18548.2		126505	7439.34		272546	318795
1464	sp|O43169|CYB5B_HUMAN	CYB5B	Cytochrome B5 Type B	586087	207955		12642.5	313264		11785.8	31922.9		255458	7720.22		223045	219858
1465	sp|P02545-2|LMNA_HUMAN	LMNA	Lamin A/C	222694	53738.5		28638.5	78589.2		9377.64	19661.7		103014	15905.8		134004	155861
1466	sp|P18085|ARF4_HUMAN	ARF4	ADP Ribosylation Factor 4	19911.3	54776.8		3100.12	78162.8		9643.92	27566.3		121715	5270.79		228123	169737
1467	sp|O95716|RAB3D_HUMAN	RAB3D	RAB3D, Member RAS Oncogene Family	72286.8	41474		573.343	36599.4		893.781	9420.86		44410.5	344.028		37114.6	6781.56
1468	sp|Q06787|FMR1_HUMAN	FMR1	Fragile X Mental Retardation 1	37284.2	11357.8		383.339	28831		344.023	1097.03		21119	343.998		23201.6	17676.6
1469	sp|P01011|AACT_HUMAN	SERPINA3	Serpin Family A Member 3	124516	156162		45772.2	81981.4		45221.3	49843.7		78534.8	9808.89		70967.1	5042.96
1470	sp|Q9NZ08|ERAP1_HUMAN	ERAP1	Endoplasmic Reticulum Aminopeptidase 1	69964.2	34612.7		61199.8	80392.5		8821.39	17075.6		72408.1	43108.6		48425.3	102703
1471	sp|Q92552|RT27_HUMAN	MRPS27	Mitochondrial Ribosomal Protein S27	80979.1	13256.1		542.582	24011.9		1002.87	5435.34		30582.3	463.141		39966.5	33102.7
1472	sp|Q8IYB3|SRRM1_HUMAN	SRRM1	Serine And Arginine Repetitive Matrix 1	62297.6	7318.25		472.232	26315.6		608.501	8761.94		11612.6	12100		28814.5	2517.08
1473	sp|Q9Y3C0|CCD53_HUMAN	WASHC3	WASH Complex Subunit 3	71044.4	37834		1104.46	23947.2		4689.07	7164.24		40032.3	1079.01		56770.5	67614.2
1474	sp|Q8N2F6|ARM10_HUMAN	ARMC10	Armadillo Repeat Containing 10	59206.7	4600.94		344.023	32999.5		18022.2	3402.03		46739.9	1588.88		46601.3	51166.3
1475	sp|Q12824|SNF5_HUMAN	SMARCB1	SWI/SNF Related, Matrix Associated, Actin Dependent Regulator Of Chromatin, Subfamily B, Member 1	195779	42185.4		2345.7	59258.2		343.89	14403.1		66808.4	573.328		81583.4	63370.5
1476	sp|P59666|DEF3_HUMAN	DEFA3	Defensin Alpha 3	46115.5	4190.87		3345.54	24531.7		13883.9	12905.2		18403.1	5770.97		1.10521e+06	47894.3
1477	sp|O00142|KITM_HUMAN	TK2	Thymidine Kinase 2, Mitochondrial	8570.55	20702.9		917.361	27589.5		842.018	5962.76		21636.1	550.572		65072.4	22171.8
1478	sp|Q9UNP9|PPIE_HUMAN	PPIE	Peptidylprolyl Isomerase E	2895.39	16426.3		257.72	13009.1		343.966	9886.04		17845.8	587.608		31649.7	22764.1
1479	sp|P35613-2|BASI_HUMAN	BSG	Basigin	60301	195785		21959.9	220325		63976.5	71629.5		319311	19591.5		191901	117711
1480	sp|Q9Y5L4|TIM13_HUMAN	TIMM13	Translocase Of Inner Mitochondrial Membrane 13	181833	6192.06		573.208	1359.07		3287.92	2243.04		38563	1231.52		115222	123622
1481	sp|Q9Y2S2|CRYL1_HUMAN	CRYL1	Crystallin Lambda 1	54536.8	59001.7		508.506	42657.5		6234.01	7520.59		68376.6	6054.59		149188	13867.2
1482	sp|Q9NQT4|EXOS5_HUMAN	EXOSC5	Exosome Component 5	24090.4	26553.8		8247.18	2124.73		2576.11	1487.56		75423.8	14361.6		72638	80095.2
1483	sp|Q9NPA8|ENY2_HUMAN	ENY2	ENY2, Transcription And Export Complex 2 Subunit	175124	174105		458.702	99439.8		24073.4	24162.3		122490	3287.9		177027	265032
1484	sp|Q99447|PCY2_HUMAN	PCYT2	Phosphate Cytidylyltransferase 2, Ethanolamine	106189	33737.2		344.028	26041.4		3838.65	1126.31		44554.5	1055.97		68199.1	6218.45
1485	sp|Q96T76|MMS19_HUMAN	MMS19	MMS19 Homolog, Cytosolic Iron-Sulfur Assembly Component	25364.5	4383.76		363.683	6702.64		1695.51	547.144		7940.88	344.011		12750.3	15567.8
1486	sp|Q86VR2|F134C_HUMAN	RETREG3	Reticulophagy Regulator Family Member 3	242065	24484.7		383.28	52880.5		1470.85	1144.19		73177.7	835.82		93910.3	113885
1487	sp|Q16651|PRSS8_HUMAN	PRSS8	Serine Protease 8	65112.4	2643.34		3710.7	22694.9		3045.68	15363.4		42302.7	14759.1		38652.9	43361.1
1488	sp|Q15041|AR6P1_HUMAN	ARL6IP1	ADP Ribosylation Factor Like GTPase 6 Interacting Protein 1	321419	29573.1		8232.06	19050.8		12067.3	10843.2		9345.83	11883.8		172306	159215
1489	sp|P63172|DYLT1_HUMAN	DYNLT1	Dynein Light Chain Tctex-Type 1	49759.6	6846.68		344.01	4945.39		344.024	842.012		18619.9	229.32		24492.6	28938.3
1490	sp|P56385|ATP5I_HUMAN	ATP5ME	ATP Synthase Membrane Subunit E	1.70271e+06	1.07387e+06		99408.6	1.26518e+06		226709	341671		695233	190401		741717	616301
1491	sp|P41222|PTGDS_HUMAN	PTGDS	Prostaglandin D2 Synthase	92637.6	7369.23		747.278	6428.98		5018.03	1101.12		14924.8	2157.1		11962.2	13539.2
1492	sp|P34949|MPI_HUMAN	MP1	Mannose Phosphate Isomerase	50435.1	3920.37		344.023	11820.3		653.719	3319.03		10451.2	423.701		14033.9	84153.5
1493	sp|P07949|RET_HUMAN	RET	Ret Proto-Oncogene	149344	3792.37			13877.9		3467.46	1142.38		29922.7	1225.33		41907.3	9128.11
1494	sp|P01609|KV117_HUMAN	IGKV1D-33	Immunoglobulin Kappa Variable 1D-33	269545	5767.78		980.632	77397.6		12428.7	19227.8		69461.8	873.667		111953	7958.32
1495	sp|O15260|SURF4_HUMAN	SURF4	Surfeit 4	54886.1	5543.87		217.686	26933.7		344.026	688.005		25964.8	363.669		24224	18199.8
1496	sp|Q9Y646|CBPQ_HUMAN	CPQ	Carboxypeptidase Q	12022.6	34385		1600.46	34848.7		2312.18	12144.2		34031.3	1446.97		45545.3	9312.35
1497	sp|Q9Y3E0|GOT1B_HUMAN	GOLT1B	Golgi Transport 1B	39112.7	17998.8		281.166	41744.1		10470.7	3922.55		19525.4	881.242		35229.1	25925.7
1498	sp|Q9NY12|GAR1_HUMAN	GAR1	GAR1 Ribonucleoprotein	343123	128352		688.052	242869		8714.95	23534.7		133633	1664.18		186846	205830
1499	sp|Q9NRP0|OSTC_HUMAN	OSTC	Oligosaccharyltransferase Complex Non-Catalytic Subunit	236392	3691.63		497.968	4466.78		4365.93	8619.77		20545.8	802.708		59657.6	26564
1500	sp|Q9H2H8|PPIL3_HUMAN	PPIL3	Peptidylprolyl Isomerase Like 3	100168	39035.3		707.665	41998.5		7987.67	18245.8		91396.1	2906.56		118807	227396
1501	sp|Q99828|CIB1_HUMAN	CIB1	Calcium And Integrin Binding 1	11003.9	10974.9		478.355	31534.2		876.078	4375.1		24930.4	344.023		30456.7	13558.1
1502	sp|Q99622|C10_HUMAN	C12ORF57	Chromosome 12 Open Reading Frame 57	70933.9	43873.4		313.69	37581		2995.21	3207.03		65209.3	298.911		15204.1	149903
1503	sp|Q96P70|IPO9_HUMAN	IPO9	Importin 9	10726.9	345.965		229.32	545.074		363.685	617.172		6085.52	229.333		7908.33	14033.5
1504	sp|Q969X1|LFG3_HUMAN	TMBIM1	Transmembrane BAX Inhibitor Motif Containing 1	195644	3433.43		343.966	48315.3		5407.67	5457.7		133723	6405.89		338030	629096
1505	sp|Q8NG11|TSN14_HUMAN	TSPAN14	Tetraspanin 14	84635.2	11327.5		573.39	25698.2		573.348	2060.58		6963.41	390.456		20687.9	29407.6
1506	sp|Q8N6S5|AR6P6_HUMAN	ARL6IP6	ADP Ribosylation Factor Like GTPase 6 Interacting Protein 6	67141.2	73014.7		497.953	131414		8398.33	2450.93		99869.9	2694.15		5047.18	13888.1
1507	sp|Q8N131|PORIM_HUMAN	TMEM123	Transmembrane Protein 123	407644	645920		223470	485272		382175	304431		421711	187117		390911	215430
1508	sp|Q7Z7N9|T179B_HUMAN	TMEM179B	Transmembrane Protein 179B	78154.8	42768.9		2192.67	39776		4310.04	21750.5		39341.6	607.606		67008.1	75766.2
1509	sp|Q6UXB3|LYPD2_HUMAN	LYPD2	LY6/PLAUR Domain Containing 2	1.93957e+06	1.22998e+06		28198.7	1.27218e+06		181392	387586		1.78778e+06	99688.3		1.16106e+06	2.33535e+06
1510	sp|Q6EEV6|SUMO4_HUMAN	SUMO4	Small Ubiquitin-Like Modifier 4	306596	169021		3482.4	106199		16336.9	11491.8		259928	14461.7		705787	1.89804e+06
1511	sp|Q5T0D9|TPRGL_HUMAN	TPRG1L	Tumor Protein P63 Regulated 1 Like	65475.7	2926.22		343.995	27374.4		5438.56	497.953		15719.7	822.353		20192.9	20881.1
1512	sp|Q15427|SF3B4_HUMAN	SF3B4	Splicing Factor 3b Subunit 4	23380.5	1950.26		14389.5	30655.1		13603.9	727.042		37556.9	21929.3		83599.8	104493
1513	sp|P78560|CRADD_HUMAN	CRADD	CASP2 And RIPK1 Domain Containing Adaptor With Death Domain	28278.7	4314.69		478.329	7406.15		802.719	2843.83		8350.92	593.006		28639.8	47209.3
1514	sp|P24592|IBP6_HUMAN	IGFBP6	Insulin Like Growth Factor Binding Protein 6	456147	152335		707.674	431.678		12235.6	10379		123748	1258.54		129791	75638.7
1515	sp|P07204|TRBM_HUMAN	THBD	Thrombomodulin	39153.7	9462		1038.96	9016.24		3884.98	972.03		13599.1	1237.74		13952.4	34673.3
1516	sp|P06280|AGAL_HUMAN	GLA	Galactosidase Alpha	48907.6	1960.72		498.014	51480.9		880.793	13907.1		6128.66	3330.92		80741.5	2905.65
1517	sp|P04208|LV106_HUMAN	IGLV1-47	Immunoglobulin Lambda Variable 1-47	80143.2	9800.73		2757.73	61137		4056.9	4483.81		113741	13860.2		10204.3	52064.7
1518	sp|P04066|FUCO_HUMAN	FUCA1	Alpha-L-Fucosidase 1	265455	59420.6		574.736	111891		5809.99	2666.62		64818	931.018		1682.07	111924
1519	sp|O60831|PRAF2_HUMAN	PRAF2	PRA1 Domain Family Member 2	264338	52344.4		490.866	118875		3749.73	16663.3		82423	2886.1		99500.5	78101.8
1520	sp|O14561|ACPM_HUMAN	NDUFAB1	NADH:Ubiquinone Oxidoreductase Subunit AB1	81072	6441.89		1284.17	8360.1		5853.88	3057.88		2233.85	2688.26		149972	134406
1521	sp|O00743|PPP6_HUMAN	PPP6C	Protein Phosphatase 6 Catalytic Subunit	107771	8373.11		2193.62	105801		1907.59	12945.9		41939.5	478.341		39763.3	69817.7
1522	sp|P23258|TBG1_HUMAN	TUBG1	Tubulin Gamma 1	52174.8	3322.41		343.911	166162		13461.7	51178.4		128246	2431.77		185330	66619.5
1523	sp|Q8TF74|WIPF2_HUMAN	WIPF2	WAS/WASL Interacting Protein Family Member 2	67177	41369.9		3937.62	26175.5		13592.6	4894.23		43796.1	9395.7		98434.6	116938
1524	sp|Q14802|FXYD3_HUMAN	FXYD3	FXYD Domain Containing Ion Transport Regulator 3	107750	45248.8		6586.32	90965.8		21488.9	28408.9		108093	2999.67		84047.3	118720
1525	sp|Q7L2E3|DHX30_HUMAN	DHX30	DExH-Box Helicase 30	1417.79	20635.6		1834.73	43396.6		3049.09	8274.95		33602.1	741.17		38375.5	14288
1526	sp|P35269|T2FA_HUMAN	GTF2F1	General Transcription Factor IIF Subunit 1	30696	21450.8		2168.57	21952.6		3975.68	13226.6		28491.2	286.735		53832.2	17574.6
1527	sp|P14854|CX6B1_HUMAN	COX6B1	Cytochrome C Oxidase Subunit 6B1	12517.1	8605.86		707.494	18374.2		497.862	1042.2		49521.2	343.981		30032.7	56237.6
1528	sp|Q9UBT2|SAE2_HUMAN	UBA2	Ubiquitin Like Modifier Activating Enzyme 2	11348.3	2846.62		710.231	2830		3527.15	4847.2		44173	1324.07		46688.4	10343.2
1529	sp|P61619|S61A1_HUMAN	SEC61A1	Sec61 Translocon Alpha 1 Subunit	38566	102560		16347.8	222082		29326.2	43805.7		103549	6533.59		33709.9	28781.4
1530	sp|Q93008|USP9X_HUMAN	USP9X	Ubiquitin Specific Peptidase 9 X-Linked	69030.6	24617.1		20679.4	51992.8		14131.7	20129.5		47648.6	14845.1		41815.4	53208.5
1531	sp|Q9UHA4|LTOR3_HUMAN	LAMTOR3	Late Endosomal/Lysosomal Adaptor, MAPK And MTOR Activator 3	297863	130307		383.346	161924		25752.2	23560.1		145626	2213.97		186576	102377
1532	sp|P05114|HMGN1_HUMAN	HMGN1	High Mobility Group Nucleosome Binding Domain 1	8050.25	4880.19		32344.5	11837.6		32832.6	14084.5		2660.38	15032.2		14635.7	9753.73
1533	sp|Q9Y5Y6|ST14_HUMAN	ST14	Suppression Of Tumorigenicity 14	109804	1150.98		229.348	28078.3		3324.99	4421.5		38187.7	363.696		48347.3	52211.2
1534	sp|Q9BTT6|LRRC1_HUMAN	LRRC1	Leucine Rich Repeat Containing 1	17232.4	11383.6		2379.93	4249.97		3170.28	10281.1		13902.1	1221.69		18476.7	25167.1
1535	sp|P17096-2|HMGA1_HUMAN	HMGA1	High Mobility Group AT-Hook 1	6622.13	179223		49207	170178		45786.5	84193.1		99941.3	28974.9		14810.5	5715.95
1536	sp|O75746|CMC1_HUMAN	SLC25A12	Solute Carrier Family 25 Member 12	133540	22227.2		248.977	38714.3		3752.46	2837.32		37460.3	1062.79		41438.8	24526.5
1537	sp|Q9BQ61|CS043_HUMAN	TRIR	Telomerase RNA Component Interacting RNase	40631.1	18829.6		4596.02	22238.9		3555.44	2384.5		19776.4	762.702		26463	55618.3
1538	sp|Q9H9J2|RM44_HUMAN	MRPLF44	Mitochondrial Ribosomal Protein L44	29428.5	1881.14		173.484	817.021		493.295	1708.29		10915.4	517.574		18062.3	26447.7
1539	sp|O95573|ACSL3_HUMAN	ACSL3	Acyl-CoA Synthetase Long Chain Family Member 3	255662	29357.5		946.952	95565.6		5150.92	12611.9		34124.9	3665.27		75741.7	62863.9
1540	sp|Q13620|CUL4B_HUMAN	CUL4B	Cullin 4B	37775.1	30514.6		1745.58	32381.1		4306.46	8992.1		30026.9	949.109		22149.5	18391.7
1541	sp|Q9NXG2|THUM1_HUMAN	THUMPD1	THUMP Domain Containing 1	794548	11082.8		458.704	3368.68		517.633	6794.62		97310	2486.56		2554.22	62961.3
1542	sp|O75534|CSDE1_HUMAN	CSDE1	Cold Shock Domain Containing E1	231178	86121.9		7528.66	67825.7		7866.02	40796.9		106574	6747.61		154974	121869
1543	sp|P27701|CD82_HUMAN	CD82	CD82 Molecule	49519.7	12466.7		5820.58	15682		9606.71	8958.97		4613.03	6067.48		17272.9	38935.5
1544	sp|P62633|CNBP_HUMAN	CNBP	CCHC-Type Zinc Finger Nucleic Acid Binding Protein	2120.69	11436.3		1324.78	29010.2		3814.44	5357.2		11378.6	2800.85		60360.5	32213
1545	sp|O00194|RB27B_HUMAN	RAB27B	RAB27B, Member RAS Oncogene Family	310097	47192.4		3448.88	76998.5		2051.35	24133.1		117501	3183.18		111875	102054
1546	sp|O95758-4|PTBP3_HUMAN	PTBP3	Polypyrimidine Tract Binding Protein 3	87174.3	58764.6		17447.4	176224		2988.3	11944.4		54370	91075.2		137946	6539.94
1547	sp|Q7L7X3-3|TAOK1_HUMAN	TAOK1	TAO Kinase 1	12220.9	50438.6		3338.8	79344.5		6604.47	28022.9		37165.8	3639.73		4089.07	2310.14
1548	sp|O00148|DX39A_HUMAN	DDX39A	DExD-Box Helicase 39A	151532	89208.2		7426.38	36177.8		23048.3	53680.2		161902	3382.42		207249	268291
1549	sp|Q9BYD6|RM01_HUMAN	MRPL1	Mitochondrial Ribosomal Protein L1	81225.3	24736.4		30936.7	20123.8		2136.55	15311		31694.2	5121.93		53805.5	47589.6
1550	sp|Q9NX14|NDUBB_HUMAN	NDUFB11	NADH:Ubiquinone Oxidoreductase Subunit B11	24779	405320		34446.3	349624		82546.4	152455		37883.4	29818.2		20361.6	16232.4
1551	sp|Q9BUF7|CRUM3_HUMAN	CRB3	Crumbs 3, Cell Polarity Complex Component	40232.7	17989.7		2602.21	16497.5		5330.94	9322.31		16261.5	1896.84		30448.7	33529.2
1552	sp|Q9Y5S9|RBM8A_HUMAN	RBM8A	RNA Binding Motif Protein 8A	96860.3	71547.2		408.455	68247.1		31047.6	40707.6		72897.6	4613.47		114015	129821
1553	sp|Q6IQ22|RAB12_HUMAN	RAB12	RAB12, Member RAS Oncogene Family	10084.6	22587.2		2859.07	32093.1		1071.26	9863.69		39949.8	1798		40280.4	11335.8
1554	sp|Q15750|TAB1_HUMAN	TAB1	TGF-Beta Activated Kinase 1 (MAP3K7) Binding Protein 1	16007.5	5009.03		881.376	6505.44		2636.87	13252.6		9344.31	1615.16		21038.9	9272.53
1555	sp|P02766|TTHY_HUMAN	TTR	Transthyretin	8284.86	11924.2		5568.83	5202.72		9607.16	1474.58		26457.3	3069.7		64314.1	2435.5
1556	sp|O43290|SNUT1_HUMAN	SART1	SART1, U4/U6.U5 Tri-SnRNP-Associated Protein 1	54014.5	18670.4		834.714	17836.7		4356.15	4356.12		14919.6	2606.35		26238.1	36920
1557	sp|P15586|GNS_HUMAN	GNS	Glucosamine (N-Acetyl)-6-Sulfatase	262950	211117		21705.4	172892		43496.6	39386.7		174778	16006		174642	138954
1558	sp|O00186|STXB3_HUMAN	STXBP3	Syntaxin Binding Protein 3	246449	36618.6		4452.97	64746.7		12971.2	14131.5		68509.2	2333.09		97497	85184.1
1559	sp|Q96S52|PIGS_HUMAN	PIGS	Phosphatidylinositol Glycan Anchor Biosynthesis Class S	42672.4	74107		3352.6	49361.8		11464.1	86135.7		6025.25	25983.1		8752.4	10630.6
1560	sp|Q7Z4G1|COMD6_HUMAN	COMMD6	COMM Domain Containing 6	37011	15826.6		685.576	38479.9		4330.48	1883.16		23614.5	4286.22		55925.5	32020
1561	sp|Q00653|NFKB2_HUMAN	NFKB2	Nuclear Factor Kappa B Subunit 2	24259.9	8648.19		2085.25	9911.62		2146.01	3944.36		12955.9	1418.61		15234.6	13118.5
1562	sp|Q9HD42|CHM1A_HUMAN	CHMP1A	Charged Multivesicular Body Protein 1A	56699.7	116539		5917.67	87840.6		8158.12	36130		20584.3	11545.9		38960	20231.1
1563	sp|O00267|SPT5H_HUMAN	SUPT5H	SPT5 Homolog, DSIF Elongation Factor Subunit	25197.1	22542.1		543.747	30451.9		1854.22	4165.17		50372.6	822.338		59201.3	4025.03
1564	sp|Q8WUD4|CCD12_HUMAN	CCDC12	Coiled-Coil Domain Containing 12	49865.6	13594.9		1308.29	10530		1225.34	5461.39		28383.6	2452.12		5736.73	53038.2
1565	sp|P68431|H31_HUMAN	HIST1H3J	Histone Cluster 1 H3 Family Member J	144712	10541		229.352	31637.6		727.352	458.648		16180.2	458.687		169601	8151.22
1566	sp|O15372|EIF3H_HUMAN	EIF3H	Eukaryotic Translation Initiation Factor 3 Subunit H	163717	46502.4		1469.31	94203		4496.06	14789.7		122883	2917.74		19769.5	79133.9
1567	sp|Q04323|UBXN1_HUMAN	UBXN1	UBX Domain Protein 1	21790	12130.3		9433.45	10039.5		2301.99	7291.18		28421	687.977		3586.36	80786.9
1568	sp|Q15796|SMAD2_HUMAN	SMAD2	SMAD Family Member 2	274732	53068.9		207.93	62946.8		3845.91	20342.8		71915.8	1621.83		111754	77171.9
1569	sp|Q96HC4|PDLI5_HUMAN	PDLIM5	PDZ And LIM Domain 5	15737.4	32416.9		3204.6	47006.1		3307.33	2523.2		30227.3	2862.15		23072.4	7428.69
1570	sp|P52758|UK114_HUMAN	RIDA	Reactive Intermediate Imine Deaminase A Homolog	28605.9	4470.62		1877.7	26383.1		6370.58	9709.94		6592.11	2137.83		64372.7	361966
1571	sp|Q9H307|PININ_HUMAN	PNN	Pinin, Desmosome Associated Protein	45731.1	55138.9		8681.89	52553.8		15915	14384.7		57666.8	3331.82		206521	74993.9
1572	sp|O14653|GOSR2_HUMAN	GOSR2	Golgi SNAP Receptor Complex Member 2	38588.2	4354.29		229.32	4661.87		5567.44	458.687		12594.8	341.48		28625.1	27400
1573	sp|O60645|EXOC3_HUMAN	EXOC3	Exocyst Complex Component 3	29121.4	19806.9		2344.03	30958.2		4721.46	4712.05		27186.4	9095.58		33092.8	60060.3
1574	sp|O95342|ABCBB_HUMAN	ABCB11	ATP Binding Cassette Subfamily B Member 11	16924.4	2294.87		343.986	6137.16		621.627	343.986		7970.16	1172.41		40006.2	66331.9
1575	sp|O75438|NDUB1_HUMAN	NDUFB1	NADH:Ubiquinone Oxidoreductase Subunit B1	44744	174031		21550.5	208022		21370.2	82964		100076	15551.2		211981	196926
1576	sp|O43765|SGTA_HUMAN	SGTA	Small Glutamine Rich Tetratricopeptide Repeat Containing Alpha	66631.4	60132.6		30083	28845.2		17326.7	21210.9		54532.2	30378.2		117356	218055
1577	sp|Q9P2B2|FPRP_HUMAN	PTGFRN	Prostaglandin F2 Receptor Inhibitor	62214.1	36451.7		12838	125927		27539.6	38945.8		110936	10765.4		65950	354689
1578	sp|Q9BUQ8|DDX23_HUMAN	DDX23	DEAD-Box Helicase 23	180709	15886.2		498.014	13744.2		1650.65	5074.83		41874.9	369.395		68574.7	1730.02
1579	sp|O00273|DFFA_HUMAN	DFFA	DNA Fragmentation Factor Subunit Alpha	30098.3	48951.6		383.355	31601.8		1162.13	6712.14		43726.7	5722.92		81802.4	190795
1580	sp|Q15637|SF01_HUMAN	SF1	Splicing Factor 1	12678.7	19760.2		1743.67	38624.5		3864.12	505.389		69022.6	363.678		47976.6	53245.7
1581	sp|Q92734|TFG_HUMAN	TFG	TRK-Fused Gene	543909	236197		22256.2	145628		51035.4	80617.4		290002	35119.8		171320	434471
1582	sp|Q13425|SNTB2_HUMAN	SNTB2	Syntrophin Beta 2	60476	35089		4239.5	60058.6		4536.46	26529.9		51810.1	5389.66		45724	34962.2
1583	sp|O00757|F16P2_HUMAN	FBP2	Fructose-Bisphosphatase 2	153341	3069.39		743.754	15260.2		15219.3	1550.46		24766	19681.1		143602	153335
1584	sp|Q9UHI5|LAT2_HUMAN	SLC7A8	Solute Carrier Family 7 Member 8	12952.4	4105.53		478.328	6833.74		1638.89	2444.5		5816.24	3027.05		9824.46	16473.6
1585	sp|P31937|3HIDH_HUMAN	HIBADH	3-Hydroxyisobutyrate Dehydrogenase	2487.88	6179.98		682.085	8654.37		396.136	2071.19		8572.49	458.685		46550.2	2435.3
1586	sp|P78347|GTF2I_HUMAN	GTF2I	General Transcription Factor IIi	77118.7	24690.9		3977.86	70952.2		5114.18	15685.5		56606	4285.16		60192.4	62200.4
1587	sp|P23193|TCEA1_HUMAN	TCEA1	Transcription Elongation Factor A1	25750.4	4568.24		229.348	11881.8		2285.94	3171.95		20514.6	1093.37		55801.3	102745
1588	sp|Q14157|UBP2L_HUMAN	UBAP2L	Ubiquitin Associated Protein 2 Like	62466.5	35608.3		33585.6	49269.1		22629.5	7040.63		49798.5	20793.8		143824	100142
1589	sp|O15118|NPC1_HUMAN	NPC1	NPC Intracellular Cholesterol Transporter 1	117455	40739.6		3774.37	50579.3		9143.9	15547		39983.7	5798.55		52959.6	79439.7
1590	sp|Q6IAA8|LTOR1_HUMAN	LAMTOR1	Late Endosomal/Lysosomal Adaptor, MAPK And MTOR Activator 1	157732	136905		4812.94	148443		23685.6	74281.8		119893	17486.3		126456	176209
1591	sp|P08240|SRPRA_HUMAN	SRPRA	SRP Receptor Subunit Alpha	62899.8	21602.1		11615	84406		8600.22	8901.34		27679.7	10517.3		61212.1	34943.8
1592	sp|O15305|PMM2_HUMAN	PMM2	Phosphomannomutase 2	31178.4	6554.09		2907.07	9910.21		9346.56	16408.7		44401.3	3557.59		116814	151558
1593	sp|Q6UX71|PXDC2_HUMAN	PLXDC2	Plexin Domain Containing 2	273878	95745.4		7966.7	153843		26583.2	48226.2		141990	11003.8		16262.1	171420
1594	sp|Q8N573|OXR1_HUMAN	OXR1	Oxidation Resistance 1	47770.1	10845.3		1045.8	16518.8		12150.6	10319		26323.2	4176.11		49828.3	11987.6
1595	sp|P05067|A4_HUMAN	APP	Amyloid Beta Precursor Protein	14834.9	6224.14		2776.41	6370.81		1284.24	3803.34		7657.31	1015.53		9835.72	1679.63
1596	sp|Q8NEU8|DP13B_HUMAN	APPL2	Adaptor Protein, Phosphotyrosine Interacting With PH Domain And Leucine Zipper 2	88844.9	39780.8		5677.95	33164		6021.51	14248.1		43830.7	1509.7		122697	81298.5
1597	sp|Q96PK6|RBM14_HUMAN	RBM14	RNA Binding Motif Protein 14	154053	18742.9		3423.11	32681.1		12794.2	18890.7		9164.16	1902.49		5679.95	34462.9
1598	sp|O14964|HGS_HUMAN	HGS	Hepatocyte Growth Factor-Regulated Tyrosine Kinase Substrate	10203.8	31665.1		2921.2	41682.7		1379.22	11901.5		55186.1	742.006		104210	25322.4
1599	sp|Q9BTU6|P4K2A_HUMAN	PI4K2A	Phosphatidylinositol 4-Kinase Type 2 Alpha	98493.5	14543.7		1148.46	41122.5		658.869	2206.14		33177.3	1479.4		29673.5	26226.3
1600	sp|Q9NX24|NHP2_HUMAN	NHP2	NHP2 Ribonucleoprotein	11354.6	51447.2		4140.09	85343.5		2979.1	5921.6		59397.1	2653.42		18509.2	65698.7
1601	sp|Q4G0F5|VP26B_HUMAN	VPS26B	VPS26, Retromer Complex Component B	44029.6	56090.5		4610.16	21728.6		12314.2	30476.2		49102.8	17407.1		102766	4416.86
1602	sp|Q15155|NOMO1_HUMAN	NOMO1	NODAL Modulator 1	138945	43911.8		1285.13	104626		6014.75	17528.1		109853	13771.5		125648	90988
1603	sp|Q9Y5Y2|NUBP2_HUMAN	NUBP2	Nucleotide Binding Protein 2	29423.6	17210.3		343.997	14550.1		498.014	1754.84		23780.6	727.301		33219.7	58012.1
1604	sp|Q9GZM8-2|NDEL1_HUMAN	NDEL1	NudE Neurodevelopment Protein 1 Like 1	13450.6	6306.53		137.503	4837.41		200.824	672.835		4884.15	767.405		13424.6	18410.9
1605	sp|P60510|PP4C_HUMAN	PPP4C	Protein Phosphatase 4 Catalytic Subunit	116612	46026.1		478.2	34939.4		5300.06	11919.4		60429.4	3779.15		77219	116477
1606	sp|P19784|CSK22_HUMAN	CSNK2A2	Casein Kinase 2 Alpha 2	31171.9	3170.7		383.293	5761.89		268.68	1078.01		4068.62	229.348		10393.3	14145.5
1607	sp|Q9BQE4|SELS_HUMAN	SELENOS	Selenoprotein S	107872	55968.5		403.456	55068.7		956.454	31810.4		62061.6	10260.2		76184.4	59292.2
1608	sp|P07305|H10_HUMAN	H1F0	H1 Histone Family Member 0	41556.6	524063		39076.3	703406		34522.5	101919		358434	14472.9		48596.9	20770.2
1609	sp|Q99959|PKP2_HUMAN	PKP2	Plakophilin 2	230508	81463.5		3894.26	134922		3809.58	21072.3		115671	2225.21		61079.5	68872.7
1610	sp|Q9H223|EHD4_HUMAN	EHD4	EH Domain Containing 4	47317.2	15110		343.981	19042.2		1666.27	4030.94		38387.1	497.953		41205.5	54353.8
1611	sp|P61966|AP1S1_HUMAN	AP1S1	Adaptor Related Protein Complex 1 Subunit Sigma 1	97459.5	123486		6479.48	110846		12551.2	38355.9		116007	4934.29		122453	58004
1612	sp|P45985|MP2K4_HUMAN	MAP2K4	Mitogen-Activated Protein Kinase Kinase 4	44980.2	1657.91		297.387	16119.4		16302.7	9293.06		1058.44	8454.07		77563.5	121899
1613	sp|P06730-3|IF4E_HUMAN	EIF4E	Eukaryotic Translation Initiation Factor 4E	817.446	15858.3		38793.5	38796.1		7162.45	8266.31		54642.6	523.385		6310.19	7783.74
1614	sp|O75431|MTX2_HUMAN	MTX2	Metaxin 2	95557.6	68565.6		1505.94	43846.4		4920.59	6334.33		57038.4	2911		16048.6	65067
1615	sp|Q9UEU0|VTI1B_HUMAN	VTI1B	Vesicle Transport Through Interaction With T-SNAREs 1B	18836.9	3076.03		363.687	822.041		3398.85	4403.83		17676.3	363.637		36953.6	52582
1616	sp|Q9NZL9|MAT2B_HUMAN	MAT2B	Methionine Adenosyltransferase 2B	5368.19	21804		229.348	2127.34		2015.64	3247.68		30434	612.666		67985.9	5813.95
1617	sp|P01779|HV318_HUMAN	IGHV3-23	Immunoglobulin Heavy Variable 3-23	135680	44857.1		5169.19	14425.3		20427.7	29933.4		1694.59	4373.86		56661.8	5390.49
1618	sp|Q15413|RYR3_HUMAN	RYR3	Ryanodine Receptor 3	408113	485442		27196.8	242452		30084.2	40909.7		503860	10988.9		743547	158505
1619	sp|P46063|RECQ1_HUMAN	RECQL	RecQ Like Helicase	4060.7	15879		4838.24	7588.72		2572.31	11451.7		31505.1	6978.28		41678.9	4692.83
1620	sp|Q8N3R9|MPP5_HUMAN	MPP5	Membrane Palmitoylated Protein 5	23242.1	3549.37		343.966	14999.5		881.325	3342.78		7227.69	7344.22		3987.75	18560.2
1621	sp|O15484|CAN5_HUMAN	CAPN5	Calpain 5	65476.4	5472.4		688.019	9318.95		3563.68	1140.48		11440.3	304.187		33732.5	27114
1622	sp|Q03001-3|DYST_HUMAN	DST	Dystonin	82923	18400.5		1417.58	15767.3		12321	23064.7		33802	9319.54		60233.2	121992
1623	sp|Q8IW45|NNRD_HUMAN	NAXD	NAD(P)HX Dehydratase	193407	115951		5869.77	5010.52		11943.3	40291		73228.5	6532.03		3030.6	251171
1624	sp|Q14376|GALE_HUMAN	GALE	UDP-Galactose-4-Epimerase	42691.5	13623.9		612.357	754.257		762.211	1540.81		46324.1	822.142		54915.4	124354
1625	sp|Q9Y3F4|STRAP_HUMAN	STRAP	Serine/Threonine Kinase Receptor Associated Protein	63949.7	48505.3		1280.96	66096.2		5311.4	14910.6		6006.42	1123.14		37503.3	44972
1626	sp|Q02218|ODO1_HUMAN	OGDH	Oxoglutarate Dehydrogenase	87143	1850.78		229.277	66423.9		12698.4	12179		59701.4	2669.98		50761.3	8681.8

## Sheet: Stromal proteins
Differential epithelial and stromal protein profiles in cone and non-cone regions of keratoconus corneas
Supporting Data File S1
(B) Stromal proteins
	Protein Accession No.		KC1_NonCone	KC1_Cone	KC2_NonCone	KC2_Cone	KC3_NonCone	KC3_Cone	KC4_NonCone	KC4_Cone		Normal cornea 1	Normal cornea 2
1	sp|P12111|CO6A3_HUMAN		7.03513e+08	3.07187e+08	7.35518e+08	2.59966e+08	3.7268e+08	1.0719e+08	2.05813e+08	7.55053e+08		2.86716e+08	1.5639e+08
2	sp|Q99715|COCA1_HUMAN		9.292e+07	4.73669e+07	1.18142e+08	5.24752e+07	5.7948e+07	2.00355e+07	2.30666e+07	6.25239e+07		1.32556e+08	5.79714e+07
3	sp|P02768|ALBU_HUMAN		5.03569e+08	278665631	194122062	6.10649e+08	8.08928e+08	4.0878e+08	5.14216e+08	9.70886e+08		4.12371e+08	2.04849e+08
4	sp|Q09666|AHNK_HUMAN		9.20523e+06	3.89329e+06	1.34469e+07	6.43484e+06	6.34919e+06	1.89998e+06	294564	9.64179e+06		1.33146e+07	3.29041e+06
5	sp|P01024|CO3_HUMAN		1.73817e+07	8.59762e+06	2.50212e+07	2.41401e+07	1.98638e+07	8.77928e+06	1.16415e+07	2.54633e+07		3.92876e+07	2.16827e+07
6	sp|Q15582|BGH3_HUMAN		5.9241e+08	2.51168e+08	9.57714e+08	2.65762e+08	466967027	1.55139e+08	106124580	3.27449e+08		501077202	4.98565e+08
7	sp|P02787|TRFE_HUMAN		4.7105e+07	2.19574e+07	2.33482e+07	5.04406e+07	6.57454e+07	2.33091e+07	4.80616e+07	8.6225e+07		3.20664e+07	1.74672e+07
8	sp|P08670|VIME_HUMAN		2.55408e+08	161654892	1.69143e+08	9.15163e+07	7.62035e+07	3.04676e+07	2.23493e+07	9.93549e+07		1.53687e+08	5.64601e+07
9	sp|P06733|ENOA_HUMAN		5.86205e+08	4.56824e+08	7.58279e+08	4.07882e+08	2.19433e+08	8.42368e+07	1.11661e+08	1.09846e+08		1.98546e+08	3.62207e+08
10	sp|P12109|CO6A1_HUMAN		1.8863e+08	6.07063e+07	2.53942e+08	4.17721e+07	7.69725e+07	1.93106e+07	7.99731e+07	2.28038e+08		1.05723e+08	2.05328e+07
11	sp|P08603|CFAH_HUMAN		1.41143e+07	6.36812e+06	1.39021e+07	1.11428e+07	1.11426e+07	4.6476e+06	1.10468e+07	1.6544e+07		2.79103e+07	1.07734e+07
12	sp|P0C0L4|CO4A_HUMAN		183226	51127.2	126114	40569.2	64702.1	19560.8		81805.2		83441.1	3774.7
13	sp|P07585|PGS2_HUMAN		2.10075e+08	6.58483e+07	1.88912e+08	8.2324e+07	1.43856e+08	1.06969e+08	3.45159e+07	1.60469e+08		2.29759e+08	3.38921e+07
14	sp|O60938|KERA_HUMAN		8.83455e+08	6.83479e+08	7.74018e+08	8.38624e+08	7.04364e+08	5.38e+08	6.07837e+08	7.82072e+08		1187287844	8.224e+08
15	sp|P30838|AL3A1_HUMAN		5.43192e+08	3.95331e+08	8.71718e+08	2.81013e+08	2.6595e+08	1.33559e+08	1.33378e+08	1.95455e+08		3.78958e+08	3.38331e+08
16	sp|P12110|CO6A2_HUMAN		8.62681e+07	4.05468e+07	1.08089e+08	2.33782e+07	5.29216e+07	1.08577e+07	2.5299e+07	1.41978e+08		4.49334e+07	1.20979e+07
17	sp|Q99456|K1C12_HUMAN		4.76088e+06	1.29955e+07	3.25626e+07	1.83397e+07	1.17155e+08	16191109	8.73306e+07	1.53329e+07		7.98149e+06	1.03428e+07
18	sp|P51884|LUM_HUMAN		4.07487e+08	3.20906e+08	1.74628e+08	3.90011e+08	2.44772e+08	6.0498e+07	2.8142e+07	1.86299e+08		2.96531e+08	5.03295e+07
19	sp|P07355|ANXA2_HUMAN		6.97432e+07	3.86698e+07	8.61393e+07	2.50716e+07	3.42915e+07	9.30066e+06	9.06503e+06	3.38686e+07		6.20041e+07	3.47019e+07
20	sp|P14618|KPYM_HUMAN		5.10925e+06	2.97077e+06	5.637e+06	1.71831e+06	947388	174832	165189	698046		1.00035e+06	157601
21	sp|P29401|TKT_HUMAN		3.43864e+08	1.24559e+08	5.04874e+08	1.18916e+08	6.7638e+07	1.40713e+07	2.13991e+07	3.08871e+07		4.48606e+07	4.10746e+07
22	sp|P01857|IGHG1_HUMAN		6.01406e+06	8.75203e+07	5.39295e+06	5.63783e+06	4.7816e+06	40390471	500950	4.73188e+06		7.80408e+06	1.34657e+08
23	sp|P02647|APOA1_HUMAN		3.24623e+07	1.1882e+07	2.62097e+07	1.57333e+07	3.00097e+07	1.68521e+07	2.55015e+07	4.21615e+07		3.14452e+07	1.96469e+07
24	sp|P06396|GELS_HUMAN		3.10801e+07	2.60898e+07	3.27798e+07	2.01159e+07	1.98133e+07	4.20945e+06	1.2855e+07	1.70193e+07		2.03034e+07	1.42069e+07
25	sp|Q15149|PLEC_HUMAN		2.04673e+06	1.47476e+06	2.64031e+06	1.58316e+06	2.23956e+06	688454	1.63707e+06	2.25089e+06		2.0939e+06	2.31673e+06
26	sp|P08123|CO1A2_HUMAN		3.89925e+07	1.0825e+07	2.54837e+07	1.71595e+07	2.47228e+07	1.48745e+07	2.58701e+07	2.34663e+07		1.08535e+07	1.17348e+06
27	sp|P00352|AL1A1_HUMAN		5.59538e+07	2.21133e+07	6.22276e+07	1.57533e+07	9.83017e+06	1.76948e+06	1.89637e+06	2.77005e+06		3.35964e+06	2.38554e+06
28	sp|P13647|K2C5_HUMAN		2.73503e+06	2.91245e+06	1.33804e+07	7.77956e+06	2.87879e+07	3.87836e+06	5.57821e+07	7.78373e+06		6.86574e+06	7.79363e+06
29	sp|P35443|TSP4_HUMAN		2.85265e+07	1.37015e+07	2.80268e+07	1.91068e+07	2.00339e+07	7.26783e+06	1.56821e+07	1.19328e+07		6.11e+07	2.94638e+07
30	sp|P21810|PGS1_HUMAN		1.63743e+08	54061062	1.0396e+08	3.61662e+07	6.18533e+07	3.08914e+07	2.86938e+07	3.13033e+07		284813828	9.45429e+07
31	sp|P0DMV9|HS71B_HUMAN		1.584e+07	1.07202e+07	1.85195e+07	7.1493e+06	1.03599e+07	2.40682e+06	1.30442e+06	3.99202e+06		6.24447e+06	2.94487e+06
32	sp|P02452|CO1A1_HUMAN		3.57602e+06	2.24539e+06	976067	982860	1.3112e+06	952349	1.42489e+06	1.1824e+06		667866	176395
33	sp|Q7Z304|MAMC2_HUMAN		6.76246e+07	2.04122e+07	9.00217e+07	1.59828e+07	2.35116e+07	5.90699e+06	1.46948e+07	2.18913e+07		5.75778e+07	2.91926e+07
34	sp|P04406|G3P_HUMAN		9.64747e+07	5.51414e+07	160355498	4.92527e+07	2.53686e+07	5.7328e+06	6.04257e+06	1.52586e+07		2.20785e+07	2.15612e+07
35	sp|P02545|LMNA_HUMAN		122680	124930	149135	3628.5	167618	5410.82	182051	261230		227445	260354
36	sp|Q07954|LRP1_HUMAN		1.24073e+06	907054	1.4001e+06	1.33038e+06	933091	486764	345261	1.091e+06		2.04101e+06	1.18747e+06
37	sp|P07996|TSP1_HUMAN		8.99609e+06	6.67342e+06	1.35e+07	8.31267e+06	6.61777e+06	2.43328e+06	3.12978e+06	4.47559e+06		1.19372e+07	7.65342e+06
38	sp|P00338|LDHA_HUMAN		4.95752e+07	2.47418e+07	7.37967e+07	2.65136e+07	1.76959e+07	5.46281e+06	1.22776e+07	1.09527e+07		2.53692e+07	3.2205e+07
39	sp|P00558|PGK1_HUMAN		4.46929e+07	1.95408e+07	5.05096e+07	1.9822e+07	1.07375e+07	2.82799e+06	3.15901e+06	7.44196e+06		2.21003e+07	5.5002e+06
40	sp|P00450|CERU_HUMAN		2.78603e+06	1.28786e+06	1.46928e+06	4.22161e+06	3.35343e+06	1.99192e+06	1.43369e+06	4.21589e+06		9.5349e+06	3.17243e+06
41	sp|P36952|SPB5_HUMAN		7.59227e+06	4.49654e+06	1.29731e+07	5.68939e+06	2.22595e+06	337917	847711	1.03989e+06		703826	451696
42	sp|P04083|ANXA1_HUMAN		1.00681e+07	8.07246e+06	1.22011e+07	5.50573e+06	5.92239e+06	2.51628e+06	1.4627e+06	9.43512e+06		1.30955e+07	4.51968e+06
43	sp|P98160|PGBM_HUMAN		1.79106e+06	917736	2.47278e+06	1.70805e+06	903404	526632	1.16042e+06	946365		1.30766e+06	674969
44	sp|P10909|CLUS_HUMAN		3.30069e+07	2.53439e+07	2.58713e+07	3.38369e+07	2.58287e+07	1.63495e+07	1.97157e+07	2.87909e+07		4.45427e+07	3.82553e+07
45	sp|P30101|PDIA3_HUMAN		9.90492e+06	6.1382e+06	1.1586e+07	5.75997e+06	4.68958e+06	1.95068e+06	2.33506e+06	4.25145e+06		1.10251e+07	6.21503e+06
46	sp|P14625|ENPL_HUMAN		3.65856e+06	3.25177e+06	3.83695e+06	2.02559e+06	2.21406e+06	1.06155e+06	1.28849e+06	2.59792e+06		4.00828e+06	2.94372e+06
47	sp|P00488|F13A_HUMAN		1.1545e+07	6.2588e+06	9.47228e+06	3.35018e+06	3.91507e+06	1.04465e+06	739318	2.61487e+06		1.03195e+07	2.16273e+06
48	sp|P01009|A1AT_HUMAN		8.17266e+06	5.33784e+06	7.0247e+06	1.54684e+07	1.77939e+07	8.96131e+06	1.44421e+07	1.58151e+07		1.81481e+07	2.04095e+07
49	sp|P01834|IGKC_HUMAN		5.61112e+07	8.76949e+07	1.34018e+08	1.67926e+08	9.86766e+07	4.35659e+07	4.65652e+07	6.86967e+07		1.83126e+08	3.32956e+07
50	sp|P68371|TBB4B_HUMAN		9.04487e+06	5.56763e+06	1.03775e+07	4.63861e+06	2.14888e+06	869244	876631	1.98758e+06		1.38292e+06	965900
51	sp|Q16610|ECM1_HUMAN		1.18049e+07	7.43711e+06	5.89922e+06	1.37288e+07	7.73165e+06	4.44896e+06	6.36005e+06	1.4962e+07		1.13162e+07	9.52693e+06
52	sp|P01876|IGHA1_HUMAN		1.64762e+07	8.07562e+06	2.40994e+07	3.39522e+07	1.20364e+07	6.5582e+06	5.40595e+06	2.03292e+07		3.05958e+07	1.73407e+07
53	sp|P08758|ANXA5_HUMAN		1.15338e+07	6.77558e+06	1.16634e+07	5.04515e+06	4.08798e+06	1.59316e+06	1.26869e+06	6.70176e+06		1.20444e+07	1.12793e+07
54	sp|P60174-1|TPIS_HUMAN		2.66909e+07	1.40825e+07	2.78438e+07	1.55828e+07	7.24079e+06	2.33039e+06	4.10077e+06	5.12063e+06		1.1372e+07	4.35641e+06
55	sp|Q9NQ79|CRAC1_HUMAN		6.06497e+06	4.21928e+06	6.66832e+06	6.96153e+06	7.17047e+06	4.14621e+06	3.84462e+06	1.00225e+07		6.20512e+06	3.13615e+06
56	sp|P00751|CFAB_HUMAN		3.7875e+06	3.02195e+06	4.68068e+06	4.98911e+06	4.66746e+06	2.23278e+06	3.4924e+06	4.56291e+06		8.4741e+06	7.9851e+06
57	sp|P11142|HSP7C_HUMAN		4.02174e+06	3.73483e+06	3.62754e+06	2.86531e+06	2.33425e+06	859242	452765	1.18405e+06		2.11491e+06	2.3902e+06
58	sp|P01859|IGHG2_HUMAN		1.74564e+07	1.00963e+08	9.95353e+07	1.94046e+08	1.27292e+08	9.18199e+07	1.75875e+08	1.85329e+08		2.55484e+07	3.14246e+08
59	sp|P55072|TERA_HUMAN		1.11034e+06	1.24427e+06	1.8124e+06	820269	972552	271176	121242	830441		2.07953e+06	1.22995e+06
60	sp|P02774|VTDB_HUMAN		3.01921e+06	1.72038e+06	1.90152e+06	5.10344e+06	5.73929e+06	2.50841e+06	3.53315e+06	5.97246e+06		2.8502e+06	2.52963e+06
61	sp|P12035|K2C3_HUMAN		1.13784e+06	3.42539e+06	6.23784e+06	3.27809e+06	2.95624e+07	2.78919e+06	1.18214e+07	2.96462e+06		492155	429115
62	sp|P06753-2|TPM3_HUMAN		1.55398e+06	1.49935e+06	1.5281e+06	2.02445e+06	1.80639e+06	914695	1.10923e+06	1.50705e+06		1.91983e+06	210546
63	sp|Q01469|FABP5_HUMAN		1.85963e+07	9.13645e+06	2.00517e+07	1.904e+07	8.07529e+06	2.97548e+06	2.58686e+06	4.74319e+06		973778	587912
64	sp|P21333|FLNA_HUMAN		1.3918e+06	1.24644e+06	2.17682e+06	954167	816963	292355	657996	856999		2.55233e+06	1.55222e+06
65	sp|O75083|WDR1_HUMAN		3.5877e+06	2.6177e+06	5.34719e+06	2.3752e+06	1.21164e+06	771084	492754	527134		1.55028e+06	1.12331e+06
66	sp|P04075|ALDOA_HUMAN		1.0632e+07	6.23063e+06	1.52468e+07	5.28011e+06	2.30592e+06	1.04244e+06	1.4946e+06	1.77603e+06		3.92888e+06	2.5058e+06
67	sp|P36955|PEDF_HUMAN		3.49047e+07	1.86751e+07	2.11015e+07	1.65951e+07	1.80909e+07	9.08686e+06	16751169	2.03524e+07		3.23033e+07	2.57526e+07
68	sp|P40394|ADH7_HUMAN		1.51802e+07	4.45818e+06	1.47475e+07	4.39474e+06	2.74114e+06	721859	866148	852342		705585	452880
69	sp|P01023|A2MG_HUMAN		1.43066e+06	531346	3.97911e+06	2.48552e+06	1.22427e+06	1.00992e+06	708586	1.24086e+06		1.87135e+06	634727
70	sp|P11021|GRP78_HUMAN		3.35432e+06	2.74351e+06	4.17732e+06	3.00033e+06	2.26053e+06	934156	572289	1.64002e+06		4.57966e+06	1.89379e+06
71	sp|Q06830|PRDX1_HUMAN		3.5362e+07	2.33777e+07	4.31336e+07	2.05638e+07	1.27752e+07	4.35604e+06	4.66131e+06	7.51293e+06		1.72396e+07	9.9899e+06
72	sp|P02675|FIBB_HUMAN		1.00118e+06	518253	3.17297e+06	940976	1.76597e+06	581642	364181	2.48589e+06		3.59655e+06	1.12172e+06
73	sp|P06576|ATPB_HUMAN		5.28667e+06	3.03425e+06	6.08275e+06	2.51354e+06	2.85722e+06	624179	508072	2.83796e+06		5.3445e+06	3.06594e+06
74	sp|P07900-2|HS90A_HUMAN		1.97841e+06	1.21749e+06	1.86114e+06	1.17866e+06	616983	222244	538170	585519		1.58595e+06	868646
75	sp|P06727|APOA4_HUMAN		3.13765e+06	1.34801e+06	1.45836e+06	2.54482e+06	2.76188e+06	1.55515e+06	1.72963e+06	3.47902e+06		3.34516e+06	2.41915e+06
76	sp|P20774|MIME_HUMAN		4.05056e+07	7.73362e+06	8.90729e+07	3.69093e+07	5.0768e+07	1.79624e+07	7.97935e+06	3.23769e+07		8.34786e+07	5.51704e+07
77	sp|P00738|HPT_HUMAN		5.54678e+06	2.8209e+06	1.07375e+07	2.20446e+07	8.98377e+06	4.74551e+06	508197	1.92292e+06		7.98764e+06	1.44981e+06
78	sp|P31947|1433S_HUMAN		1.59908e+07	1.12159e+07	2.17093e+07	1.36271e+07	3.37841e+06	1.71984e+06	1.87184e+06	1.07877e+06		961090	335663
79	sp|P22314|UBA1_HUMAN		1.75809e+06	1.17059e+06	3.38601e+06	1.33124e+06	829655	286752	99570.2	657932		1.09028e+06	778687
80	sp|P09211|GSTP1_HUMAN		7.46558e+07	2.48372e+07	7.22973e+07	3.59277e+07	1.16134e+07	3.63193e+06	2.37394e+06	7.88787e+06		9.06442e+06	4.12642e+06
81	sp|Q9BQE3|TBA1C_HUMAN		1.25559e+07	1.12291e+07	1.47887e+07	7.80515e+06	4.81791e+06	1.58674e+06	2.15232e+06	3.69069e+06		1.98016e+06	1.17334e+06
82	sp|P06744|G6PI_HUMAN		5.3352e+06	2.64952e+06	7.85175e+06	2.00048e+06	1.21832e+06	249406	744768	821177		1.24738e+06	1.90056e+06
83	sp|P13639|EF2_HUMAN		2.92112e+06	1.63694e+06	4.37188e+06	1.5756e+06	1.06308e+06	249441	605253	527382		1.14204e+06	1.17275e+06
84	sp|P04264|K2C1_HUMAN		2.4605e+06	1.83717e+06	3.06541e+06	2.18115e+06	1.09752e+06	341612	1.94613e+06	3.24636e+06		4.66448e+06	3.8678e+06
85	sp|P13489|RINI_HUMAN		5.71923e+06	3.55835e+06	6.98976e+06	4.19899e+06	2.41661e+06	695040	351872	1.41071e+06		4.55272e+06	3.77728e+06
86	sp|P30044-2|PRDX5_HUMAN		1.70197e+07	8.58783e+06	1.83246e+07	1.37074e+07	5.01301e+06	1.7299e+06	127443	4.29128e+06		3.31221e+06	2.0557e+06
87	sp|Q9NRN5|OLFL3_HUMAN		4.41138e+06	2.54639e+06	3.79906e+06	2.58913e+06	2.52646e+06	755439	175278	3.08359e+06		7.59702e+06	3.60926e+06
88	sp|O43827|ANGL7_HUMAN		2.84052e+07	9.49682e+06	2.93134e+07	7.90392e+06	8.43953e+06	2.10372e+06	2.55163e+06	1.19952e+07		2.56517e+07	5.02028e+06
89	sp|P05090|APOD_HUMAN		4.98038e+07	1.83796e+07	2.45074e+07	3.21297e+07	2.13059e+07	3.06903e+07	1.79417e+07	6.6897e+07		3.19591e+07	1.56492e+07
90	sp|Q15113|PCOC1_HUMAN		8.38254e+06	3.21991e+06	5.30833e+06	3.19698e+06	2.41705e+06	1.0644e+06	2.04609e+06	3.15171e+06		6.75924e+06	6.03002e+06
91	sp|Q14195-2|DPYL3_HUMAN		2.45761e+06	1.43827e+06	1.87607e+06	1.23602e+06	965380	376164	494189	1.87995e+06		3.42553e+06	1.46449e+06
92	sp|P07195|LDHB_HUMAN		5.59858e+06	3.49516e+06	8.27309e+06	3.03146e+06	1.21681e+06	514367	614049	746888		1.47972e+06	2.4389e+06
93	sp|P01008|ANT3_HUMAN		1.39645e+06	1.18278e+06	1.32144e+06	1.61179e+06	1.82814e+06	943986	1.43545e+06	2.52842e+06		2.4993e+06	1.11054e+06
94	sp|P01871|IGHM_HUMAN		3.30455e+06	966728	1.7808e+07	9.6717e+06	2.95461e+06	2.0476e+06	2.92118e+06	4.77759e+06		524491	124595
95	sp|P15311|EZRI_HUMAN		2.6489e+06	1.90668e+06	4.53249e+06	1.66266e+06	1.0222e+06	423905	201877	453283		380843	308926
96	sp|P25705|ATPA_HUMAN		2.71634e+06	1.65534e+06	2.61039e+06	955563	1.61817e+06	491646	1.02964e+06	1.05878e+06		1.79385e+06	1.85884e+06
97	sp|P37802|TAGL2_HUMAN		9.20807e+06	6.241e+06	1.47155e+07	1.16678e+07	4.91273e+06	1.95024e+06	2.45256e+06	2.74529e+06		1.37013e+06	1.96271e+06
98	sp|P51888|PRELP_HUMAN		5.37701e+06	1.0016e+06	7.4208e+06	4.24631e+06	7.27195e+06	4.36485e+06	6.19659e+06	9.06101e+06		2.28698e+07	1.40627e+07
99	sp|P05452|TETN_HUMAN		3.3346e+06	936489	1.84866e+06	2.26186e+06	1.5676e+06	676586	786654	1.8342e+06		3.36617e+06	685932
100	sp|P02649|APOE_HUMAN		1.59802e+06	634233	4.40846e+06	2.15911e+06	3.03794e+06	1.20446e+06	3.31688e+06	3.19194e+06		1.21306e+07	1.28724e+07
101	sp|P16152|CBR1_HUMAN		5.10209e+06	1.72779e+06	3.76701e+06	1.71452e+06	1.10324e+06	241189	19887.9	488598		1.0724e+06	826898
102	sp|P63104|1433Z_HUMAN		1.20345e+07	8.18449e+06	1.54102e+07	8.38421e+06	4.09323e+06	1.84192e+06	1.41047e+06	1.91729e+06		3.26961e+06	1.30541e+06
103	sp|P68104|EF1A1_HUMAN		1.26398e+07	7.02214e+06	1.40857e+07	4.84861e+06	2.84135e+06	654553	192698	1.70878e+06		2.96333e+06	128425
104	sp|P23528|COF1_HUMAN		5.24555e+06	4.21365e+06	7.35735e+06	5.16552e+06	2.87303e+06	704655	926112	1.80389e+06		2.199e+06	970740
105	sp|P14550|AK1A1_HUMAN		3.99847e+06	2.38288e+06	4.97566e+06	2.85268e+06	1.54738e+06	466599	274910	342913		1.0842e+06	1.0041e+06
106	sp|P62258|1433E_HUMAN		3.47169e+06	2.51845e+06	3.84572e+06	2.53995e+06	1.37151e+06	724353	1.02451e+06	953784		1.93058e+06	1.57085e+06
107	sp|P30086|PEBP1_HUMAN		8.47318e+06	4.28569e+06	1.05548e+07	5.85002e+06	3.23575e+06	687241	1.28224e+06	3.03245e+06		4.17919e+06	3.6087e+06
108	sp|P01011|AACT_HUMAN		5.276e+06	2.41535e+06	2.37522e+06	6.17755e+06	4.29536e+06	2.0541e+06	2.44918e+06	4.39659e+06		5.87676e+06	3.84724e+06
109	sp|P62937|PPIA_HUMAN		5.58049e+07	2.69851e+07	7.12828e+07	3.18937e+07	1.81028e+07	3.38291e+06	2.96701e+06	1.28173e+07		2.27241e+07	1.62758e+07
110	sp|P07357|CO8A_HUMAN		1.18298e+06	664600	1.91402e+06	1.31159e+06	1.21626e+06	350848	207733	1.30479e+06		1.77068e+06	1.1849e+06
111	sp|P01031|CO5_HUMAN		774927	343814	1.93611e+06	892399	978283	389469	660455	921526		2.30195e+06	1.62742e+06
112	sp|P49419|AL7A1_HUMAN		2.94865e+06	1.54676e+06	3.71527e+06	883516	823239	453762	78180.4	531199		1.00705e+06	1.40417e+06
113	sp|P05155|IC1_HUMAN		5.48673e+06	2.56521e+06	2.26868e+06	3.58253e+06	2.35535e+06	1.13861e+06	1.38056e+06	2.99472e+06		3.6287e+06	2.20473e+06
114	sp|P02788|TRFL_HUMAN		343693	167684	4.4975e+06	976326	3.20882e+06	1.14167e+06	1.10659e+06	2.28091e+06		266978	106480
115	sp|P15559|NQO1_HUMAN		4.66046e+07	9.55824e+06	3.72498e+07	8.20948e+06	1.27008e+07	1.20714e+06	4.44364e+06	5.3631e+06		5.08893e+06	1.55681e+06
116	sp|P37837|TALDO_HUMAN		3.4036e+06	2.06611e+06	8.26338e+06	6.5392e+06	1.67488e+06	848625	1.55993e+06	2.05489e+06		3.63673e+06	1.58353e+06
117	sp|P02671|FIBA_HUMAN		723890	390505	2.25572e+06	1.06655e+06	1.07987e+06	538832	554895	1.55323e+06		3.55592e+06	1.62663e+06
118	sp|P21980|TGM2_HUMAN		3.66361e+06	2.64742e+06	2.7369e+06	1.70519e+06	978178	302285	141590	747765		622577	522277
119	sp|Q9Y6U3|ADSV_HUMAN		2.80653e+06	2.27301e+06	3.35879e+06	1.33739e+06	847560	287244	263649	133629		232452	130647
120	sp|Q13228-4|SBP1_HUMAN		2.37162e+06	1.17839e+06	2.22351e+06	1.65207e+06	1.23385e+06	411264	123100	1.0682e+06		2.67403e+06	1.27628e+06
121	sp|P18669|PGAM1_HUMAN		7.65083e+06	5.87287e+06	1.1081e+07	7.60452e+06	4.3841e+06	1.84641e+06	3.02876e+06	3.12243e+06		4.61067e+06	1.175e+06
122	sp|P19823|ITIH2_HUMAN		807965	488671	1.00478e+06	1.17762e+06	773859	388891	479405	1.37165e+06		1.32631e+06	737742
123	sp|P02794|FRIH_HUMAN		5.67899e+06	1.49138e+06	6.10847e+06	3.27424e+06	1.99085e+06	717612	524503	1.3272e+06		2.37522e+06	2.66297e+06
124	sp|O43707|ACTN4_HUMAN		639105	435975	794072	170425	257144	67153.4	29552.1	125397		360610	225926
125	sp|O95965|ITGBL_HUMAN		1.20737e+06	670783	1.36744e+06	1.23362e+06	602063	387078	442647	793672		1.68063e+06	518010
126	sp|P02748|CO9_HUMAN		1.3199e+06	973008	1.68793e+06	2.07864e+06	1.95875e+06	1.07255e+06	546597	1.12359e+06		4.4251e+06	4.18467e+06
127	sp|P52209|6PGD_HUMAN		9.43503e+06	4.56317e+06	9.96183e+06	3.99615e+06	1.70504e+06	594436	736635	621733		912298	619468
128	sp|P13645|K1C10_HUMAN		1.57793e+06	776864	793267	1.171e+06	735931	287428	544709	1.85315e+06		7.15382e+06	943077
129	sp|P09429|HMGB1_HUMAN		1.76351e+06	866896	1.59098e+06	1.3008e+06	758197	502906	754929	671191		758565	214672
130	sp|P02652|APOA2_HUMAN		628208	562964	880852	603555	1.07205e+06	1.83019e+06	1.49548e+06	1.31416e+06		379773	479351
131	sp|P0CG05|LAC2_HUMAN		770886	749606	1.16542e+06	1.83389e+06	1.12667e+06	890699	978911	1.58078e+06		2.55502e+06	474032
132	sp|P00734|THRB_HUMAN		876729	299699	1.20513e+06	1.67544e+06	1.42887e+06	554650	31485.4	1.97164e+06		1.14009e+06	522803
133	sp|P07737|PROF1_HUMAN		4.54283e+06	2.88239e+06	6.34064e+06	2.55301e+06	1.44258e+06	494693	189185	1.16215e+06		1.61701e+06	583342
134	sp|P02679|FIBG_HUMAN		684365	344755	2.38379e+06	1.0482e+06	1.79144e+06	680017	1.25483e+06	1.62447e+06		2.5329e+06	1.50802e+06
135	sp|P04217|A1BG_HUMAN		1.4703e+06	593524	749234	1.42396e+06	1.63105e+06	780144	1.58502e+06	2.36307e+06		2.2892e+06	1.88302e+06
136	sp|P61978|HNRPK_HUMAN		2.43153e+06	1.27304e+06	3.12901e+06	1.85074e+06	864309	323661	584836	651918		1.60762e+06	1.11062e+06
137	sp|Q16555|DPYL2_HUMAN		1.25353e+06	974566	1.10766e+06	495979	486741	176870	289010	1.3489e+06		2.11575e+06	572811
138	sp|Q9NZN3|EHD3_HUMAN		398013	263160	502262	81584.6	233540	65903.2	9107.18	255336		327066	246647
139	sp|Q04828|AK1C1_HUMAN		10710.7	158467	109072	122856	32524.6	52060.1	63273.4	70814.7		138712	377977
140	sp|P08294|SODE_HUMAN		3.30751e+06	1.1967e+06	2.16092e+06	2.57229e+06	1.77872e+06	897525	1.50222e+06	3.81923e+06		7.00861e+06	2.33451e+06
141	sp|P19827|ITIH1_HUMAN		856090	664659	845866	1.38984e+06	842662	595419	2.16218e+06	1.28173e+06		793951	445229
142	sp|Q8N436|CPXM2_HUMAN		1.14612e+06	689299	1.13019e+06	929470	743302	417695	223452	606040		996125	757853
143	sp|P36871|PGM1_HUMAN		1.00059e+06	462674	1.25824e+06	474488	273158	80998.7	244833	292780		813878	513525
144	sp|P09960|LKHA4_HUMAN		1.22296e+06	541565	1.27322e+06	464035	264215	113328	76720.5	577599		744418	550279
145	sp|P32119|PRDX2_HUMAN		7.18294e+06	4.79622e+06	9.07495e+06	4.72419e+06	3.13091e+06	1.08075e+06	524332	1.91685e+06		4.89745e+06	2.31245e+06
146	sp|P45974|UBP5_HUMAN		950371	533008	1.19547e+06	350373	504978	85782.9	126476	266354		887909	544792
147	sp|P49189|AL9A1_HUMAN		1.64931e+06	1.52554e+06	2.13668e+06	634563	794177	294463	628129	566949		1.69953e+06	2.14506e+06
148	sp|Q03252|LMNB2_HUMAN		1.44041e+06	660799	1.24169e+06	655321	494327	141034	394363	1.32028e+06		2.33073e+06	1.22709e+06
149	sp|P50395|GDIB_HUMAN		1.8523e+06	885540	2.21175e+06	754886	383929	141940	5908.74	282256		759049	243634
150	sp|P00441|SODC_HUMAN		1.85256e+07	8.25843e+06	1.31873e+07	1.60014e+07	8.24519e+06	3.00358e+06	1.92098e+06	6.78449e+06		8.03916e+06	1.4209e+06
151	sp|P01042-2|KNG1_HUMAN		1.22044e+06	327184	785422	1.50383e+06	1.35078e+06	970466	476791	2.10972e+06		2.59959e+06	570715
152	sp|P07358|CO8B_HUMAN		1.02044e+06	662099	1.08479e+06	727112	675669	130464	278377	760345		774289	293906
153	sp|P00747|PLMN_HUMAN		1.27707e+06	392433	1.13789e+06	537758	847261	195922	353933	1.53553e+06		1.45433e+06	645261
154	sp|Q02388|CO7A1_HUMAN		385907	173566	1.17295e+06	749250	153065	47986.6	80897	1.03872e+06		114450	166310
155	sp|P23526|SAHH_HUMAN		2.7958e+06	1.41689e+06	3.5771e+06	1.32478e+06	615968	154342	275183	500855		1.10273e+06	725818
156	sp|P08133|ANXA6_HUMAN		412420	318702	2.61278e+06	260758	243602	52595.5	8318.68	964349		578797	131039
157	sp|P02749|APOH_HUMAN		1.74713e+06	688344	905065	749337	997946	823885	146614	2.18266e+06		1.76769e+06	938535
158	sp|Q96KP4|CNDP2_HUMAN		2.96336e+06	1.65148e+06	3.11467e+06	1.07219e+06	627035	166206	191180	439711		1.19648e+06	1.2055e+06
159	sp|P41222|PTGDS_HUMAN		1.49823e+07	1.21133e+07	8.43514e+06	1.68433e+07	1.21878e+07	1.64426e+07	9.86001e+06	1.71391e+07		5.56429e+06	2.41769e+06
160	sp|Q99497|PARK7_HUMAN		4.10621e+06	3.35826e+06	8.08856e+06	3.9245e+06	2.2573e+06	1.79719e+06	1.09285e+06	2.30716e+06		2.90122e+06	2.63665e+06
161	sp|P06681|CO2_HUMAN		468266	209004	242002	335888	325852	169165	224408	324298		1.00643e+06	486910
162	sp|P07237|PDIA1_HUMAN		1.24142e+06	843535	1.58281e+06	783599	616209	236192	383786	523300		1.92369e+06	1.02335e+06
163	sp|P26447|S10A4_HUMAN		2.75525e+07	1.85496e+07	3.7797e+07	20421950	1.15623e+07	3.56306e+06	2.23433e+06	7.86723e+06		8.71092e+06	1.11727e+07
164	sp|P21964|COMT_HUMAN		2.84791e+06	1.65986e+06	3.36458e+06	1.86227e+06	934865	172678		563891		473765	61032.6
165	sp|Q9Y617|SERC_HUMAN		2.92934e+06	1.32587e+06	3.34923e+06	1.11541e+06	464461	111994	165205	204969		185547	303053
166	sp|P35579|MYH9_HUMAN		244111	252279	396885	164266	322243	79644.2	59441	435567		485245	124050
167	sp|P30041|PRDX6_HUMAN		3.59191e+06	2.01843e+06	4.62913e+06	2.14443e+06	1.1794e+06	234175	16629.5	631584		1.1191e+06	221290
168	sp|P40925|MDHC_HUMAN		6.6254e+06	3.1267e+06	6.58498e+06	2.84463e+06	1.03564e+06	347274	386129	625539		1.38204e+06	701043
169	sp|Q15084-5|PDIA6_HUMAN		1.26208e+06	866588	1.03799e+06	696240	570811	134581	78632.3	495159		1.79524e+06	690545
170	sp|P04792|HSPB1_HUMAN		4.04223e+06	3.47719e+06	7.52592e+06	3.23066e+06	1.20867e+07	2.69222e+06	3.47094e+06	1.76429e+06		1.1407e+06	717880
171	sp|O00299|CLIC1_HUMAN		2.07184e+06	1.33277e+06	2.81265e+06	1.41936e+06	1.02313e+06	323354	123693	352444		895019	788444
172	sp|P10809|CH60_HUMAN		170936	186413	266223	113519	127939	27450.8	29717.5	153934		180114	76409.8
173	sp|Q06828|FMOD_HUMAN		3.97098e+06	1.50658e+06	6.09086e+06	2.79581e+06	5.75211e+06	2.45027e+06	2.28726e+06	6.28425e+06		1.62912e+07	1.34593e+07
174	sp|P23142|FBLN1_HUMAN		532548	180919	830592	363752	805011	317253	418809	379299		1.48842e+06	284996
175	sp|P11766|ADHX_HUMAN		1.42949e+06	1.05976e+06	1.63729e+06	1.4283e+06	909808	417341	616734	570146		765393	1.05434e+06
176	sp|P08238|HS90B_HUMAN		1.20549e+06	1.02036e+06	1.24607e+06	821604	627603	333088	332192	621847		2.43775e+06	607824
177	sp|Q07065|CKAP4_HUMAN		104953	136062	226435	444933	544939	120824	157055	349890		260769	164467
178	sp|P40121|CAPG_HUMAN		6.33303e+06	3.49711e+06	4.73025e+06	2.96058e+06	1.39258e+06	405576	622840	676751		455258	393672
179	sp|P12956|XRCC6_HUMAN		699920	421040	537281	204108	383524	72243	20819.5	397686		526177	278240
180	sp|P01860|IGHG3_HUMAN		4.23467e+06	3.83262e+06	5.08324e+06	5.15206e+06	2.83666e+06	3.89874e+06	8.12728e+06	8.73701e+06		3.17656e+06	9.94704e+06
181	sp|P15121|ALDR_HUMAN		1.30859e+06	1.03298e+06	1.68233e+06	1.08225e+06	590775	253468	565057	631782		1.08987e+06	1.67873e+06
182	sp|Q9Y240|CLC11_HUMAN		3.20275e+06	807934	4.17359e+06	2.10242e+06	1.89571e+06	890942	1.25874e+06	2.25825e+06		5.77809e+06	5.88162e+06
183	sp|P02790|HEMO_HUMAN		1.76558e+06	991159	1.92934e+06	3.94532e+06	5.2523e+06	2.26166e+06	1.61964e+06	3.60063e+06		2.39854e+06	2.48706e+06
184	sp|P02743|SAMP_HUMAN		2.59169e+06	1.27062e+06	3.80992e+06	2.96667e+06	3.38232e+06	1.45109e+06	2.05548e+06	3.08881e+06		1.02153e+07	8.57727e+06
185	sp|P31946-2|1433B_HUMAN		829460	1.34451e+06	1.87077e+06	1.58349e+06	733647	33815.9	436005	352888		474664	275850
186	sp|Q15181|IPYR_HUMAN		495800	366349	833076	538549	136120	131055	70803.5	162211		252380	118171
187	sp|P27348|1433T_HUMAN		1.11624e+06	871573	1.92683e+06	1.22307e+06	544111	206880	560673	274777		548688	457653
188	sp|Q13813|SPTN1_HUMAN		305027	187914	362117	195674	243742	151123		346621		470977	282526
189	sp|P49773|HINT1_HUMAN		634121	617869	1.36489e+06	823448	188655	62463.9	104422	320354		195461	529200
190	sp|Q92743|HTRA1_HUMAN		797377	263674	600616	124358	345205	68058.3	189814	155026		649251	1.43784e+06
191	sp|O60687|SRPX2_HUMAN		731213	563211	1.11747e+06	733783	495976	306767	41037	641889		1.14815e+06	399294
192	sp|P09525|ANXA4_HUMAN		612631	289443	638605	295740	249608	88024.8	29214	321486		675525	714768
193	sp|P29373|RABP2_HUMAN		371327	238168	445995	528533	208207	182642	296870	453488		924125	395444
194	sp|P05023|AT1A1_HUMAN		441950	235838	657771	306410	424439	52880	493485	459514		727978	287663
195	sp|P27824|CALX_HUMAN		979150	751654	905957	613551	701313	255792		591054		1.0063e+06	295159
196	sp|O95834|EMAL2_HUMAN		1.21949e+06	644759	1.87663e+06	403101	320098	127469	40657	230486		321762	234928
197	sp|P47756|CAPZB_HUMAN		597081	228754	839603	460978	276940	121806	179846	217461		173128	261823
198	sp|O95336|6PGL_HUMAN		1.83891e+06	988960	1.72436e+06	1.49638e+06	673395	169144	167960	516114		671484	678270
199	sp|Q6UWY5|OLFL1_HUMAN		2.17158e+06	1.05792e+06	1.8274e+06	951536	870741	282853	761488	936902		3.54632e+06	2.99758e+06
200	sp|Q99972|MYOC_HUMAN		742569	249682	1.73882e+06	1.05376e+06	214797	79995.3	181714	1.25672e+06		1.50257e+06	1.17034e+06
201	sp|P13797|PLST_HUMAN		813283	660705	1.10222e+06	612177	272576	112678	55773.9	194546		726900	288851
202	sp|Q12805|FBLN3_HUMAN		468738	288194	597526	321283	92667.4	137578	349368	333709		890041	685695
203	sp|P02533|K1C14_HUMAN		86215.4	257939	262974	109070	688299	110314	5.82819e+06	351050		704438	590789
204	sp|P07360|CO8G_HUMAN		811969	443051	1.02093e+06	585376	385989	125431		1.25789e+06		1.06091e+06	312902
205	sp|P31150|GDIA_HUMAN		775484	656132	1.21478e+06	501582	331111	116767	60896.2	307864		669816	554057
206	sp|P02765|FETUA_HUMAN		291637	217278	495103	1.0271e+06	1.06859e+06	331748	701977	1.37772e+06		455660	144685
207	sp|Q14240|IF4A2_HUMAN		100829	50826.1	118584	55436.4	43000.8	9413.25	57551.4	47092.7		70055	4827.78
208	sp|P20810|ICAL_HUMAN		1.01784e+06	258910	1.21254e+06	1.03607e+06	667287	302213	345890	258750		645700	274768
209	sp|Q9HC38-2|GLOD4_HUMAN		1.21045e+06	383952	1.39393e+06	281081	340207	70001.4	65015	215934		401118	493408
210	sp|Q08257|QOR_HUMAN		2.87354e+06	1.97077e+06	3.04648e+06	1.54033e+06	1.26546e+06	316774	163330	320178		542795	535027
211	sp|Q15847|ADIRF_HUMAN		2.55931e+06	1.01062e+06	854157	2.26003e+06	628724	185301	92581.1	871904		574188	93963.8
212	sp|P62987|RL40_HUMAN		2.56492e+06	2.96289e+06	4.29253e+06	4.49631e+06	2.81709e+06	887575	1.09936e+06	1.73516e+06		1.85561e+06	2.10561e+06
213	sp|P47929|LEG7_HUMAN		6.99656e+06	4.40347e+06	2.24598e+06	606319	1.08825e+06	211742	658145	330000		1.21917e+06	792266
214	sp|P31939|PUR9_HUMAN		1.09025e+06	393628	945442	326598	163171	64379.3	8717.44	186704		166480	227211
215	sp|P09382|LEG1_HUMAN		5.56557e+06	3.10094e+06	5.06668e+06	2.62301e+06	2.15285e+06	1.29157e+06	2.10419e+06	2.90841e+06		5.69e+06	3.83643e+06
216	sp|P13010|XRCC5_HUMAN		521915	410810	600466	250636	229643	33555.2		221315		451856	224463
217	sp|P15924|DESP_HUMAN		450574	1.21634e+06	931330	1.29133e+06	785919	113671	347454	408321		320458	100443
218	sp|P30740|ILEU_HUMAN		955500	492861	775764	539684	520343	221686	101494	178679		425025	566036
219	sp|Q15365|PCBP1_HUMAN		1.23947e+06	687001	1.50205e+06	861302	437762	105553	94308.9	724112		823022	706392
220	sp|O00151|PDLI1_HUMAN		663598	620288	690521	652981	523669	199576	224805	559424		394164	205542
221	sp|Q00839|HNRPU_HUMAN		341763	280411	536346	193753	301783	78421.5	142986	227197		577114	404480
222	sp|P68366|TBA4A_HUMAN		911802	1.08967e+06	2.28496e+06	538370	441342	148445	116224	154573		197789	77597.1
223	sp|Q04760|LGUL_HUMAN		2.5904e+06	1.29154e+06	2.73698e+06	1.63384e+06	604963	206870	194142	411673		817958	761617
224	sp|P78417|GSTO1_HUMAN		2.8454e+06	1.92142e+06	776780	499120	1.09992e+06	480520	151230	68144.8		1.21541e+06	85190.3
225	sp|P27797|CALR_HUMAN		760543	618068	526039	724570	415789	195333	122016	434975		547941	47697.6
226	sp|P22392-2|NDKB_HUMAN		6.83571e+06	3.18663e+06	6.36929e+06	3.08491e+06	990676	407085	549618	1.35106e+06		1.21114e+06	516203
227	sp|Q01518|CAP1_HUMAN		900681	460190	670009	249186	340248	104594	177562	240340		489065	336793
228	sp|P39060|COIA1_HUMAN		462481	156535	755771	517486	147020	85546.4	86881.6	232692		522287	223710
229	sp|P15144|AMPN_HUMAN		392529	377350	540961	421612	352182	173659	327266	390829		429152	214917
230	sp|P16144|ITB4_HUMAN		310701	384331	777555	596214	327280	103652	188888	274606		443762	274640
231	sp|P23284|PPIB_HUMAN		1.41054e+06	712550	1.46976e+06	666941	564529	153367	296383	622101		1.16973e+06	896785
232	sp|P48637|GSHB_HUMAN		184742	225538	343185	265791	138381	84448.5	50505.2	148545		69803	82884.6
233	sp|P34932|HSP74_HUMAN		749131	358884	764093	343795	200027	86300	15257.7	151257		488100	382861
234	sp|Q8WUM4|PDC6I_HUMAN		373199	210478	388963	182478	123194	54478.1	53148.3	94147.4		207875	139838
235	sp|P40926|MDHM_HUMAN		1.23219e+06	453931	1.28954e+06	536574	294034	53174.1	56384.1	211911		467071	401633
236	sp|O75874|IDHC_HUMAN		800833	499988	649130	271269	182399	155288	74679.6	59975.3		100634	325661
237	sp|P60660|MYL6_HUMAN		1.22853e+06	1.19457e+06	1.41592e+06	1.1165e+06	1.27886e+06	552769	802296	921513		833793	617471
238	sp|P07741|APT_HUMAN		1.44151e+06	593896	1.42363e+06	758996	485723	44354.9	20223.6	360183		619957	285066
239	sp|P09871|C1S_HUMAN		1.56263e+06	789050	1.21028e+06	914683	270833	382701	355886	961287		2.68894e+06	1.74737e+06
240	sp|P02792|FRIL_HUMAN		1.97038e+06	840809	1.73689e+06	769480	884834	494321	285959	1.24794e+06		2.2532e+06	362640
241	sp|Q7Z7G0|TARSH_HUMAN		362766	197347	503709	395534	198201	83558.6	176867	239251		1.47198e+06	917995
242	sp|P13667|PDIA4_HUMAN		310821	144722	458285	209395	83388.3	90255.2	152138	47416.9		326128	285245
243	sp|P02760|AMBP_HUMAN		1.0136e+06	325432	2.05669e+06	922848	2.06842e+06	614845	88691.9	1.38324e+06		1.59214e+07	1.01153e+07
244	sp|P19338|NUCL_HUMAN		121913	150141	191592	88379.4	72224.4	28819		114113		220004	73727.7
245	sp|P62805|H4_HUMAN		2.69685e+06	479028	1.75392e+06	2.06815e+06	1.93386e+06	471578	3.30655e+06	3.38063e+06		2.595e+06	2.2152e+06
246	sp|P01623|KV305_HUMAN		4.8897e+06	1.96632e+06	5.51132e+06	5.73523e+06	2.87166e+06	2.15494e+06	2.02689e+06	4.45527e+06		9.92291e+06	3.74927e+06
247	sp|Q9UBP4|DKK3_HUMAN		658058	413350	297700	543456	495488	331945	162515	145246		493272	357114
248	sp|P24592|IBP6_HUMAN		3.99341e+06	2.26744e+06	2.14971e+06	3.98155e+06	2.21457e+06	889148	1.75699e+06	4.52722e+06		1.13238e+06	165880
249	sp|P10599|THIO_HUMAN		2.85499e+06	1.91436e+06	5.27516e+06	6.0877e+06	1.48517e+06	457880		1.25593e+06		1.29462e+06	246607
250	sp|O00625|PIR_HUMAN		313988	330023	446381	217746	170344	63778.4	78470.2	144015		257250	88392.5
251	sp|P60903|S10AA_HUMAN		1.78343e+06	1.06707e+06	2.37071e+06	854962	905254	275727	173015	1.05923e+06		652668	89968.6
252	sp|Q13938|CAYP1_HUMAN		1.66972e+06	1.04437e+06	1.03547e+06	578164	268705	145539	69038.8	171106		514806	116579
253	sp|P50990|TCPQ_HUMAN		352739	347938	580492	194369	205330	73625.3	91486.9	237147		517688	505207
254	sp|P01591|IGJ_HUMAN		2.85932e+06	999721	3.43434e+06	1.86251e+06	1.03754e+06	444282	1.17864e+06	3.23117e+06		1.45263e+06	452967
255	sp|P27816|MAP4_HUMAN		251424	303467	376704	378618	328808	158221	92594.8	149801		264606	241708
256	sp|P11413|G6PD_HUMAN		161255	184708	159623	105699	59727.5	14926.2		45036.1		67375.4	26677.4
257	sp|O75347|TBCA_HUMAN		1.27517e+06	850899	1.53093e+06	1.02848e+06	533375	355138	35752.4	422277		785616	382979
258	sp|Q01082|SPTB2_HUMAN		185386	129527	202850	112376	188300	72944.1		286659		274003	30281
259	sp|P06703|S10A6_HUMAN		1.60995e+07	860483	2.02103e+07	1.903e+07	9.57456e+06	4.57263e+06	1.02666e+07	1.0163e+07		7.06429e+06	3.80883e+06
260	sp|P26038|MOES_HUMAN		206773	412061	293737	250971	319579	133350	133406	347676		528378	768441
261	sp|Q96PD5|PGRP2_HUMAN		157314	61590.2	252919	210253	120959	25953.3	571.879	169996		119083	48379.3
262	sp|P04196|HRG_HUMAN		1.88838e+06	833247	1.32034e+06	1.17039e+06	706818	267826	31364.9	916509		2.26433e+06	124112
263	sp|P01861|IGHG4_HUMAN		670858	475202	288086	426795	414143	2.78862e+06	4.233e+06	642606		4.0132e+06	2.85854e+07
264	sp|P07203|GPX1_HUMAN		719753	482804	1.23012e+06	433291	234847	99573.7	69424.5	188778		278006	231146
265	sp|P04843|RPN1_HUMAN		548156	275108	597197	151208	304960	28203.4		392363		648226	273712
266	sp|P17931|LEG3_HUMAN		6.05816e+06	2.64879e+06	1.03259e+07	1.64321e+06	3.13085e+06	816555	1.43572e+06	1.43965e+06		3.24286e+06	942307
267	sp|P13671|CO6_HUMAN		206541	98725.8	256091	56346.2	190649	92900.6	12356.9	215782		404796	116370
268	sp|P55786|PSA_HUMAN		582127	171506	718501	187458	83578.8	58949.6		77134.7		186745	102819
269	sp|P39687|AN32A_HUMAN		244441	76133.2	204156	78900.8	35699.1	14985		82131		68592.5	8333.57
270	sp|P62826|RAN_HUMAN		794563	259700	1.01461e+06	402151	190605	94741.2	49802.9	132206		314024	202965
271	sp|Q9BTM1|H2AJ_HUMAN		33626.5	10982.5	93491.3	31953.1	37847.4	4864.08		109408		46636.9	1648.65
272	sp|Q8IWE2|NXP20_HUMAN		231651	196787	229040	203933	183018	47177.6		181391		247893	70087.3
273	sp|P04632|CPNS1_HUMAN		677695	499508	744856	402816	307975	140602	250736	158075		207277	158182
274	sp|P07910|HNRPC_HUMAN		427943	342288	432133	247650	319826	71048.7	4323.22	199718		317901	185373
275	sp|P20700|LMNB1_HUMAN		419248	329104	296030	231604	331183	175513	202980	408207		557559	231091
276	sp|Q9UBG0|MRC2_HUMAN		222616	209000	157721	121320	80901.1	80120.5	26949.5	103263		400481	93337.3
277	sp|P02763|A1AG1_HUMAN		608567	358749	407433	1.6838e+06	1.69266e+06	673570	911846	1.02536e+06		524599	1.00765e+06
278	sp|P25311|ZA2G_HUMAN		187427	224098	123933	294447	525363	328706	616928	397533		440080	232933
279	sp|P22626|ROA2_HUMAN		727648	555874	811957	356228	629905	159402	718950	473728		922489	553428
280	sp|P02766|TTHY_HUMAN		1.15099e+06	581877	594605	1.31727e+06	1.36965e+06	291768	282048	1.79072e+06		649100	157666
281	sp|O60664|PLIN3_HUMAN		563525	276010	486090	236570	250020	57622.4	61181.3	245805		277128	157688
282	sp|Q07507|DERM_HUMAN		3.54779e+06	2.4991e+06	3.61576e+06	2.17698e+06	3.80806e+06	2.0849e+06	3.76894e+06	4.06559e+06		4.96643e+06	2.8241e+06
283	sp|P78371|TCPB_HUMAN		390833	243805	512596	162523	241138	122958	53236.8	232596		250165	34850.3
284	sp|O00264|PGRC1_HUMAN		4.23421e+06	3.82543e+06	3.63504e+06	2.84809e+06	2.73327e+06	1.73278e+06	2.99817e+06	2.3927e+06		5.61688e+06	7.72287e+06
285	sp|P05154|IPSP_HUMAN		565468	296941	359514	354924	309513	115318	133647	441095		103158	99792.8
286	sp|P27695|APEX1_HUMAN		724873	285686	959065	262918	210858	39567.3		215456		362392	105279
287	sp|P30085|KCY_HUMAN		150447	322555	279719	196045	144400	92687.1	127459	75134.6		475014	147849
288	sp|P01593|KV101_HUMAN		58110.6	30884.2	48908.9	64530.2	111093	122474	49980.7	141552		11813.2	5225.71
289	sp|P29692|EF1D_HUMAN		384191	335551	500725	240120	425310	218643	94804.6	195438		374786	71997.6
290	sp|P68871|HBB_HUMAN		1.21071e+06	117558	457369	97800.3	834707	439018	227144	477454		169513	157065
291	sp|P01781|HV320_HUMAN		1.0874e+06	371570	1.03085e+06	856097	393838	102571	6825.48	464092		1.33308e+06	959926
292	sp|Q99536|VAT1_HUMAN		343983	334659	196392	277633	454748	23960.6		290730		302629	404554
293	sp|P51858|HDGF_HUMAN		1.50064e+06	851409	1.82556e+06	1.44723e+06	678889	347689	324931	613483		917375	564969
294	sp|P52272|HNRPM_HUMAN		258567	223530	431235	283942	232835	75769.4	292572	288395		404575	215876
295	sp|P01764|HV303_HUMAN		4.66757e+06	3.02369e+06	5.74075e+06	8.08869e+06	3.54828e+06	2.2125e+06	643240	6.83775e+06		9.83055e+06	5.83799e+06
296	sp|Q8NBS9|TXND5_HUMAN		649679	430204	590057	388649	276146	98398.4	149888	274430		686908	1.05262e+06
297	sp|P50502|F10A1_HUMAN		309388	412541	562853	479330	216645	175313	11180.3	380057		460067	402056
298	sp|P61158|ARP3_HUMAN		472812	293569	678814	151789	167674	32511.8		80745.4		188664	115607
299	sp|O75882|ATRN_HUMAN		362961	242903	110528	474583	362057	230383	218719	466106		357164	218077
300	sp|O94905|ERLN2_HUMAN		402722	260314	348164	160879	252780	103854	63829.5	135383		459738	378392
301	sp|P46976|GLYG_HUMAN		2.79142e+06	1.88677e+06	3.10208e+06	1.93328e+06	182378	199793	3908.31	102939		1.00302e+06	227966
302	sp|P63241|IF5A1_HUMAN		368631	140113	420522	199782	45949.2	12664		56238.5		94347.9	15913.9
303	sp|P07108|ACBP_HUMAN		1.31117e+06	781649	1.75505e+06	1.69581e+06	403788	112134	352452	446082		644612	57431.7
304	sp|P61981|1433G_HUMAN		1.17625e+06	1.45996e+06	1.95112e+06	1.43123e+06	836602	347078	392696	633403		552144	982176
305	sp|Q9UBQ7|GRHPR_HUMAN		508537	252489	603623	247577	164339	50011.7	89822.4	151253		221310	288057
306	sp|P00568|KAD1_HUMAN		526939	333359	467858	342084	217273	84909.2	59657.5	259307		522219	256672
307	sp|P31025|LCN1_HUMAN		267021	154913	3.77372e+06	2.12044e+06	3.8929e+06	2.5495e+06	1.66687e+06	2.99979e+06		183147	52363.2
308	sp|P15104|GLNA_HUMAN		387101	227347	536931	177701	166508	46950.9	84316.4	169961		664005	234306
309	sp|P04080|CYTB_HUMAN		789160	308775	1.01242e+06	520952	135725	25706.5	113501	225089		316460	227795
310	sp|P13798|ACPH_HUMAN		623696	416471	605779	283595	579883	63159.9	574832	180595		369530	359101
311	sp|P60981|DEST_HUMAN		1.63804e+06	740232	8.38991e+06	1.36844e+06	581776	288898	108597	505104		709592	1.19293e+06
312	sp|P28838|AMPL_HUMAN		71076.9	52346.5	78269.6	40036.7	4423.63	65681	30918.3	11591.2		53073.3	91158.6
313	sp|P01880|IGHD_HUMAN		691625	301232	207732	124228	27842.9	56600.7	93842.5	316895		1.27294e+06	435798
314	sp|Q8IUX7|AEBP1_HUMAN		399393	139142	376113	189581	178173	128011	184592	115552		511098	288670
315	sp|Q6P6B1|ERIC5_HUMAN		654876	295261	299829	1.21061e+06	196042	282953	357267	177672		73245.1	25372.6
316	sp|Q53FA7|QORX_HUMAN		904838	586713	1.37716e+06	283346	129865	45189.4	74134.2	46425.9		73207.1	161958
317	sp|P69905|HBA_HUMAN		861680	108123	614545	17218.5	803458	283768	173037	236331		164078	148464
318	sp|P07384|CAN1_HUMAN		224306	98038.6	337072	174039	109102	26938.8	1525.93	14964.5		63269	62064.2
319	sp|P35908|K22E_HUMAN		422680	474475	251464	516446	527159	376795	472451	499312		1.55881e+06	766071
320	sp|Q14134|TRI29_HUMAN		417377	686985	615170	961587	738460	257238	397926	145114		125065	95014.9
321	sp|P14618-2|KPYM_HUMAN		722430	343004	870233	257517	220220	8943.03		154211		467674	407516
322	sp|Q15019|SEPT2_HUMAN		460180	276312	481301	247687	282226	123310	65996.5	345191		483322	429308
323	sp|P10745|RET3_HUMAN		30509.3	10826.2	33721.9	4631.42	8159.18	2598.31		9373.97		20533.5
324	sp|O95865|DDAH2_HUMAN		299999	220370	387070	359015	127682	100019	126520	162766		892725	170474
325	sp|P49591|SYSC_HUMAN		624177	386750	647706	296984	77142.7	30230.9		157622		367469	85293
326	sp|P01763|HV302_HUMAN		92214.4	60461.1	128163	132701	60041.5	20089.8		100408		20672.3	79607.8
327	sp|Q02413|DSG1_HUMAN		458508	269505	709691	391701	464207	55886.8	32013.5	176114		2.96331e+06	1.07991e+06
328	sp|O60506|HNRPQ_HUMAN		256264	95837	302636	90070.4	356549	4899.69		78136.5		284909	65612.1
329	sp|P18065|IBP2_HUMAN		348630	129638	54349.9	341874	185214	92268.4	144461	298859		123538	154214
330	sp|P26641|EF1G_HUMAN		471784	224469	672187	284322	180613	79548	48331.3	127951		465170	79454.8
331	sp|P07437|TBB5_HUMAN		34628.5	1.08367e+06	17794.2	7042.95	636508	244333		13961.1		159878	2989.02
332	sp|P13693|TCTP_HUMAN		942156	796133	786971	304054	195511	31212.4	21446.9	103432		233185	38923.2
333	sp|Q9UBM4|OPT_HUMAN		620369	391052	360944	376052	378836	255638	2822.8	363338		770435	71434.7
334	sp|P07858|CATB_HUMAN		339967	283148	325046	437144	248301	233645	137230	254229		370502	331208
335	sp|P19105|ML12A_HUMAN		633798	482275	637561	538466	718392	305205	3572.84	522942		512175	325420
336	sp|Q13561|DCTN2_HUMAN		256599	92498.9	143839	114781	108482	166919		173953		217208	58870.2
337	sp|P43490|NAMPT_HUMAN		549122	215287	432623	150486	103553	58391.7		77599.6		139437	43272
338	sp|P63000|RAC1_HUMAN		615388	105764	302982	182373	223637	30703.3	96822.4	215447		460271	233526
339	sp|P35527|K1C9_HUMAN		367405	278508	649237	110609	58238.8	56990.4	219630	253028		441969	69350.5
340	sp|Q53RD9|FBLN7_HUMAN		789934	390320	740950	682400	358998	185816	302751	372338		838563	313361
341	sp|Q14624|ITIH4_HUMAN		137172	63055.3	259246	298180	228889	57700.1	31921	138808		370540	217205
342	sp|P14923|PLAK_HUMAN		81519.3	205105	261624	245575	278293	20000.8		27314		27139.5	3949.91
343	sp|Q6XQN6|PNCB_HUMAN		460424	162043	559565	204001	228683	32427.7	40617.2	110813		161960	373230
344	sp|Q13838|DX39B_HUMAN		562751	463548	840726	355735	363352	134221	50773.4	269932		517146	396861
345	sp|Q14103|HNRPD_HUMAN		299470	89099.5	394616	92077	79820.5	16772		54554.4		284767	13581.1
346	sp|P13861|KAP2_HUMAN		353960	184539	323594	173002	136193	66233.2	74161.1	146883		221019	115998
347	sp|Q9NY33|DPP3_HUMAN		119435	158227	246719	257957	69382.4	19579.2	31776.8	106193		56962.9	43775.7
348	sp|Q9H0W9|CK054_HUMAN		202097	51169.7	256197	23662.9	61111.6	21316.5		60513.6		19293.9
349	sp|O43866|CD5L_HUMAN		76533.8	61543.6	368280	258114	198887	77049.1	290933	119411		67755.9	28230.5
350	sp|P61586|RHOA_HUMAN		241841	171227	361083	102061	214566	78538.4	166157	207893		429971	492342
351	sp|Q12797|ASPH_HUMAN		639773	263466	679663	231708	236583	57669.6	19127	274975		725397	429019
352	sp|P18428|LBP_HUMAN		72938.7	25627.6	59863.6	23638.3	39720.2	4639.11		44206.9		127429
353	sp|Q96CX2|KCD12_HUMAN		184512	213747	295639	199975	133839	58666.9	120628	230575		578040	190081
354	sp|P09651|ROA1_HUMAN		66680.5	29810.6	54477.8	73664.9	22534.5	10317	11342.4	18332.7		21576.3	29255.5
355	sp|P01877|IGHA2_HUMAN		396376	367371	206502	222771	686439	434665	130363	362579		402414	312034
356	sp|P19652|A1AG2_HUMAN		258998	150989	249080	424047	617409	408413	426052	312512		474702	476206
357	sp|P10768|ESTD_HUMAN		495539	164969	473107	180040	86048.4	39638.3	6023.82	127983		238744	163756
358	sp|P42167|LAP2B_HUMAN		200192	79292.7	221154	121332	92354.4	40054.8	8252.37	155181		270961	182222
359	sp|Q96AE4|FUBP1_HUMAN		403572	190038	192771	250617	93936.7	84868.3	78455.4	211184		354544	279617
360	sp|Q96G03|PGM2_HUMAN		327377	253754	454732	116113	183796	95014.1	155663	199208		133203	284740
361	sp|P61160|ARP2_HUMAN		171873	131499	134194	12538.3	102420	53881.2	4660	55161.5		61578.2	57045.6
362	sp|Q08380|LG3BP_HUMAN		312768	195896	445921	664634	489375	381762	28986.1	321817		846275	17087.2
363	sp|P22413|ENPP1_HUMAN		98771.6	84686.6	111584	111861	61495.2	16011.2		81501.7		57167.4	12045.2
364	sp|P30046|DOPD_HUMAN		486199	171653	641114	236515	109727	36256.9	36396.6	168007		130518	26794
365	sp|P62158|CALM_HUMAN		20123.3	188656	307572	224361	84157.4	70503.8	20750.8	9298.55		47780.7	10526.7
366	sp|Q16778|H2B2E_HUMAN		538238	4.89037e+06	425129	7.72144e+06	1.01992e+07	3.32247e+06		2.01278e+07		1.43696e+07	2.56839e+07
367	sp|Q15691|MARE1_HUMAN		157648	147215	242977	197527	172805	81420.2	87077.3	123562		180700	28682.7
368	sp|P49368|TCPG_HUMAN		480315	601445	256298	515287	126665	179853	1.31556e+06	816108		620689	2.17199e+06
369	sp|Q9BZQ8|NIBAN_HUMAN		102078	60101	125056	78246.2	111181	55964.5	18529.9	187340		285400	222677
370	sp|P63244|RACK1_HUMAN		452471	247758	625551	297491	321888	88814.1	142350	162420		474689	354603
371	sp|P35237|SPB6_HUMAN		226939	282595	390333	232440	175339	28478.4		142192		732989	675725
372	sp|P31943|HNRH1_HUMAN		90796.5	140131	134406	62256.9	86796	42541	51464.5	51301		108139	49987.2
373	sp|Q9BUF5|TBB6_HUMAN		632602	375243	671125	293592	333865	114961	52953.9	168515		40240.6	97261.9
374	sp|P01602|KV110_HUMAN		2842.98	4180.38	17905.1	33428	6001.07	16794.6		42571.2		75068.1	3072.7
375	sp|P18206|VINC_HUMAN		203554	127781	230714	144642	54982.6	13706.1		99669.5		153126	71692.7
376	sp|P54727|RD23B_HUMAN		162361	187329	273093	279985	204275	84967.8	115550	118314		81321.1	142137
377	sp|P07339|CATD_HUMAN		878075	509487	968788	607805	564411	147520		181771		428046	322887
378	sp|P00505|AATM_HUMAN		345970	306518	397675	132426	95367.2	33268.5		98599.2		126445	10528.2
379	sp|P08865|RSSA_HUMAN		491196	406323	553853	283072	422792	190443	306177	272704		325622	689136
380	sp|P61626|LYSC_HUMAN		62955.2	123181	527356	137065	257338	146895	345264	253916		277390	403478
381	sp|P04004|VTNC_HUMAN		215632	82892.9	679426	241838	195030	122527	9443.29	373577		875789	156218
382	sp|O75396|SC22B_HUMAN		334410	174628	285109	173644	207991	85127.8		196545		240310	170981
383	sp|Q06323-2|PSME1_HUMAN		135005	121722	156003	106321	28465.5	40035.2	27360.9	57474.6		70967.4	33019.1
384	sp|P22061|PIMT_HUMAN		144936	306607	559188	269376	145516	70483.2	129497	163082		329021	306255
385	sp|P06316|LV107_HUMAN		24778.3	34926.6	27783.7	39538.6	23397.3	40153.6	17134.9	24217.2		40423.4	6362.21
386	sp|Q99714|HCD2_HUMAN		128301	117257	240962	101175	75581.8	11320.4		97892.1		105583	113507
387	sp|P23083|HV103_HUMAN		1.49304e+06	680518	1.43933e+06	1.80149e+06	296506	172082	11349.6	1.80875e+06		5.30747e+06	2.41008e+06
388	sp|P06310|KV206_HUMAN		364254	133509	352180	360771	516115	323543	7197.74	825238		750817	114900
389	sp|P30084|ECHM_HUMAN		75827.9	47097.3	120287	52040.1	29039.9	10206.5	21904.9	28864		63466.5	18002.9
390	sp|P29972|AQP1_HUMAN		621981	430980	913941	418816	263890	162239		1.17877e+06		631294	379899
391	sp|P62491|RB11A_HUMAN		490498	643074	1.11451e+06	381460	394029	109737	424108	136276		274998	518947
392	sp|P16070|CD44_HUMAN		559495	211052	317504	431594	143814	72128.3		154306		868103	45816.9
393	sp|Q96FW1|OTUB1_HUMAN		402399	220211	373581	245825	120740	34760.3		42943.7		37936	5889.63
394	sp|Q15631|TSN_HUMAN		413888	227529	497324	220891	138024	82951.6	14649.7	258846		305943	25127.7
395	sp|P30050|RL12_HUMAN		217128	118364	268172	100361	109323	14188.1	52342.8	146806		223715	95581.3
396	sp|Q15198|PGFRL_HUMAN		141281	20548.7	45129.3	74001.4	131887	34255.4		54682.4		165321	12571.3
397	sp|Q01105|SET_HUMAN		1.20724e+06	866667	1.59535e+06	1.45181e+06	562705	257705	129471	323773		615449	418144
398	sp|P80748|LV302_HUMAN		502355	617467	405907	630595	225277	92346.1	279881	331047		273534	199268
399	sp|P05204|HMGN2_HUMAN		23260.7	7168.73	20694.2	3164.3	3557.27	6984.02	35129.2	5242.29		9779.67	1648.01
400	sp|P54578|UBP14_HUMAN		223719	181400	276920	183250	141984	59929.6	54506.8	84928.1		145271	136010
401	sp|P62081|RS7_HUMAN		137080	43423.8	78586.6	37954.6	57498.7	66251		101794		2.12673e+06
402	sp|P62873|GBB1_HUMAN		247075	155132	319258	104198	178913	47839.6	130034	214446		212281	185468
403	sp|P47755|CAZA2_HUMAN		139348	89817.6	199951	90666.2	4039.04	3712.92		2488.94		138300	2868.87
404	sp|P25398|RS12_HUMAN		297317	355212	716764	286599	534659	141840	440697	129022		70645.5	360950
405	sp|Q9Y230|RUVB2_HUMAN		74207.6	80484.5	49308.1	74698.6	73904.8	53327.6		20254.1		93883.8	1234.92
406	sp|P39656|OST48_HUMAN		543303	308311	542616	156929	251493	11379		260999		324589	254889
407	sp|P23229|ITA6_HUMAN		98792.9	61664.2	160554	157043	79667.4	65963.1	97028.1	54243		109021	4171.07
408	sp|P61970|NTF2_HUMAN		130984	81535.1	151903	100301	35708	33347.5	53389.1	18199.3		90499.8	150584
409	sp|Q13126|MTAP_HUMAN		185260	145830	248617	120370	49286.5	35054.1	39590.4	79525.5		153734	99454.5
410	sp|Q8TCD5|NT5C_HUMAN		193413	46745.8	208219	53250.3	96782.4	12723.6	6887.73	47314.1		50070.6	30552.6
411	sp|P00390|GSHR_HUMAN		408893	258241	497442	93908	262643	104848	86391.5	75953.9		357977	377782
412	sp|P38606|VATA_HUMAN		62356.9	49573.6	67771.9	34219	31581.2	31640.5	40405.8	24403.8		39815.8	26011.8
413	sp|Q14574|DSC3_HUMAN		192434	131548	350329	91065.9	79930.9	12596.7		12777.2		393409	116087
414	sp|P05387|RLA2_HUMAN		637267	491211	663788	875317	728540	339159	279533	689524		797823	724066
415	sp|Q8NBJ7|SUMF2_HUMAN		131262	68474.8	124126	73751.6	29806.4	19938.8	40554.1	88080.3		124515	81164.8
416	sp|Q03591|FHR1_HUMAN		224654	82782.2	311706	223382	294971	141052	243514	198791		243979	196677
417	sp|P60953|CDC42_HUMAN		275576	220307	349270	168364	207642	60103.7	138900	199059		252404	117377
418	sp|P43487|RANG_HUMAN		377245	209508	382997	241767	60175.5	79938.9	58982.7	72735		119649	28937
419	sp|P11216|PYGB_HUMAN		132194	48649.9	293413	112295	90549.2	15702.9	1904.48	94530.3		100175	148344
420	sp|O15400|STX7_HUMAN		301009	133374	219505	256369	118129	67078.9	19266	93114.3		95575.6	91216.7
421	sp|Q00610|CLH1_HUMAN		314131	164160	216385	104897	174922	77969	94477.4	405484		245087	404408
422	sp|P40227|TCPZ_HUMAN		69533.6	36803.6	71553.3	28904.7	42548.2	6235.77		33163.1		109464	881.063
423	sp|Q15366|PCBP2_HUMAN		185220	212322	313839	206547	93006.2	33232.8	75633.8	85910.6		189310	199638
424	sp|P30040|ERP29_HUMAN		611909	199575	631536	141960	219117	85893.9		224608		544292	216602
425	sp|P11586|C1TC_HUMAN		61568.5	33389	37333.5	70739.6	72707.8	29603	19222.2	41425.2		55564.2	74343.3
426	sp|P51149|RAB7A_HUMAN		685264	489541	952023	223138	297998	53362.8	137399	262824		482599	301476
427	sp|P30043|BLVRB_HUMAN		391353	336378	804573	534957	349696	102583	362980	88546.7		58186.2	242527
428	sp|P17655|CAN2_HUMAN		425452	225327	530291	148442	122728	38760.5	2724.6	131658		234145	131079
429	sp|P04430|KV122_HUMAN		221746	110091	322646	515505	158082	56971.5	5039.45	101203		567488	146945
430	sp|O60437|PEPL_HUMAN		38621.6	45313	53893.5	94353	119924	30514.3		20572		23973	41738.6
431	sp|Q9H4A4|AMPB_HUMAN		213565	99589.6	264947	132060	57425.8	25263.3	8438.37	48163		109104	32001.8
432	sp|P09972|ALDOC_HUMAN		189332	121225	201590	118589	34022	23054.2	50906.4	84422		315835	284781
433	sp|Q687X5|STEA4_HUMAN		169861	83906.9	228218	28991.8	83072.2	5535.33		170818		215124	777716
434	sp|P05455|LA_HUMAN		118799	175405	91232.7	82645.4	38324.3	48545.7	20879.2	48846.4		101184	19618.8
435	sp|P50991|TCPD_HUMAN		188051	151256	361704	89229	115270	43992.6	39293.1	79989.6		294171	182443
436	sp|P84243|H33_HUMAN		760254	1.07592e+06	1.89237e+06	1.15864e+06	1.52402e+06	379796	3.2465e+06	1.80073e+06		1.05506e+06	4.92241e+06
437	sp|O00339|MATN2_HUMAN		446627	359953	520324	418182	180927	28535.4	146590	200288		410319	327536
438	sp|Q16531|DDB1_HUMAN		112618	64096.9	117600	50266.9	67754.3	29344.6	4645.32	57547.7		93028.2	18927.8
439	sp|Q16658|FSCN1_HUMAN		439298	265531	563964	354604	177086	66664.2	65803.6	115538		284895	170779
440	sp|P30048|PRDX3_HUMAN		273944	135517	284656	147366	105191	29537.6	1186.82	95490.7		245642	23407.3
441	sp|P09104|ENOG_HUMAN		150848	338848	168066	124651	60498.9	67435.1	39616	120427		370802	352099
442	sp|P27482|CALL3_HUMAN		259136	281136	340798	388828	56915	132012	2531.55	44197.5		90587.7	97198.8
443	sp|P38646|GRP75_HUMAN		387727	244257	416042	255885	220333	103811	48770.7	183378		488676	200938
444	sp|Q9BTV4|TMM43_HUMAN		78841.8	44917	92847.9	8955.84	44699.3	10824.9		13169.3		20741.6	14434.2
445	sp|Q16851|UGPA_HUMAN		294717	202655	293609	102617	73167.1	51844.2	57245	70607.3		181986	253845
446	sp|Q9UKK9|NUDT5_HUMAN		105364	75041.9	114258	53302.1	25146.4	9510.54		19361.2		58472.9	61160.2
447	sp|Q9BXK5|B2L13_HUMAN		198651	144407	255963	221006	112395	29404		82216.5		173909
448	sp|O94903|PROSC_HUMAN		403673	63015.1	276537	149513	109572	23164.1	251687	140519		201332	14076.9
449	sp|P23246|SFPQ_HUMAN		134245	77115.4	99146.5	209389	102167	20206.6	11733.3	61905.5		169565	68075.7
450	sp|P28066|PSA5_HUMAN		220792	160071	196968	147256	155985	8310.59	15409	80798.9		108559	212461
451	sp|Q15435|PP1R7_HUMAN		226064	171226	224068	169567	52224.2	35600.7		45623.5		133529	92923.9
452	sp|P21266|GSTM3_HUMAN		124724	225263	237720	210765	185891	69712.4	208658	127591		316220	852270
453	sp|P46940|IQGA1_HUMAN		51879	27359.1	53892.2	11901.7	17081.9	8446.65		21190.6		25685
454	sp|Q9Y4K1|AIM1_HUMAN		144849	26683.1	218276	243264	165859	36059.1	18639.5	665730		159947	24127.9
455	sp|Q9UBX5|FBLN5_HUMAN		878067	255454	983931	221872	521456	68613.5	70074.6	591060		1.32065e+06	415776
456	sp|P04179|SODM_HUMAN		477879	497281	367105	256349	191801	149023	106692	453907		441030	176481
457	sp|P05388|RLA0_HUMAN		148822	54992	170953	42430.5	55285.9	14738.2		59958.1		135409	1832.67
458	sp|P12830|CADH1_HUMAN		95724.9	176391	133285	200637	110021	68137.1	81543.6	60937.8		197079	296101
459	sp|P12277|KCRB_HUMAN		13366.8	9507.31	10955.2	6678.34	3587.32	521.815		12289.9		15379.5
460	sp|Q5JXB2|UE2NL_HUMAN		542684	177943	513392	208264	125980	43795.3	113739	173967		163179	72374.1
461	sp|P02746|C1QB_HUMAN		284293	59284.8	621279	108634	54892.6	83485.5	40198.9	118130		162889	112232
462	sp|P52565|GDIR1_HUMAN		505125	252944	446164	464571	150511	88016	15175.6	146704		372279	125891
463	sp|P61457|PHS_HUMAN		192790	144722	252841	194588	128105	42283.8	12032	115631		193232	87820
464	sp|P53004|BIEA_HUMAN		114433	36982	213455	80685.7	33993.4	24179.4	5147.72	36485.8		44007.7	15827.3
465	sp|Q9UQ80|PA2G4_HUMAN		189516	33924.2	152681	61920.9	90143.7	18068.8	21581.6	41073.3		83000.3	18728.7
466	sp|P49755|TMEDA_HUMAN		159206	96002	167679	65494.7	111060	7177.33		121459		134329	1580.86
467	sp|P01776|HV315_HUMAN		351155	68056.2	262134	279294	278847	87634.8	121492	220371		756646	180471
468	sp|O43175|SERA_HUMAN		256219	106495	256569	26900.9	53296.2	20716.5	17265	10091.2		24358.2	2385.83
469	sp|P07954|FUMH_HUMAN		191178	150038	194132	97886.4	43044.1	38314.9	3103.92	52819.6		99626.1	61064.7
470	sp|Q13404|UB2V1_HUMAN		180578	97592.2	220693	374127	35564.3	21388.1	3741.9	18845.7		68234.7	146183
471	sp|Q9BUT1|BDH2_HUMAN		649882	349340	594328	300365	61407.5	46930.5		281228		462298	338852
472	sp|Q9Y3E1|HDGR3_HUMAN		60460.6	287386	244384	390613	68055.2	81165.3	314982	32326.3		55755.4	99326.3
473	sp|P0C0L5|CO4B_HUMAN		158994	15142.8	233883	33299.2	143318	18380		89584.3		177767	93529.2
474	sp|P01773|HV312_HUMAN		142704	80054.8	132657	39682.5	58094.8	11756.4	14995.5	52325.9		182544	178115
475	sp|O95274|LYPD3_HUMAN		685578	386408	503866	710246	211696	105280	307686	228143		655900	458497
476	sp|Q9H4M9|EHD1_HUMAN		30890.3	24944.7	53685.8	25089.5	40382.6	41751.5	1487.17	43576.7		93027.4	16751.2
477	sp|Q9NR45|SIAS_HUMAN		213043	145018	272001	115419	57529.6	38963.7		11213.7		163368	41848
478	sp|Q9BTT0|AN32E_HUMAN		137827	256095	234660	204052	180697	88284.9		240122		165712	128276
479	sp|P45880|VDAC2_HUMAN		839292	209056	483192	162270	325798	46705	198955	334273		799533	276317
480	sp|P50454|SERPH_HUMAN		16150.4	14676.2	18067.6	6631.52	5251.59	589.314		4797.06		6723.29
481	sp|P99999|CYC_HUMAN		307134	147559	404051	273850	124218	77010.2		186959		275148	198001
482	sp|P55263|ADK_HUMAN		433882	89759.5	409055	136861	70228.2	39724.7	46166.4	119087		128046	105918
483	sp|Q96D15|RCN3_HUMAN		32255.6	393570	35747.7	491959	300160	84933.2		231052		46017.2	7865.49
484	sp|P27918|PROP_HUMAN		158798	61380	130758	127199	73314.9	29367.5	125486	187814		156973	36885.3
485	sp|Q9UL46|PSME2_HUMAN		48594.9	21452.8	34008.3	19521.4	8812.04	1297.02		13802.4		22883.5
486	sp|Q9UBT2|SAE2_HUMAN		95195.5	28782.5	74934.6	35069.9	110252	113895		127194		79796.1	40494.9
487	sp|P11940|PABP1_HUMAN		96875.1	57402.6	145954	71839.9	85438.3	14242.4		44165.6		131441	166529
488	sp|Q14914|PTGR1_HUMAN		260330	125557	174638	104158	50310.8	51244.8		35368.6		127038	13263.5
489	sp|P59998|ARPC4_HUMAN		266238	227691	93526.6	26745.6	132812	51081.6	5707.26	95563.3		59689.3	82555.4
490	sp|Q15185|TEBP_HUMAN		285478	132139	360002	161985	90399.4	11151.5		61915.4		157964	136057
491	sp|Q8TDB4|HUMMR_HUMAN		179241	92660.4	305306	228310	163180	96524.6	235984	167324		250453	69845.4
492	sp|Q9BS26|ERP44_HUMAN		66690.2	27660.1	57621.8	27610.3	5370.85	42489.9		41553.4		75825.2	5443.5
493	sp|P58546|MTPN_HUMAN		505206	239874	488822	347889	200291	105303	2052.72	216887		252014	161379
494	sp|P28906|CD34_HUMAN		166030	278730	191631	274222	378387	311769	301687	377849		312194	440210
495	sp|P62140|PP1B_HUMAN		174114	108118	242989	100501	46021.2	38479.9	49807.8	63328		54076.6	96627.9
496	sp|Q9Y490|TLN1_HUMAN		27456.4	22874.9	27598.7	22911.2	19980	8893.31	28049.3	36106.1		43072.1	48660.3
497	sp|Q9UBR2|CATZ_HUMAN		229850	193283	321285	293259	174001	65562.9	164577	254848		438212	474352
498	sp|P35270|SPRE_HUMAN		77218.7	34416.8	90935.9	40980	21271.2	9837.05	17321	25318.3		46025	44667.5
499	sp|P07477|TRY1_HUMAN		5.59102e+06	6.00438e+06	8.27837e+06	8.86984e+06	8.7497e+06	7.79267e+06	1.69943e+06	8.39293e+06		8.45448e+06	8.24494e+06
500	sp|P61106|RAB14_HUMAN		96754.6	50799.9	227200	59738	39503.7	11894.2		25996.2		30247.1	24617
501	sp|O43399|TPD54_HUMAN		50730.9	29333.9	44961.1	49819.4	31085.4	25988.6	41660.2	41591.5		49594.2	3859.73
502	sp|Q03154|ACY1_HUMAN		132550	4121.37	127241	74350.9	3948.4	2413.73		43371.5		45850.2	10913.4
503	sp|P00966|ASSY_HUMAN		130999	102483	232901	150039	88313.9	29541.2	22640.7	47684.4		133574	98754
504	sp|O43488|ARK72_HUMAN		48703.8	51701.2	65561.1	2649.63	16004.5	4805.56	47282.6	28028.2		16194.6	22007.1
505	sp|Q5KU26|COL12_HUMAN		153677	122168	145392	130437	57656.9	130112	146861	114160		121045	129373
506	sp|P21926|CD9_HUMAN		76325.5	18153.1	96301.6	23212	13812.3	8614.35	10742.1	52968.8		100181	4531.66
507	sp|P01609|KV117_HUMAN		206208	701178	116340	205742	84629.1	78043	482241	143331		280107	223950
508	sp|P62942|FKB1A_HUMAN		436394	274798	623822	472783	223200	82281	218047	210350		200173	232952
509	sp|P49321|NASP_HUMAN		98392.6	6346.04	99674.2	107744	10826.3	2449.66	6766.78	74621.3		74837.3	34517
510	sp|P18085|ARF4_HUMAN		5209.63	107217	140686	72684.8	17002.6	4944.67		11842.6		42907.6	1368.12
511	sp|P52895|AK1C2_HUMAN		258949	229072	338514	214818	172294	34876.8	59215.5	320458		1.3694e+06	259347
512	sp|B9A064|IGLL5_HUMAN		554041	781745	449347	749187	850094	1.26604e+06	924558	1.44487e+06		549602	2.47946e+06
513	sp|P01743|HV102_HUMAN		164830	660699	131388	1.21276e+06	466874	344371	659842	1.01216e+06		121297	1.87779e+06
514	sp|P06309|KV205_HUMAN		900830	727766	686780	1.09901e+06	840418	560836		928560		575635	130143
515	sp|P61026|RAB10_HUMAN		149490	84039.7	157907	50810.8	58881.6	16073	28473.1	33511.8		71336.4	11246.1
516	sp|O15143|ARC1B_HUMAN		232064	198110	285590	55368.5	98676	29760.1	106265	27464		103009	72194.2
517	sp|Q9BR76|COR1B_HUMAN		98972	41368.3	110354	46735.6	29779.3	13947.9		31110.2		52811	14828.4
518	sp|P26639|SYTC_HUMAN		19823.9	126174	67452.6	138651	7214.68	8725.36		8632.72		86505.7	89483.2
519	sp|P24534|EF1B_HUMAN		389380	156512	249795	167811	160058	53022.8		174288		294048	100985
520	sp|P14174|MIF_HUMAN		2.30666e+07	4.1626e+06	1.74736e+07	6.28857e+06	5.00149e+06	617719		3.15346e+06		1.03518e+07	7.17262e+06
521	sp|O95994|AGR2_HUMAN		737204	461671	1.5821e+06	1.10647e+06	625485	180591		113435		25629.3	71439.1
522	sp|Q8IW45|NNRD_HUMAN		184006	55135.2	237623	98020.9	85571.9	33534.6	67901.2	73667.7		124968	130635
523	sp|P62888|RL30_HUMAN		137552	90692	178625	65968.8	116137	33117.5		137032		148142	119180
524	sp|P31949|S10AB_HUMAN		185632	96709.5	109110	89549	82005.5	18586.9		76929		79253.4
525	sp|Q9Y646|CBPQ_HUMAN		314026	247616	492616	189840	287483	88482.3		466232		512467	226693
526	sp|Q13596|SNX1_HUMAN		99258.6	81739.9	173909	51953.7	56469.4	22239.4	22733.3	48296.8		69855.5	176419
527	sp|P05556|ITB1_HUMAN		74545.8	81351.9	237235	205482	81400.2	60261.2		11930.3		235721	126303
528	sp|P20073|ANXA7_HUMAN		107377	86365.1	172315	27869.8	171862	28174.4		201662		111389	44462
529	sp|P08473|NEP_HUMAN		126689	121439	43842.1	124305	79767.7	59886.4	95034.2	80468.6		48200.9	57996.2
530	sp|Q9UGT4|SUSD2_HUMAN		232168	96234.6	111335	216313	114323	82709.6	33481.1	68246.9		44317.3	56323.8
531	sp|Q9NYL9|TMOD3_HUMAN		178045	93599.8	101555	68592	39394.1	8868.86	4645.33	54581.3		24296.6	29890
532	sp|O00764|PDXK_HUMAN		115629	70057.2	116612	68238.1	33979.9	9144.72		21713.5		51450.3
533	sp|P25789|PSA4_HUMAN		56408.2	103517	137716	96827.9	49405.3	15513.6	17685.4	25490.4		47967.8	6313.94
534	sp|O75368|SH3L1_HUMAN		354319	227963	456879	303921	149155	57681	157892	134035		206722	203052
535	sp|Q9NVA2|SEP11_HUMAN		281919	242026	438342	247483	237866	80339.1	82037.4	225620		562785	429242
536	sp|Q15126|PMVK_HUMAN		86682.8	86233.4	140645	98484.8	48654.9	18249.1	8620.95	48899.5		13880.7	34144
537	sp|P24666|PPAC_HUMAN		222344	121296	410354	269061	54416.8	24893.8	34246.1	8538.81		48114.6	8613.52
538	sp|Q02487|DSC2_HUMAN		90813.8	83566.5	168980	84016.4	76376.4	21172.7	35454.7	18937		526418	132446
539	sp|Q00577|PURA_HUMAN		56699.4	5433.64	1835.5	3128.77	1957.75	18772.5		11309.1		69781	74891.5
540	sp|Q9H299|SH3L3_HUMAN		175911	77225.1	38751.1	19091.1	36760.7	175825	29062.7	17009.1		111898	303581
541	sp|P52907|CAZA1_HUMAN		176079	86074.5	128105	114711	61245.9	21020.6		41660.9		67498.8	11377.4
542	sp|Q00688|FKBP3_HUMAN		132775	119936	274724	144152	120090	33619.4		5441.42		211682	35542.2
543	sp|P09417|DHPR_HUMAN		195390	107546	242507	104638	73775.5	30121.9		81903.3		140273	154632
544	sp|Q9BRA2|TXD17_HUMAN		531402	317615	598634	715332	233592	82129.2	213499	218484		151270	210485
545	sp|P16930|FAAA_HUMAN		431854	229279	578423	259230	123741	53892.4	95248.1	65290.5		193104	179578
546	sp|Q14974|IMB1_HUMAN		54574.4	28588.8	45204.2	23136.5	24778.1	9879.79		26146.5		783.829	2557.81
547	sp|P28482|MK01_HUMAN		172463	66022.8	185881	47921.8	62189.3	16333.2		71309.7		125593	69041.2
548	sp|P11279|LAMP1_HUMAN		243098	345501	444653	333556	427194	240818	379112	234885		296364	217637
549	sp|Q13885|TBB2A_HUMAN		77474	79471.7	98748.5	47357.3	12367.7	23679.3	25566.9	19050.6		9521.26	21458.6
550	sp|P30153|2AAA_HUMAN		216814	191632	270828	152757	148007	60825.1	133209	135132		128661	108036
551	sp|Q01130|SRSF2_HUMAN		187810	109777	153304	66252.4	121886	73190.6	113483	115397		262333	286304
552	sp|P02751|FINC_HUMAN		52599.6	59957.3	34760.6	30540.8	41122.2	25239.2		26711.4		18944.2	52196.9
553	sp|Q9UNH7|SNX6_HUMAN		131507	67243.5	128020	50450	32437.5	4990.7		30295.5		61211.4
554	sp|P14314|GLU2B_HUMAN		278574	201648	253491	276231	142994	109793	9298.31	157833		256794	260345
555	sp|P61019|RAB2A_HUMAN		200255	96735.9	252091	49783.1	65722.7	25587.6		79029		152351	118660
556	sp|P04220|MUCB_HUMAN		180286	42191.7	662687	181023	24481.8	5359.1		117427		26752.2
557	sp|P06314|KV404_HUMAN		5.83842e+06	3.20639e+06	3.49117e+06	6.42156e+06	2.05211e+06	1.1978e+06		4.63664e+06		9.01255e+06	2.87905e+06
558	sp|Q9UJU6|DBNL_HUMAN		99528.3	79759.2	102063	71494.2	41343.1	26615.7	85953.5	43822.7		83511.3	49859.3
559	sp|P04844|RPN2_HUMAN		205783	113552	255306	106755	140585	8726.98		178860		287891	24589.9
560	sp|P26885|FKBP2_HUMAN		258203	138843	308036	5223.79	111510	3573.26		146313		171403	324075
561	sp|P49458|SRP09_HUMAN		129591	9822.48	184525	85273	8723.34	33064.5	2148.79	29957.1		108897	60110.7
562	sp|P36405|ARL3_HUMAN		344863	508437	251581	162238	20915.4	55127.2		31371.2		131456	23969.2
563	sp|Q9UL25|RAB21_HUMAN		90739	36124.4	72652.7	33973.7	30674.7	4575.38		8602.89		46414.9	9637.38
564	sp|Q9NR31|SAR1A_HUMAN		149937	57563.3	166754	57670	34612.5	3777.24		54741		112394	12281.1
565	sp|Q15293|RCN1_HUMAN		4411.61	33008.8	55787.9	53937.9	3988.81	10376.4	12279.2	6000.26		52622.9	1660.02
566	sp|P19623|SPEE_HUMAN		50776.2	138195	151138	132678	118721	38099.8	2571.85	123950		132896	11712.4
567	sp|P17174|AATC_HUMAN		28242	24471.9	35233.3	22827.4	16339.6	5663.99		7959.39		344.007
568	sp|Q9UHD9|UBQL2_HUMAN		49273	31281.9	55358.7	47075.2	24263.1	7355.74	39299.9	15641.5		26423.3	27097.7
569	sp|P22307|NLTP_HUMAN		3373.03	657.722	46674.3	35067.1	24236.2	2819.9	879.53	31776.3		37864.2	33280.3
570	sp|P02747|C1QC_HUMAN		146097	7739.47	225161	6827.08	1229.19	27855.2	81691.5	44001.5		81172	92352.1
571	sp|E9PAV3|NACAM_HUMAN		32464.9	2464.5	1303.26	29927.5	13670.9	3495.91		2556.19		30708	44637.8
572	sp|P54652|HSP72_HUMAN		354484	257073	398882	98096.5	168244	67590	11341.6	109511		103331	104615
573	sp|Q96HC4|PDLI5_HUMAN		116895	90404.2	184064	160221	81812.4	50497.7	137876	154072		197057	83022
574	sp|P55327|TPD52_HUMAN		110473	64010	164654	142048	94512.3	19409.6	5269.28	5883.81		16512.4	3073.6
575	sp|P17987|TCPA_HUMAN		215866	124531	274006	110219	81499.4	16584.9		67138.2		142200	99902
576	sp|P01601|KV109_HUMAN		75920.8	44195.6	100202	103485	25320.6	29119.3	63407.8	70586.2		228411	90952.6
577	sp|Q92841|DDX17_HUMAN		81676.2	47572.1	178077	50839.9	67118.5	18737.2	5066.28	23460.2		147715	106070
578	sp|P80303|NUCB2_HUMAN		222018	144853	165909	187581	101065	54930.7		130765		191507
579	sp|P48147|PPCE_HUMAN		232161	214117	249586	138652	56251.3	13136.7	13412.6	23139.6		14581.3	23615.3
580	sp|Q9UHG3|PCYOX_HUMAN		533538	116310	244724	54308.8	72181.3	42103.2	2976.76	52391.7		114674	64053.2
581	sp|Q8N1G4|LRC47_HUMAN		48410.2	83571.5	151211	77666.1	68252.9	30869.7		36585.7		165106	188016
582	sp|Q13263|TIF1B_HUMAN		56439.3	31507.5	55667.7	14523.8	6529.8	37322.3		24210.3		91341.3	3117.74
583	sp|P55145|MANF_HUMAN		104186	20704.7	103660	6001.62	20255.8	4715.32	2306.03	28591.5		30185	12140.3
584	sp|Q99729-3|ROAA_HUMAN		54369.5	19177.5	123977	85723.8	13171.2	32376.3	5984.47	56792.9		83776.6	52424.5
585	sp|Q9NQR4|NIT2_HUMAN		76510.4	83486.4	197221	67853.7	16357.2	4424.72		32169.2		29793.3	46560.4
586	sp|P34896|GLYC_HUMAN		110246	2513.86	171690	50052.1	11722.1	3761.09		23349.8		33035.5	2608.08
587	sp|P28072|PSB6_HUMAN		255956	253770	324772	166650	228762	83185.6	212292	144579		322376	207748
588	sp|P04899-5|GNAI2_HUMAN		110481	374.172	142815	66343.8	1204.25	18273	430.51	102147		6083.89	102795
589	sp|P30520|PURA2_HUMAN		104976	77661.7	69455.5	46048.4	16180.2	14990.4		16672.5		60641.3	3144.13
590	sp|Q16881|TRXR1_HUMAN		53744.5	23791	49086.7	17325.5	14382.1	5994.89		18015.4		33602.8
591	sp|P21796|VDAC1_HUMAN		152039	68794.4	205835	51716.4	79260.7	945.204		61175.6		105462	9930.74
592	sp|P48643|TCPE_HUMAN		45672	39923	48645	34988.4	23099.7	10508.9		19410.2		75121.1
593	sp|P51452|DUS3_HUMAN		29873.5	39459.8	102137	65713.6	47260.5	11251.5	1166.6	26750.1		75688.5	34068.9
594	sp|Q04917|1433F_HUMAN		195007	150275	179839	116645	64594.4	30631.3		43822.9		86553.1	38223.9
595	sp|P30626|SORCN_HUMAN		84365.3	108028	115915	118710	112594	22436.3	116854	85044		109755	246216
596	sp|P06331|HV209_HUMAN		503386	270676	331631	500032	340176	188175	409933	319411		456147	382337
597	sp|P09488|GSTM1_HUMAN		23024.4	10694.8	16448.4	10901.2	5570.85	3771.09		23411.1		16881.9
598	sp|O60493|SNX3_HUMAN		368999	222627	350983	221674	91582.4	24404.7	101481	92313.8		164132	81617.2
599	sp|P63220|RS21_HUMAN		177307	82680.9	191709	69264.7	105742	33887.1	80505.2	109340		180287	388753
600	sp|Q13185|CBX3_HUMAN		85335.1	64085.5	112715	46763.3	50893.5	15119.2	16808.1	56033		91528.6	25209.8
601	sp|P00491|PNPH_HUMAN		170788	106820	171438	97371.6	11527.9	8285.05		18980.1		20541.9	17345.8
602	sp|O14818|PSA7_HUMAN		95402.5	105194	137722	72640.2	84494.9	15268.9	65962.9	45259.4		109166	94946.9
603	sp|Q05682|CALD1_HUMAN		115700	129892	99261.7	79509.4	205835	43404.3	220193	75485.4		392910	202408
604	sp|P01611|KV119_HUMAN		254049	174022	39374.2	202141	333520	143975	205407	189267		395425	316479
605	sp|O60749|SNX2_HUMAN		104269	119774	98468.3	47944.6	92745.5	20972.7	12224.5	70405.2		170543	126417
606	sp|Q9NX46|ARHL2_HUMAN		106619	118303	78295.2	53398	8806.89	25058.4		81721		59233.2	19456.8
607	sp|P25685|DNJB1_HUMAN		8750.95	77144.4	4898.92	30443.9	86952.4	18918.4		3572.14		42208.9	3777.07
608	sp|P22102-2|PUR2_HUMAN		864.647	28135.7	56288.9	26649.6	1761.3	612.688		12428		11806.3
609	sp|Q9UK76|HN1_HUMAN		36828.6	35533.9	17432.8	92190	11686.3	17416.4	5327.33	8136.13		27276.6	11510.6
610	sp|P39019|RS19_HUMAN		159761	94496.6	194758	79000.7	139721	29394.3	87827.4	87802.8		98878.9	163667
611	sp|Q8IVF2|AHNK2_HUMAN		96202	34313.6	109161	68178.2	37814.7	7544.19	11031.8	112381		51086.9	16258.4
612	sp|P26599|PTBP1_HUMAN		181065	5868.59	104805	13358.9	2702.27	4541.44	3576.01	2780.83		70709	151890
613	sp|P35052|GPC1_HUMAN		61298.9	1428.38	34812.1	39474.3	48751.8	13721.9		45257.3		71268.2	49873.4
614	sp|P36543|VATE1_HUMAN		114696	73210.5	194645	181711	202555	109524		33364.9		32300.3	1775.93
615	sp|Q9UNZ2|NSF1C_HUMAN		13529.4	51374	75136.2	52560.3	29492	7249.53		24152.8		28841.6	29963.9
616	sp|P10643|CO7_HUMAN		249252	122681	8538.82	4218.02	512.179	3404.48		1159.5		22795.1	23471.8
617	sp|Q9Y2B0|CNPY2_HUMAN		96060.6	1550.2	70331.5	77429.2	24660.8	21988.3	24740.7	15228.6		75838.7	120183
618	sp|Q9H0R4|HDHD2_HUMAN		163020	104263	237924	63231.6	36438.5	3433.46		13845.1		46206.4	1411.78
619	sp|P01707|LV204_HUMAN		200236	80643.6	153263	90948.1	92484.5	58749.6	48593.3	13052.6		191704	119971
620	sp|P43652|AFAM_HUMAN		84222.3	57384.4	96266.3	115195	60074.7	7666.62		128267		86301.8	25747
621	sp|P12955|PEPD_HUMAN		6975.27	38515.6	76549.3	38848.4	29687.7	13208.1		25645.3		62020.7	1037.35
622	sp|P43034|LIS1_HUMAN		75901.3	2890.29	93273.2	39263.6	63569.1	8092.83	1793.11	62059.2		25499.4	26418.9
623	sp|O75608|LYPA1_HUMAN		42397	10511.6	30355.7	19070.6	14578.4	1715.89		8134.38		17103.8
624	sp|P05198|IF2A_HUMAN		35790.7	2062.48	23318.7	34360.8	10970.7	2521.68		23903		3416.66	5782.08
625	sp|Q9UKY7|CDV3_HUMAN		207957	172879	55072.7	190191	118363	38092.1	31751.1	55749.2		86764.8	12687.9
626	sp|O60763|USO1_HUMAN		6510.32	5114.71	7371.71	8801.9	7066.89	20856.3		21891.7		24119.3	20179.2
627	sp|P35221|CTNA1_HUMAN		96540.8	12393.2	168480	107988	32138.8	28080.4	48502.5	103284		87926	33849.7
628	sp|P01033|TIMP1_HUMAN		202085	132683	65060.3	141845	79696	3792.74	5414.54	106129		177637	123193
629	sp|P68402|PA1B2_HUMAN		230396	117111	327980	146809	50646.5	14211.7		8239.19		65466.8	1047.36
630	sp|Q14116|IL18_HUMAN		593495	498880	717242	637185	253380	116942		144956		43571.1	55802.7
631	sp|Q9BUL8|PDC10_HUMAN		107274	67039.4	140467	72035.6	38235.1	5802.68	28804.4	22966.1		44484.9	34089.7
632	sp|Q9ULZ3|ASC_HUMAN		84189.7	48033.5	72229.4	68702.4	16046.5	1400.03		766.668		1543.27
633	sp|Q8TDQ7|GNPI2_HUMAN		58126.7	37633.4	5734.27	40338.6	27257	13025.9		3767.64		18927.8	46091.9
634	sp|Q16787|LAMA3_HUMAN		97494.3	29094.4	178020	125373	428.194	1756.43		54361.1		35689	4840.04
635	sp|Q9NUQ9|FA49B_HUMAN		43006.3	30230.7	10466.8	29542.8	17968.1	9101.82		21409.4		28046.4
636	sp|Q9UMY4|SNX12_HUMAN		45446.9	5176.17	8206.81	45031.3	35798.2	8874.74		53629.4		120599	11084.5
637	sp|P09493-5|TPM1_HUMAN		126867	131207	376167	107622	200310	9945.4	211811	114339		127755	67740.3
638	sp|Q14247|SRC8_HUMAN		11202.2	15864.3	22177.3	1536.08	16533.5	9734.23		4835.49		16660.5	28614
639	sp|P00367|DHE3_HUMAN		216611	115418	289883	107190	104441	29305.5		112613		241961	120387
640	sp|O43396|TXNL1_HUMAN		18860.7	26446.4	5461.95	9201.77	11105.2	18662.5	29204.9	11713.4		7274.39	48697.8
641	sp|P51572|BAP31_HUMAN		10321.8	27703.5	75025.5	35332.4	51494.3	16691.6	52089.3	4930.72		68384.3	68602
642	sp|P04433|KV309_HUMAN		8.79812e+06	4.02644e+06	3.48272e+06	6.56029e+06	4.36078e+06	3.60702e+06	7.09546e+06	1.16629e+07		1.14487e+07	1.23994e+07
643	sp|P31930|QCR1_HUMAN		74486.2	71651.7	93402.3	51186.9	5870.94	26582.9	13298	7472.55		70038.2	126724
644	sp|P23381|SYWC_HUMAN		90152.3	69884.3	107048	50343.4	22990.3	14386.3		24654.4		18240.4	784.824
645	sp|P27169|PON1_HUMAN		76096.7	83671.5	81848.9	81398.6	1782.26	36807.3		7756.19		88863.1	43579.2
646	sp|P62310|LSM3_HUMAN		187659	108719	74205.2	159369	47846.5	26358.3		50831		105142	48697.6
647	sp|Q00341|VIGLN_HUMAN		22651.2	37111	52150.6	31250.3	16682.4	3405.51		16634		53342.4	51464.1
648	sp|P30049|ATPD_HUMAN		104687	149666	171965	156424	168913	67073.7	166966	110057		126031	110479
649	sp|Q07021|C1QBP_HUMAN		113517	124992	61619.3	84243.6	113473	52160.1		80152		50738.6	5676.24
650	sp|Q9P2E9|RRBP1_HUMAN		8569.2	37372.4	19738.4	55169.7	42024.6	17887.1		47566.2		56918.1	33170.9
651	sp|Q13425|SNTB2_HUMAN		3119.94	13532.8	57323.4	30482.1	11406.2	74892.8		65847.3		89652.8	136198
652	sp|P55058|PLTP_HUMAN		47910.9	4337.42	1190.87	39873.6	45923.4	13958.3		34792.8		87852.6
653	sp|P62318|SMD3_HUMAN		67656.9	32547.9	78684.8	35500.7	40795.4	4804.85		41792		72510.5
654	sp|Q12904|AIMP1_HUMAN		14791.3	47825.8	38730.3	46202.3	33319.1	10116.2		18752		14621.6	635.099
655	sp|P01612|KV120_HUMAN		68512.9	32972.4	72218.7	111456	1905.78	27535.6	18205.4	6271.65		57526.4	26625.6
656	sp|P52566|GDIR2_HUMAN		177461	170783	138783	155607	122182	66833.9		104985		130991	55589.4
657	sp|P29622|KAIN_HUMAN		154895	74112.4	104166	92198.1	243025	5225.24		104553		4556.46	6578.71
658	sp|P01717|LV403_HUMAN		919041	413882	637658	1.56896e+06	183094	53259.9	578584	1.42547e+06		305406	323330
659	sp|P20962|PTMS_HUMAN		514686	552022	607273	1.24077e+06	335204	240762	511699	368863		731481	617457
660	sp|P61224|RAP1B_HUMAN		29596.4	17123.6	29368.1	7225.9	9447.63	841.835		16430.2		3177.26
661	sp|P49411|EFTU_HUMAN		116912	32846.3	59136.6	62887.7	6367.55	1197.27		6808.14		33183.5
662	sp|O14618|CCS_HUMAN		50065.7	34211.8	64672.3	63340.8	29360.7	17662.2		16682.2		68064.7	22250.3
663	sp|Q6YP21|KAT3_HUMAN		116881	33195.1	145320	68418.3	36288.5	9337.77	6337.88	9691.64		59040.3	36408.5
664	sp|O95302|FKBP9_HUMAN		85732.9	61500	91061.1	40686.1	51657.1	20596.9	42024.7	30664		131717	157057
665	sp|O14737|PDCD5_HUMAN		56234	14322.7	89934.6	86599	46000.2	4844.43		53197.6		41254.4	23971.7
666	sp|Q99969|RARR2_HUMAN		3261.05	25685.5	17535.2	2553.32	52777.1	33619.6	30197.6	42801.4		114849	92252.6
667	sp|Q16698|DECR_HUMAN		71927.2	45839.8	56886.7	31360.6	27362.7	826.122		17178.9		40310.7	7158.08
668	sp|Q14697|GANAB_HUMAN		144726	68859.1	91277	59595.4	52818.9	10918.3		165196		223398	16088.4
669	sp|O15511|ARPC5_HUMAN		292922	158967	243146	136723	67696.5	10918.4	76113	75486.8		21407.3	120252
670	sp|P60842|IF4A1_HUMAN		217815	92685.9	188928	68304.5	21537.9	11954		3783.87		110125	23607.8
671	sp|P01742|HV101_HUMAN		1186.83	42075	1510.2	26530.7	49025.4	14781.4		24294.7		187701	45329
672	sp|Q9Y3C6|PPIL1_HUMAN		8392.15	41482.1	133304	53894.5	38270.3	14813.8	38870.7	20509.3		57691.7	48552.7
673	sp|O43852-4|CALU_HUMAN		63508.3	27853.4	37790.5	35376.7	7291.44	2177.76		6048.67		40883.1	4420.54
674	sp|P14866|HNRPL_HUMAN		47032.8	22490.6	58238.5	56909.6	64851	10033.4		6218.67		75926.9	10327.6
675	sp|Q9Y265|RUVB1_HUMAN		14226.4	36027.7	39875.6	33593.7	52687.9	4025.13	38200.2	38495		62925.7	159591
676	sp|P61163|ACTZ_HUMAN		89735.4	52436.1	86682.5	27373.3	19228.6	8310.79	34720.5	29679.6		72009.6	70227
677	sp|P31948|STIP1_HUMAN		230346	128174	110169	48361.3	105576	8948.36		61843.2		104516	131230
678	sp|P00748|FA12_HUMAN		119894	55488.2	44771.4	18592.2	52997.5	19393		85968.8		35472.3	20346.6
679	sp|O75937|DNJC8_HUMAN		6325.26	17307.8	17894.2	53024.3	31156.9	3430.64		10741.8		16418.4	627.029
680	sp|Q9NZL9|MAT2B_HUMAN		88961.5	25014.3	122669	40711.8	12626.8	58566.8		44633.9		68387.5	28752.2
681	sp|Q9NP97|DLRB1_HUMAN		99910.4	77944.4	115179	75192.9	63250.8	6073.94		54477.4		82641.3	50418.9
682	sp|Q9BVC6|TM109_HUMAN		134253	163655	182548	152134	105833	104685		37174		52297.5	265620
683	sp|Q00169|PIPNA_HUMAN		127296	52342.9	148774	78343.7	37724.3	13894	11723.1	11969.5		25824.8	16675.1
684	sp|P25788|PSA3_HUMAN		88501.1	66555.9	85188	54438.3	68260.8	31705.7	66278.1	50707		85944.9	67422.1
685	sp|P01019|ANGT_HUMAN		69980.6	8056.21	57976.4	71318.1	28149.9	20479.1		72328.5		80213.2	21192.4
686	sp|O95372|LYPA2_HUMAN		63886.9	25196.9	73336.5	43290.1	44221.3	10962.6		1636.06		11208.4	2413.97
687	sp|O95342|ABCBB_HUMAN		40975.5	8679.92	44229.5	5813.53	4099.67	995.982		22329.8		16054.2
688	sp|P02545-2|LMNA_HUMAN		44628.5	17489.9	58321.4	13892.8	31157.4	3136.45	38596.6	31682.3		76305.2	8862.23
689	sp|P0CG06|LAC3_HUMAN		12201.7	12381.7	5122.12	10270.1	29296.2	82074	16106.7	31394.6		14089.1	5345.68
690	sp|Q9H0U4|RAB1B_HUMAN		31840.4	39552.2	3950.08	44318.5	40511.5	10161.2		30160.7		58991.4
691	sp|O75828|CBR3_HUMAN		10436.3	4564.48	17534.6	22114.1	7113.35	3200.81		13478.8		7660.02	2094.59
692	sp|P36980|FHR2_HUMAN		7963.29	11919.2	52026.1	28321	6075.24	7916.75	2372.28	25434.4		282885	95619.2
693	sp|P04208|LV106_HUMAN		57543.5	23546.9	112144	113291	35547.3	52040.9	17192.9	67749.1		125550	58112.1
694	sp|P28906-2|CD34_HUMAN		260676	279717	23645.4	369132	479713	305451		328183		277853	356688
695	sp|P62879|GBB2_HUMAN		110466	78696	143363	3321.61	114842	33811.8		117323		118316	20694.4
696	sp|P52597|HNRPF_HUMAN		4575.33	43278.1	67406.6	49640.1	577.397	4532.19		3113.27		19189.1
697	sp|P01616|KV203_HUMAN		172073	122007	109205	254149	85664.1	2867.96		70990.4		134218	218623
698	sp|P15170|ERF3A_HUMAN		102180	94468.8	142856	84607.8	5234.38	9971.93	53241.9	45067.7		92744.5	28503.8
699	sp|Q5VYK3|ECM29_HUMAN		3.78911e+06	13388.1	5.84331e+06	6.92805e+06	7.38594e+06	2955.83	6.70723e+06	5.6726e+06		4.45806e+06	7.05523e+06
700	sp|P51571|SSRD_HUMAN		83379.1	51149.3	63903.1	40137.7	45218.5	5789.52		40585.9		64915.6	38918.3
701	sp|P16035|TIMP2_HUMAN		69500.1	39155.2	41953.2	34787.8	35796.1	17173.4		41274.5		111318	84017.4
702	sp|Q99598|TSNAX_HUMAN		51427.6	42594	59524.1	15729.1	27872.1	47269.7	43566.9	2685.62		46234.5	73567.6
703	sp|Q9H0E2|TOLIP_HUMAN		1975.6	42220.2	63198	45619.8	31798.8	13577.2		30576.7		38821.8	997.267
704	sp|Q16836-2|HCDH_HUMAN		67067.9	70359.2	88888.7	49480.6	38304.7	23925.7		19701.2		5207.95	50084.2
705	sp|P23588|IF4B_HUMAN		71711.9	44914.4	67535.2	25274.9	48434.3	33498.1	56323.9	48222.9		83975.5	1237.89
706	sp|O43504|LTOR5_HUMAN		1990.68	19698.3	33173.1	25855.4	2054.33	7415.7		18721.8		39258.2	9986.57
707	sp|O00442|RTCA_HUMAN		31367.3	7631.01	18026.1	10504.8	5497.68	393.793		5634.6		8389.75
708	sp|Q9UNF0|PACN2_HUMAN		4231.67	56097.6	61564	45865.9	48706.2	1711.71	54973	38099.4		11975.4	47699.7
709	sp|Q9P2R7|SUCB1_HUMAN		36416.2	33452.4	49143.7	21939.8	16088.8	6766.48	25874.2	17788.2		29137.5	33144.7
710	sp|Q9H8S9|MOB1A_HUMAN		108682	75275.5	62314.1	78108.4	33384.2	25233.5		2779.44		26477.2	2362.28
711	sp|Q8TE77|SSH3_HUMAN		4286.08	63495.7	125332	63573	9764.92	937.987		17389.2		11855.1	9903.07
712	sp|Q6EEV6|SUMO4_HUMAN		490626	312124	668126	618865	164379	130975	319469	197210		296075	255565
713	sp|Q14696|MESD_HUMAN		39255.2	25152.3	33379.8	34323.7	5624.39	4318.45		8183.63		27488.8	7667.41
714	sp|P59046|NAL12_HUMAN		12881.1	4128.79	20304.6	2389.63	614.783	344.013		7162.18		19709.3
715	sp|P48047|ATPO_HUMAN		27223	43138.4	67192.8	35939.5	51901.5	111599		59755.5		52348.2	8451.29
716	sp|P40222|TXLNA_HUMAN		46064.8	1340.09	21676.3	22363	16236.8	11792.6	64867.6	13330.5		22563.7	16377.7
717	sp|P37108|SRP14_HUMAN		62895.8	74778.1	109723	58491.9	43976.5	21346.3		41807.5		32121.6
718	sp|P18510|IL1RA_HUMAN		51669.6	46554.9	76511.6	4611.06	37129.5	9770.89		30520.9		2493.05	2295.89
719	sp|P09467|F16P1_HUMAN		83901.9	57746.7	99052.3	58226.4	11906.8	5178.86		9188.35		8986.42
720	sp|O95571|ETHE1_HUMAN		73322.1	102833	217036	151053	39274.7	28680.4		73479.3		84889	77291
721	sp|O75531|BAF_HUMAN		128445	118441	124066	230704	109392	54481.5		141761		210857	972.393
722	sp|O60925|PFD1_HUMAN		93658.4	29913.9	110911	67145.8	7548.17	23179.2	2259.58	56510.4		52671	13539.7
723	sp|A8MWD9|RUXGL_HUMAN		53498.3	40302.7	58409.5	35455.6	35374.4	7405.04		33688.2		33476.7
724	sp|Q9Y3D6|FIS1_HUMAN		57649.6	31469	39759.3	24568.2	9347.79	3714.55		17535.8		17392.2
725	sp|Q9Y224|CN166_HUMAN		25925.2	17147	28318.3	8554.86	10461.4	1002.85		19288.9		19636.6
726	sp|Q9UP79|ATS8_HUMAN		1832.98	10857.3	25939.1	47096.9	20143.2	4123.3		6023.4		60974.3	23316
727	sp|Q9UBE0|SAE1_HUMAN		55233.9	23195.7	44862.3	23642.5	11994.8	6610.01		9433.61		32572.8	4176.15
728	sp|Q9NVJ2|ARL8B_HUMAN		123609	53068	148413	36462.9	97816.8	29614.1	93498.3	21030.7		72982.5	97339.9
729	sp|Q9HCB6|SPON1_HUMAN		52526.1	3806.77	60488.8	37277	36654.6	7081.22		45334.3		106051	1053.42
730	sp|Q9GZX3|CHST6_HUMAN		43988.3	23209.6	71053	41132.7	31871.2	8408.56	42889.6	58703.6		55022.9	20238
731	sp|Q92597|NDRG1_HUMAN		67009.3	50435.1	73355.7	43663.9	58580.7	29004.6	59612.2	47576.8		47336.7	80219.1
732	sp|Q8WWX9|SELM_HUMAN		1393.07	19254.8	91387	43813.8	15148.3	270.066		45087.9		92973.5	15218
733	sp|Q6UXI7|VITRN_HUMAN		122299	38144.7	139721	25589.9	70954.3	15345		54794.1		5363.54	59356.3
734	sp|Q53TN4|CYBR1_HUMAN		190805	144370	206490	136392	133616	56150.1	260342	77862.4		248456	414281
735	sp|Q15006|EMC2_HUMAN		6785.73	54775.7	930430	5860.96	3507.47	12257.9		321700		16112.3	8539.34
736	sp|Q12765|SCRN1_HUMAN		20936.8	11235.8	35888	14827.1	15362.9	1685.17		6839.12		24088.6
737	sp|Q00325|MPCP_HUMAN		124512	80450	219349	77387.7	64416.5	22994	136519	213195		80435	211824
738	sp|P84157-2|MXRA7_HUMAN		34250.4	19696.2	4515.22	10578.9	33654.8	28368.9	30937.4	61594		65098.9	8004.58
739	sp|P68036|UB2L3_HUMAN		36111.9	29985.1	23255.6	42316.5	14473.7	688.05		41375.2		30887.4
740	sp|P62913|RL11_HUMAN		3679.45	10391.9	7911.19	31901.7	62106.8	2886.08		7590.73		99573	84924.5
741	sp|P62633|CNBP_HUMAN		16830.6	20473.8	19261.6	28407.5	14483.7	2571.04	27109.6	9784.4		4454.55	4626.44
742	sp|P55769|NH2L1_HUMAN		61158.4	16139.8	65461.1	37362	18763.6	795.32	18018.9	21943.8		42973.1	20790.8
743	sp|P50213|IDH3A_HUMAN		84811.8	43905	80717.3	37772.2	69830.9	472.759		30436		51461.1	3377.32
744	sp|P18827|SDC1_HUMAN		4856.21	1913.1	602740	1.3018e+06	418094	218984		1831.76		10003.5	701756
745	sp|P17858|PFKAL_HUMAN		95642.3	1758.56	93810.3	25297.4	1551.85	5171.48		48074.9		75914.8	88683.3
746	sp|P15586|GNS_HUMAN		95945.2	54529.4	88743.1	39803.4	42282.6	23198.1		43949.9		72736.1	49028
747	sp|P13716|HEM2_HUMAN		19280.1	31442.9	7406.84	19658.4	620.968	6507.59		14771.2		18251.7	612.68
748	sp|P11166|GTR1_HUMAN		137143	7614.74	172548	97466.1	120107	1447.31		330535		483502	201187
749	sp|P09758|TACD2_HUMAN		28249.1	5742.56	202985	24235.5	146796	33913.1	65172.4	12707.6		32231.4	5951.78
750	sp|P08493|MGP_HUMAN		275237	203679	178536	164071	154630	60184.2	136071	152280		219759	200336
751	sp|P01714|LV301_HUMAN		187777	136770	347748	282975	92355.1	59089.1		290820		606211	279342
752	sp|P00403|COX2_HUMAN		160981	91280.9	246415	98792.4	187072	37438.8		125314		121643	171922
753	sp|O75915|PRAF3_HUMAN		47595.9	36191.8	37332.7	30400.7	30676.9	8152.44		44112.4		78459.8
754	sp|O43708|MAAI_HUMAN		73494.3	18083.6	74244.8	2286.68	15449.5	3123.96		10573		10163.5
755	sp|O15260|SURF4_HUMAN		21147.7	6058.02	11132	4088.02	3652.91	770.511		8680.53		9881.4
756	sp|O15145|ARPC3_HUMAN		198882	89512.5	207350	64389.2	41047.5	517.672		33034.2		44959.5	1831.9
757	sp|O00170|AIP_HUMAN		93611.9	89104.3	127700	80607.2	56739.8	20491.1		71692.7		128075	129372
758	sp|O60888|CUTA_HUMAN		485125	273243	469155	465165	179544	85130.1		142251		206023	766.69
759	sp|P08697|A2AP_HUMAN		76181.5	38605.5	71196.8	69447.3	119970	34091.3		139856		89202.2	2100.63
760	sp|Q8N129|CNPY4_HUMAN		71297.2	50828.8	24803.8	31836.9	44564.1	17619.1		19172.5		51251.7	34772.2
761	sp|P55036|PSMD4_HUMAN		76320	55880.7	95045.9	91566.7	46879.4	25647.1	44236.3	46462.6		83716.5	40535.8
762	sp|Q9Y3F4|STRAP_HUMAN		63478.9	32059.1	2223.55	28150	17516.9	9886.24		7665.48		31382.9	17559.8
763	sp|Q09028|RBBP4_HUMAN		118183	63746.3	157114	79221.4	12753.2	12498.5		37456.5		97627.9	35202.3
764	sp|Q13751|LAMB3_HUMAN		40214.9	1707.07	62699.6	47494.2	27703	19342.8		24116.6		28003	7261.89
765	sp|Q9UMR2|DD19B_HUMAN		119052	65342.9	98160.7	47648.2	40084.7	10645.1	37337.5	14018		70278.6	69842.1
766	sp|P48444|COPD_HUMAN		89324.3	25730.4	112569	59203.2	19671.9	7375.95		22710		39393.8	893.434
767	sp|Q92945|FUBP2_HUMAN		48816.5	28646.9	39561	47869.1	27501.4	16255.9		35377.4		66783.2	344.023
768	sp|P35268|RL22_HUMAN		105361	94280.4	109646	31327.6	118645	3772.3	81958.3	59001.5		139272	4203.42
769	sp|P67936|TPM4_HUMAN		19794.5	13451	23724.9	766.407	10610.5	5077.57		14337.1		6323.01	4084.83
770	sp|O15173|PGRC2_HUMAN		166331	112331	153601	75466	120224	55490.6		149597		166912	173748
771	sp|Q8NFU3|TSTD1_HUMAN		7563.06	159015	174108	308383	232485	117405	211431	83863.6		363.681	27633.9
772	sp|P62837|UB2D2_HUMAN		101202	15653.9	68516.1	36980.8	45611	5931.19		3222.24		10806.7	2850.51
773	sp|Q9NTK5|OLA1_HUMAN		255272	13650.7	291108	63903.4	50975.6	3124.07		10480.1		116001	92040.6
774	sp|P00325-2|ADH1B_HUMAN		108891	27933.9	41814.9	102879	79759.6	86736	68963.5	256278		328075	558250
775	sp|P36507|MP2K2_HUMAN		29875.4	23141.6	38798.4	10503.4	19612.7	2325.68		10504.3		25377.9
776	sp|Q8N335|GPD1L_HUMAN		88921.8	33687.8	1939.49	10793.5	1927.15	7055.93		13905.2		8737.34	22914.3
777	sp|Q15393|SF3B3_HUMAN		66538.3	8508.66	49926.1	12989	28328.5	4466.47		23590.9		84624.5	7665.08
778	sp|Q3ZCW2|LEGL_HUMAN		305628	139266	515423	172614	85294.9	18332.7	7631.46	35024.4		12186.6	11084.1
779	sp|O43491|E41L2_HUMAN		65497.6	50179.5	76224.6	86176.9	61336	37484.5		80527.6		251487	96012.8
780	sp|Q15417|CNN3_HUMAN		22813.3	5770.27	45581.2	54950.3	16425.2	11276.7	51188.4	21750.5		97971.3	88561.5
781	sp|P38159|RBMX_HUMAN		75689.1	53605.8	136529	9808.45	69855	5816.82		4902.71		32162.4	8502.94
782	sp|P21399|ACOC_HUMAN		26759	5898.03	38503	10549.3	9262.99	1517.65		5190.86		2750.24
783	sp|P35613-2|BASI_HUMAN		253818	123210	224023	199908	82333.6	65848.4		195706		447322	80292.2
784	sp|P06454|PTMA_HUMAN		17686.9	17042.1	35150.9	11394.1	43697.7	117422	11681	14019.7		9015.2	186125
785	sp|A0AVT1|UBA6_HUMAN		100125	74028	169284	41851.1	85240	64236.1		68779.4		77767.1	108213
786	sp|P21291|CSRP1_HUMAN		75671.4	36312.6	78883.6	43363.4	18807.3	13516.5		39947.4		42135.3	7226.67
787	sp|P10155-5|RO60_HUMAN		108958	55516.2	128045	2374.2	20043	33624.9		33858.3		94156.9	130239
788	sp|Q14257|RCN2_HUMAN		27072.6	100670	11296.9	93845.8	6610.67	5604.66		2174.23		1537.3	56526.5
789	sp|P02745|C1QA_HUMAN		24825.8	7469.42	31847.8	5971.7	4847.61	780.41		3273.08		10644.1
790	sp|P00746|CFAD_HUMAN		13637	8317.3	8504.95	6514.38	6072.85	864.577		6971.75		22927.1
791	sp|Q99471|PFD5_HUMAN		10267.7	5440.68	4481.4	7949.54	1799.76	1423.73		2513.93		4674.26
792	sp|P62333|PRS10_HUMAN		18931.1	1156.24	48406.5	11262.5	8936.28	12730.2		1084.76		18722.4	27514.9
793	sp|O75340|PDCD6_HUMAN		69806.2	54203	96350.2	43845.9	54595.3	19015.8		26216.1		46723.8	17842.9
794	sp|P60900|PSA6_HUMAN		332948	35290.1	45054.1	25100.1	76286.1	62486.7	39805.2	141229		29119.5	49971.7
795	sp|Q9NXG2|THUM1_HUMAN		26910.4	47541.7	39310.3	22689.1	30879.6	25029.7		4592.25		17964.3	2807.76
796	sp|Q6IBS0|TWF2_HUMAN		2248.39	39269.7	39596.7	49418.8	35230.6	7695.73		61069.8		25172.7	2851.06
797	sp|Q7L1Q6|BZW1_HUMAN		23312.5	3442	22437.1	9296.84	7897.53	2459.31		19721.2		44259.3
798	sp|P38919|IF4A3_HUMAN		65308	65791.8	75419.1	30125.4	27935.1	7634.86		4585.15		50969.6	2198.53
799	sp|O95428|PPN_HUMAN		49059.5	106395	61155.9	27004.2	14155.6	13780.8	75518.4	32991.6		15505.8	15439.8
