# Supplementary material for: Differential epithelial and stromal protein profiles in cone and non-cone regions of keratoconus corneas
Source: Sci Rep. 2019 Feb 27;9:2965. doi: 10.1038/s41598-019-39182-6 (PMC6393548; doi:10.1038/s41598-019-39182-6)
Supplement: Supplementary file 3 — Supplemental data file S2 [file 41598_2019_39182_MOESM3_ESM.xlsx]

## Sheet: Cone vs Normal (Epl)
Differential epithelial and stromal protein profiles in cone and non-cone regions of keratoconus corneas
Supplemental Data File S2
(A) Differentially expressed epithelial proteins in KC cone versus control samples
	UniPro Accession No.	Protein Symbol	Protein name	Mean fold changes	SD	P values
(1) Upregulated epithelial proteins (cone vs normal) > 2 folds
1	P17096	HMGA1-2	High Mobility Group AT-Hook 1	45.3981	10.2113	2.68099e-06
2	Q9NX14	NDUBB11	NADH:Ubiquinone Oxidoreductase Subunit B11	37.3568	7.43801	1.98314e-06
3	P01860	IGHG3	Immunoglobulin Heavy Constant Gamma 3	28.3774	21.699	0.000308878
4	Q16186	ADRM1	Adhesion Regulating Molecule 1	27.3483	33.1639	0.00242211
5	Q7L7X3	TAOK1	TAO Kinase 1	25.9747	18.1182	0.000974175
6	Q92688	AN32B	Acidic Nuclear Phosphoprotein 32 Family Member B	25.5801	15.8474	0.000401301
7	P36955	PEDF	Serpin Family F Member 1	25.4521	8.15868	1.54985e-05
8	Q96S52	PIGS	Phosphatidylinositol Glycan Anchor Biosynthesis Class S	24.6242	19.4607	0.000618856
9	Q7RTS7	KRT74	Keratin 74	20.8655	79.5311	0.0226351
10	P06703	S100A6	S100 Calcium Binding Protein A6	20.6929	24.9578	0.00304185
11	P10606	COX5B	Cytochrome C Oxidase Subunit 5B	18.1352	3.66935	5.9159e-06
12	P01011	SERPINA3	Serpin Family A Member 3	17.481	31.9532	0.00226215
13	O60610	DIAP1	Diaphanous Related Formin 1	17.2205	16.431	0.00186933
14	P05090	APOD	Apolipoprotein D	17.1997	25.8001	0.0034605
15	Q53EL6	PDCD4	Programmed Cell Death 4	17.0937	9.19349	0.000423651
16	P55210	CASP7	Caspase 7	16.8295	15.257	0.00149372
17	Q8NDH3	NPEPL1	Aminopeptidase-Like 1	16.7567	30.1051	0.00310804
18	Q9BWS9	CHID1	Chitinase Domain Containing 1	16.6694	34.4935	0.00816099
19	P08670	VIM	Vimentin	15.8242	5.1146	5.03113e-05
20	Q9UHD8	SEPT9	Septin 9	15.0112	38.0547	0.0150701
21	P26447	S100A4	S100 Calcium Binding Protein A4	13.3249	8.21917	0.000642204
22	Q8N163	CCAR2	Cell Cycle And Apoptosis Regulator 2	13.2642	8.15316	0.000388521
23	P21283	ATP6V1C1	ATPase H+ Transporting V1 Subunit C1	13.1112	25.1129	0.0329063
24	O14776	TCRG1	Transcription Elongation Regulator 1	12.9438	9.42657	0.000920326
25	O43678	NDUFA2	NADH:Ubiquinone Oxidoreductase Subunit A2	11.9831	2.06477	6.17571e-06
26	Q6NZI2	PTRF	Polymerase I And Transcript Release Factor	11.9623	8.51874	0.000785219
27	P08621	RU17	Small Nuclear Ribonucleoprotein U1 Subunit 70	11.8473	3.28842	4.16124e-05
28	Q969Q0	RL36L	Ribosomal Protein L36a Like	11.8096	20.3399	0.00897174
29	Q9Y3E1	HDGFRP3	Hepatoma-Derived Growth Factor, Related Protein 3	11.0201	5.07751	0.000134046
30	P55290	CAD13	Cadherin 13	9.98735	6.23268	0.000786717
31	Q92900	UPF1	UPF1, RNA Helicase And ATPase	9.86824	4.41961	0.000213004
32	Q9NR31	SAR1A	Secretion Associated Ras Related GTPase 1A	9.54018	15.9687	0.0218082
33	P46779	RL28	Ribosomal Protein L28	9.53579	6.62034	0.000925113
34	P07477	PRSS1	Protease, Serine 1	9.32979	2.05642	2.17419e-05
35	P09874	PARP1	Poly(ADP-Ribose) Polymerase 1	8.92509	12.8437	0.00705371
36	O43760	SNG2	Synaptogyrin 2	8.73051	5.72684	0.00122273
37	Q6NXG1	ESRP1	Epithelial Splicing Regulatory Protein 1	8.22114	3.83992	0.000465233
38	Q8NFU3	TSTD1	Thiosulfate Sulfurtransferase Like Domain Containing 1	8.10798	5.85654	0.00363001
39	Q9HD42	CHM1A	Charged Multivesicular Body Protein 1A	7.92806	2.08025	4.91607e-05
40	Q16134	ETFD	Electron Transfer Flavoprotein Dehydrogenase	7.91913	6.56069	0.00379012
41	P04792	HSPB1	Heat Shock Protein Family B (Small) Member 1	7.82124	5.38163	0.00252358
42	P27361	MK03	Mitogen-Activated Protein Kinase 3	7.79949	18.077	0.0449675
43	Q07666	KHDR1	KH RNA Binding Domain Containing, Signal Transduction Associated 1	7.71443	1.39005	1.87481e-05
44	Q4G0F5	VP26B	VPS26, Retromer Complex Component B	7.33745	6.55788	0.00773159
45	P53582	MAP11	Methionyl Aminopeptidase 1	7.18585	2.49063	0.000188017
46	O00479	HMGN4	High Mobility Group Nucleosomal Binding Domain 4	7.16155	3.05723	0.000407037
47	A0PJW8	DAPL1	Death Associated Protein Like 1	7.06363	6.47888	0.00548779
48	Q8N131	PORIM	Transmembrane Protein 123	7.01121	5.84735	0.00349888
49	O95758	PTBP3	Polypyrimidine Tract Binding Protein 3	6.97494	24.1985	0.0310891
50	P20290	BTF3	Basic Transcription Factor 3	6.61855	3.43343	0.0012392
51	Q14677	CLINT1	Clathrin Interactor 1	6.48664	2.82566	0.000631458
52	Q8IYB3	SRRM1	Serine And Arginine Repetitive Matrix 1	6.48656	10.191	0.0129795
53	P61619	SEC61A1	Sec61 Translocon Alpha 1 Subunit	6.47314	3.72848	0.00105178
54	O75911	DHRS3	Dehydrogenase/Reductase 3	6.35849	1.73265	0.000159468
55	P04264	KRT1	Keratin 1	6.16176	11.268	0.0391611
56	Q8N6S5	AR6P6	ADP Ribosylation Factor Like GTPase 6 Interacting Protein 6	6.07248	11.9252	0.0392535
57	Q04837	SSBP1	Single Stranded DNA Binding Protein 1	5.99966	5.51184	0.0221233
58	Q13586	STIM1	Stromal Interaction Molecule 1	5.71897	5.34076	0.0192021
59	Q96QR8	PURB	Purine Rich Element Binding Protein B	5.47498	2.03106	0.000416278
60	O60832	DKC1	Dyskerin Pseudouridine Synthase 1	5.45049	8.68065	0.0283924
61	Q9P0M6	H2AFY2	H2A Histone Family Member Y2	5.43963	5.56555	0.00637752
62	P06730	EIF4E	Eukaryotic Translation Initiation Factor 4E	5.43527	3.89292	0.00983765
63	Q9UBS4	DNAJB11	DnaJ Heat Shock Protein Family (Hsp40) Member B11	5.38225	1.16242	5.08642e-05
64	Q9NRS4	TMPRSS4	Transmembrane Protease, Serine 4	5.29056	3.58811	0.00395092
65	P28070	PSMB4	Proteasome Subunit Beta 4	5.25744	1.10598	7.38194e-05
66	Q96PK6	RBM14	RNA Binding Motif Protein 14	5.02906	4.74993	0.00701896
67	P07919	UQCRH	Ubiquinol-Cytochrome C Reductase Hinge Protein	4.92722	2.0936	0.000573392
68	P62899	RPL31	Ribosomal Protein L31	4.86193	3.83637	0.00747593
69	Q7KZF4	SND1	Staphylococcal Nuclease And Tudor Domain Containing 1	4.85983	2.27028	0.00220198
70	P31946	YWHAB	Tyrosine 3-Monooxygenase/Tryptophan 5-Monooxygenase Activation Protein Beta	4.84247	1.90274	0.00153258
71	P13073	COX41	Cytochrome C Oxidase Subunit 4I1	4.83295	0.852431	2.86062e-05
72	Q9Y3L3	SH3BP1	SH3 Domain Binding Protein 1	4.74443	2.18787	0.00113472
73	P17302	GJA1	Gap Junction Protein Alpha 1	4.62962	1.79331	0.000736244
74	P01008	SERPINC1	Serpin Family C Member 1	4.59801	2.86722	0.00433259
75	P55196	AFAD	Afadin, Adherens Junction Formation Factor	4.57125	7.66047	0.0313313
76	Q15459	SF3A1	Splicing Factor 3a Subunit 1	4.56946	2.99745	0.00321062
77	O14773	TPP1	Tripeptidyl Peptidase 1	4.56246	1.43779	0.000818629
78	Q15233	NONO	Non-POU Domain Containing, Octamer-Binding	4.53853	5.3951	0.0106263
79	P42677	RS27	Ribosomal Protein S27	4.53764	3.34815	0.00364948
80	Q08380	LG3BP	Galectin 3 Binding Protein	4.5078	2.28093	0.00213196
81	Q96HC4	PDLI5	PDZ And LIM Domain 5	4.50294	4.14899	0.0204946
82	O43674	NDUFB5	NADH:Ubiquinone Oxidoreductase Subunit B5	4.48439	6.1406	0.028516
83	P51991	ROA3	Heterogeneous Nuclear Ribonucleoprotein A3	4.48059	1.3149	0.000383031
84	Q9NX40	OCAD1	OCIA Domain Containing 1	4.45183	0.83982	6.9063e-05
85	Q68D91	MBLC2	Metallo-Beta-Lactamase Domain Containing 2	4.44629	1.67846	0.000624773
86	Q6IAN0	DRS7B	Dehydrogenase/Reductase 7B	4.40472	3.76959	0.00678518
87	P46063	RECQ1	RecQ Like Helicase	4.40391	6.31674	0.0407364
88	Q9BUP3	HTATIP2	HIV-1 Tat Interactive Protein 2	4.36054	5.47709	0.0424632
89	O00505	KPNA3	Karyopherin Subunit Alpha 3	4.36	4.39247	0.0138159
90	P20020	AT2B1	ATPase Plasma Membrane Ca2+ Transporting 1	4.33691	11.2457	0.0360912
91	P47712	PA24A	Phospholipase A2 Group IVA	4.32727	4.09367	0.0115324
92	O75380	NDUS6	NADH:Ubiquinone Oxidoreductase Subunit S6	4.29477	3.01134	0.00705635
93	Q5SSJ5	HP1B3	Heterochromatin Protein 1 Binding Protein 3	4.26081	4.24415	0.0172167
94	Q53TN4	CYBR1	Cytochrome B Reductase 1	4.25512	1.06944	0.000276224
95	P09496	CLCA	Clathrin Light Chain A	4.21166	3.31875	0.0123197
96	Q9UN37	VPS4A	Vacuolar Protein Sorting 4 Homolog A	4.09915	3.11085	0.0144733
97	O60938	KERA	Keratocan	4.08663	0.3618	3.88726e-06
98	P17096	HMGA1	High Mobility Group AT-Hook 1	4.06031	0.612084	3.90173e-05
99	Q9H3U1	UN45A	Unc-45 Myosin Chaperone A	4.01809	4.06548	0.0194376
100	Q92930	RAB8B	RAB8B, Member RAS Oncogene Family	4.01682	1.92018	0.00226454
101	Q6UX71	PXDC2	Plexin Domain Containing 2	4.00293	1.12345	0.000463571
102	P05067	APP	Amyloid Beta Precursor Protein	3.96579	1.01067	0.000291926
103	Q96A33	CCDC47	Coiled-Coil Domain Containing 47	3.9652	1.37675	0.00104607
104	P01024	C3	Complement C3	3.93223	1.52147	0.00177247
105	P01779	IGHV3-23	Immunoglobulin Heavy Variable 3-23	3.91936	3.05571	0.0122209
106	P07585	DCN	Decorin	3.91915	1.12609	0.000397527
107	O75369	FLNB	Filamin B	3.9076	4.42212	0.0303043
108	Q96HR9	REEP6	Receptor Accessory Protein 6	3.90252	1.4463	0.00072479
109	Q99623	PHB2	Prohibitin 2	3.86848	1.75283	0.00266403
110	P56385	ATP5I	ATP Synthase, H+ Transporting, Mitochondrial Fo Complex Subunit E	3.75829	1.06297	0.000370298
111	Q13098	GPS1	G Protein Pathway Suppressor 1	3.75204	1.89278	0.00489847
112	P01857	IGHG1	Immunoglobulin Heavy Constant Gamma 1	3.71362	2.07344	0.00889282
113	Q14116	IL18	Interleukin 18	3.70011	3.07153	0.0132535
114	Q14203	DCTN1	Dynactin Subunit 1	3.67817	2.93181	0.0110906
115	Q96CW1	AP2M1	Adaptor Related Protein Complex 2 Mu 1 Subunit	3.62127	4.00778	0.0244898
116	Q9ULV4	CORO1C	Coronin 1C	3.60716	2.7024	0.0089257
117	Q93050	ATP6V0A1	ATPase H+ Transporting V0 Subunit A1	3.58738	5.1651	0.0336524
118	Q9NSD9	FARSB	Phenylalanyl-TRNA Synthetase Beta Subunit	3.56731	1.59865	0.0062188
119	Q9H1H9	KIF13A	Kinesin Family Member 13A	3.48138	2.33824	0.0136858
120	Q9UMD9	COL17A1	Collagen Type XVII Alpha 1 Chain	3.42914	0.576583	9.96461e-05
121	Q92621	NUP205	Nucleoporin 205	3.41967	1.11419	0.00103167
122	P59998	ARPC4	Actin Related Protein 2/3 Complex Subunit 4	3.41516	2.23251	0.010457
123	Q6NUM9	RETSAT	Retinol Saturase	3.41488	3.7561	0.0479644
124	P11233	RALA	RAS Like Proto-Oncogene A	3.36505	1.88375	0.0154342
125	O75608	LYPLA1	Lysophospholipase I	3.3629	1.2215	0.00161036
126	O14828	SCAMP3	Secretory Carrier Membrane Protein 3	3.35102	2.97336	0.0195439
127	Q9H2G2	SLK	STE20 Like Kinase	3.34146	1.33478	0.00196492
128	Q9BVC6	TMEM109	Transmembrane Protein 109	3.28197	0.762547	0.000389883
129	P01621	IGKV3-20	Immunoglobulin Kappa Variable 3-20	3.27488	1.16153	0.00253089
130	Q99615	DNAJC7	DnaJ Heat Shock Protein Family (Hsp40) Member C7	3.2599	2.38922	0.0110094
131	Q13423	NNT	Nicotinamide Nucleotide Transhydrogenase	3.25341	1.4433	0.00317143
132	Q12907	LMAN2	Lectin, Mannose Binding 2	3.24601	0.785345	0.000297355
133	Q8IYJ3	SYTL1	Synaptotagmin Like 1	3.24443	1.14725	0.0011183
134	O95831	AIFM1	Apoptosis Inducing Factor, Mitochondria Associated 1	3.23457	2.37343	0.0094514
135	O95292	VAPB	VAMP Associated Protein B And C	3.21837	0.93498	0.000578724
136	P61020	RAB5B	RAB5B, Member RAS Oncogene Family	3.1546	1.04699	0.00244465
137	Q99456	KRT12	Keratin 12	3.13943	1.30114	0.00173143
138	Q9UDT6	CLIP2	CAP-Gly Domain Containing Linker Protein 2	3.13773	3.91088	0.0258652
139	P23229	ITGA6	Integrin Subunit Alpha 6	3.13032	0.931532	0.000983445
140	Q86XR7	TICAM2	Toll Like Receptor Adaptor Molecule 2	3.12277	2.43509	0.0310083
141	O75533	SF3B1	Splicing Factor 3b Subunit 1	3.10215	0.635124	0.000329527
142	Q9NP58	ABCB6	ATP Binding Cassette Subfamily B Member 6	3.09729	2.49974	0.0374576
143	P02786	TFRC	Transferrin Receptor	3.07819	1.08451	0.00200435
144	P02533	KRT14	Keratin 14	3.06985	1.44339	0.00346119
145	P62979	RPS27A	Ribosomal Protein S27a	3.06113	1.52913	0.00577482
146	O75396	SEC22B	SEC22 Homolog B, Vesicle Trafficking Protein	3.05418	0.587125	0.000153053
147	Q86UE4	MTDH	Metadherin	3.03697	1.63673	0.0190065
148	Q13011	ECH1	Enoyl-CoA Hydratase 1	3.00591	2.29496	0.026223
149	P08574	CYC1	Cytochrome C1	2.98227	1.40736	0.0167752
150	Q00765	REEP5	Receptor Accessory Protein 5	2.96364	0.54269	0.000168856
151	P51148	RAB5C	RAB5C, Member RAS Oncogene Family	2.94603	1.54757	0.00661982
152	Q9NQ79	CRTAC1	Cartilage Acidic Protein 1	2.94019	0.867377	0.00136323
153	Q8NBU5	ATAD1	ATPase Family, AAA Domain Containing 1	2.91384	3.38583	0.0280839
154	P39019	RPS19	Ribosomal Protein S19	2.90245	1.36765	0.00706487
155	O14617	AP3D1	Adaptor Related Protein Complex 3 Delta 1 Subunit	2.89172	2.5419	0.0167585
156	Q8NC56	LEMD2	LEM Domain Containing 2	2.86887	1.29142	0.00449238
157	Q93008	USP9X	Ubiquitin Specific Peptidase 9, X-Linked	2.84976	2.37971	0.0357592
158	P01859	IGHG2	Immunoglobulin Heavy Constant Gamma 2	2.82357	2.01939	0.0145389
159	Q92520	FAM3C	Family With Sequence Similarity 3 Member C	2.77461	0.611922	0.000500912
160	Q9NSC5	HOMER3	Homer Scaffolding Protein 3	2.76743	0.295307	3.26366e-05
161	P50402	EMD	Emerin	2.76677	0.7591	0.00103787
162	Q9UBB5	MBD2	Methyl-CpG Binding Domain Protein 2	2.76375	1.66595	0.0128514
163	P32926	DSG3	Desmoglein 3	2.75909	1.89466	0.0213576
164	Q99715	COL12A1	Collagen Type XII Alpha 1 Chain	2.74755	1.8195	0.0151585
165	P61313	RPL15	Ribosomal Protein L15	2.73941	3.19175	0.0468103
166	Q13425	SNTB2	Syntrophin Beta 2	2.73274	0.69927	0.00113494
167	Q9UGI8	TES	Testin LIM Domain Protein	2.7113	1.9143	0.030047
168	Q9UN86	G3BP2	G3BP Stress Granule Assembly Factor 2	2.70815	0.342735	5.8438e-05
169	P10412	HIST1H1E	Histone Cluster 1 H1 Family Member E	2.66943	0.301337	3.38858e-05
170	Q16698	DECR1	2,4-Dienoyl-CoA Reductase 1	2.64624	1.54597	0.0148229
171	O43617	TRAPPC3	Trafficking Protein Particle Complex 3	2.64612	1.44648	0.0131955
172	P62917	RPL8	Ribosomal Protein L8	2.63142	2.02382	0.0220164
173	P49792	RANBP2	RAN Binding Protein 2	2.61894	0.751712	0.00208932
174	P35613	BSG	Basigin (Ok Blood Group)	2.60729	0.0811007	2.66461e-07
175	Q14697	GANAB	Glucosidase II Alpha Subunit	2.59754	1.05475	0.00348632
176	O75822	EIF3J	Eukaryotic Translation Initiation Factor 3 Subunit J	2.56257	1.5517	0.0218718
177	Q9Y230	RUVBL2	RuvB Like AAA ATPase 2	2.54582	0.9118	0.00356636
178	O00264	PGRMC1	Progesterone Receptor Membrane Component 1	2.52686	0.991934	0.0037436
179	Q14254	FLOT2	Flotillin 2	2.5126	1.07663	0.00787254
180	O14737	PDCD5	Programmed Cell Death 5	2.49241	1.61613	0.033879
181	P57105	SYNJ2BP	Synaptojanin 2 Binding Protein	2.44984	1.29598	0.0125761
182	Q9UHD9	UBQLN2	Ubiquilin 2	2.44429	0.715267	0.00212235
183	P10909	CLU	Clusterin	2.44308	0.808108	0.00904388
184	P42574	CASP3	Caspase 3	2.42543	0.632977	0.00135065
185	Q5JTV8	TOIP1	Torsin 1A Interacting Protein 1	2.4116	1.48665	0.0198129
186	P61604	HSPE1	Heat Shock Protein Family E (Hsp10) Member 1	2.40882	1.17621	0.0141291
187	P35232	PHB	Prohibitin	2.35875	0.683698	0.00279435
188	Q9UIA9	XPO7	Exportin 7	2.34116	0.986362	0.00807784
189	Q9UPT5	EXOC7	Exocyst Complex Component 7	2.33594	1.13638	0.0233783
190	Q9UBV2	SEL1L	SEL1L ERAD E3 Ligase Adaptor Subunit	2.33529	1.62964	0.0478153
191	P49257	LMAN1	Lectin, Mannose Binding 1	2.33279	0.903411	0.00634176
192	Q9NRW1	RAB6B	RAB6B, Member RAS Oncogene Family	2.32556	1.41306	0.0319528
193	Q6IQ22	RAB12	RAB12, Member RAS Oncogene Family	2.29653	0.455677	0.000964558
194	P18077	RPL35A	Ribosomal Protein L35a	2.28041	1.38043	0.0152034
195	Q15005	SPCS2	Signal Peptidase Complex Subunit 2	2.26711	0.839897	0.00446597
196	Q9Y6N5	SQRDL	Sulfide Quinone Reductase-Like (Yeast)	2.23221	1.45952	0.0327007
197	O15372	EIF3H	Eukaryotic Translation Initiation Factor 3 Subunit H	2.21967	1.17165	0.0141502
198	Q13435	SF3B2	Splicing Factor 3b Subunit 2	2.21316	0.698212	0.00295357
199	Q9Y646	CPQ	Carboxypeptidase Q	2.19847	1.1224	0.0318453
200	Q6IAA8	LAMTOR1	Late Endosomal/Lysosomal Adaptor, MAPK And MTOR Activator 1	2.19118	0.373942	0.000472313
201	Q9H1E3	NUCKS1	Nuclear Casein Kinase And Cyclin Dependent Kinase Substrate 1	2.1843	0.685901	0.00671736
202	O75955	FLOT1	Flotillin 1	2.16725	0.815494	0.0175163
203	Q99439	CNN2	Calponin 2	2.15612	1.22112	0.0299658
204	Q9BQE4	SELENOS	Selenoprotein S	2.14683	0.602988	0.00378373
205	Q13162	PRDX4	Peroxiredoxin 4	2.14323	1.2657	0.0188515
206	P09622	DLD	Dihydrolipoamide Dehydrogenase	2.12833	0.8912	0.0123052
207	P07814	EPRS	Glutamyl-Prolyl-TRNA Synthetase	2.12594	0.466574	0.0022291
208	Q14152	EIF3A	Eukaryotic Translation Initiation Factor 3 Subunit A	2.12464	0.720462	0.00647774
209	P01876	IGHA1	Immunoglobulin Heavy Constant Alpha 1	2.11558	0.450835	0.00138471
210	P15586	GNS	Glucosamine (N-Acetyl)-6-Sulfatase	2.10667	0.558039	0.00378525
211	Q9NV70	EXOC1	Exocyst Complex Component 1	2.10106	0.726555	0.00714334
212	P07355	ANXA2	Annexin A2	2.07452	1.07032	0.0360398
213	O75489	NDUFS3	NADH:Ubiquinone Oxidoreductase Core Subunit S3	2.06729	0.70916	0.0111109
214	P02787	TF	Transferrin	2.06417	0.420506	0.0014721
215	Q9H444	CHMP4B	Charged Multivesicular Body Protein 4B	2.05374	0.835887	0.0145497
216	P28072	PSMB6	Proteasome Subunit Beta 6	2.05056	0.537805	0.00626201
217	Q9Y3D0	FAM96B	Family With Sequence Similarity 96 Member B	2.04122	1.08355	0.0257088
218	P02545	LMNA	Lamin A/C	2.03556	0.633154	0.00656193
219	Q6ZVM7	TOM1L2	Target Of Myb1 Like 2 Membrane Trafficking Protein	2.02098	1.02532	0.0279444
220	Q9HDC9	APMAP	Adipocyte Plasma Membrane Associated Protein	2.01686	0.50449	0.0022421
221	Q6P2Q9	PRPF8	Pre-MRNA Processing Factor 8	2.00665	1.24283	0.0333814
222	Q15006	EMC2	ER Membrane Protein Complex Subunit 2	2.00246	0.441725	0.00188743
223	Q7Z4S6	KIF21A	Kinesin Family Member 21A	2.00082	0.566066	0.00595524
(2) Down-regulated epithelial proteins (cone vs normal) < 0.5 fold
1	O60493	SNX3	Sorting Nexin 3	0.0336577	0.0670173	0.00324236
2	Q15121	PEA15	Phosphoprotein Enriched In Astrocytes 15	0.037725	0.0178158	0.00018426
3	O75821	EIF3G	Eukaryotic Translation Initiation Factor 3 Subunit G	0.050957	0.0621536	0.00292506
4	P46782	RS5	Ribosomal Protein S5	0.052885	0.0174587	3.06776e-05
5	Q01469	FABP5	Fatty Acid Binding Protein 5	0.0611907	0.0202185	5.87321e-05
6	P39687	AN32A	Acidic Nuclear Phosphoprotein 32 Family Member A	0.065078	0.0641685	0.00225027
7	P07108	DBI	Diazepam Binding Inhibitor, Acyl-CoA Binding Protein	0.0669377	0.0537196	0.000523014
8	P09211	GSTP1	Glutathione S-Transferase Pi 1	0.0687555	0.0769894	0.00357983
9	Q969X1	TMBIM1	Transmembrane BAX Inhibitor Motif Containing 1	0.0765771	0.107347	0.00736188
10	O75556	SCGB2A1	Secretoglobin Family 2A Member 1	0.0777683	0.136033	0.0047956
11	P61626	LYZ	Lysozyme	0.0783872	0.0602819	0.000613059
12	Q96DH6	MSI2H	Musashi RNA Binding Protein 2	0.0851977	0.274208	0.0333084
13	P60981	DEST	Destrin, Actin Depolymerizing Factor	0.086742	0.058605	0.000711293
14	P02788	TRFL	Lactotransferrin	0.0886222	0.043095	0.000359588
15	Q9Y5Z4	HEBP2	Heme Binding Protein 2	0.0899216	0.0865509	0.00252031
16	O95372	LYPA2	Lysophospholipase II	0.090797	0.0441185	0.000723182
17	Q9H0R4	HDHD2	Haloacid Dehalogenase Like Hydrolase Domain Containing 2	0.0949322	0.0742107	0.00368711
18	P04080	CYTB	Cystatin B	0.0960223	0.032987	0.000118675
19	Q92522	H1FX	H1 Histone Family Member X	0.0963239	0.148471	0.0284384
20	Q9GZZ8	LACRT	Lacritin	0.0964996	0.0703611	0.00174262
21	Q9NQP4	PFD4	Prefoldin Subunit 4	0.0970151	0.124543	0.00476691
22	O75884	RBBP9	RB Binding Protein 9, Serine Hydrolase	0.0972793	0.0784477	0.00168903
23	Q9BQE3	TBA1C	Tubulin Alpha 1c	0.1002	0.0874545	0.00360231
24	P98179	RBM3	RNA Binding Motif (RNP1, RRM) Protein 3	0.101005	0.303543	0.0160915
25	O43768	ENSA	Endosulfine Alpha	0.101361	0.304439	0.0484186
26	P22392	NDKB	NME/NM23 Nucleoside Diphosphate Kinase 2	0.104357	0.0641303	0.00123463
27	P68402	PAFAH1B2	Platelet Activating Factor Acetylhydrolase 1b Catalytic Subunit 2	0.11088	0.0635633	0.000630295
28	P37802	TAGLN2	Transgelin 2	0.112494	0.0737633	0.00101835
29	O94903	PROSC	Proline Synthetase Cotranscribed Homolog (Bacterial)	0.1141	0.203471	0.0117644
30	Q9BVG4	PBDC1	Polysaccharide Biosynthesis Domain Containing 1	0.116628	0.203087	0.0197701
31	O00534	VWA5A	Von Willebrand Factor A Domain Containing 5A	0.117124	0.256074	0.0211326
32	Q9NS69	TOM22	Translocase Of Outer Mitochondrial Membrane 22	0.123665	0.132896	0.00310751
33	P16152	CBR1	Carbonyl Reductase 1	0.124561	0.0270842	2.66545e-05
34	O14561	NDUFAB1	NADH:Ubiquinone Oxidoreductase Subunit AB1	0.125212	0.121262	0.00181174
35	P09467	FBP1	Fructose-Bisphosphatase 1	0.126781	0.113253	0.00544613
36	Q13885	TUBB2A	Tubulin Beta 2A Class Iia	0.127118	0.0960961	0.00149666
37	Q99497	PARK7	Parkinsonism Associated Deglycase	0.129284	0.0412807	0.000139216
38	Q14376	GALE	UDP-Galactose-4-Epimerase	0.130274	0.141532	0.0215052
39	Q9H910	HN1L	Hematological And Neurological Expressed 1 Like	0.131119	0.117116	0.00184662
40	Q03426	MVK	Mevalonate Kinase	0.13468	0.107119	0.00815439
41	P15090	FABP4	Fatty Acid Binding Protein 4	0.135071	0.0989155	0.00193523
42	P35659	DEK	DEK Proto-Oncogene	0.135577	0.175238	0.0125679
43	O43708	GSTZ1	Glutathione S-Transferase Zeta 1	0.136294	0.0774441	0.00233501
44	P13804	ETFA	Electron Transfer Flavoprotein Alpha Subunit	0.13734	0.124137	0.00410773
45	Q6EEV6	SUMO4	Small Ubiquitin-Like Modifier 4	0.1376	0.104949	0.00391556
46	Q15843	NEDD8	Neural Precursor Cell Expressed, Developmentally Down-Regulated 8	0.138913	0.123136	0.0026868
47	Q9HC38	GLOD4	Glyoxalase Domain Containing 4	0.140076	0.0729387	0.00139399
48	Q9BVJ7	DUSP23	Dual Specificity Phosphatase 23	0.140741	0.215021	0.0220858
49	P35244	RFA3	Replication Protein A3	0.141328	0.238921	0.0171776
50	P84243	H3F3A	H3 Histone Family Member 3A	0.141955	0.33039	0.0404186
51	Q9Y5L4	TIMM13	Translocase Of Inner Mitochondrial Membrane 13	0.143924	0.557059	0.0446065
52	P30086	PEBP1	Phosphatidylethanolamine Binding Protein 1	0.147401	0.0520607	0.000341136
53	P35268	RPL22	Ribosomal Protein L22	0.150437	0.511729	0.0444365
54	Q9Y4Z0	LSM4	LSM4 Homolog, U6 Small Nuclear RNA And MRNA Degradation Associated	0.158016	0.246414	0.00696643
55	O95342	ABCB11	ATP Binding Cassette Subfamily B Member 11	0.159314	0.164266	0.0152361
56	P40925	MDHC	Malate Dehydrogenase 1	0.161643	0.0599646	0.000286932
57	P48147	PPCE	Prolyl Endopeptidase	0.162189	0.103717	0.00976495
58	O43865	AHCYL1	Adenosylhomocysteinase Like 1	0.163179	0.223393	0.0342329
59	P84090	ERH	Enhancer Of Rudimentary Homolog (Drosophila)	0.164384	0.224918	0.0150202
60	Q96I99	SUCLG2	Succinate-CoA Ligase GDP-Forming Beta Subunit	0.166158	0.317208	0.0246315
61	P31025	LCN1	Lipocalin 1	0.166491	0.698294	0.0459755
62	Q9UEU0	VTI1B	Vesicle Transport Through Interaction With T-SNAREs 1B	0.166994	0.198686	0.0180864
63	P36952	SERPINB5	Serpin Family B Member 5	0.167907	0.0475788	0.000146168
64	Q15847	ADIRF	Adipogenesis Regulatory Factor	0.169622	0.052736	0.000244515
65	Q99471	PFD5	Prefoldin Subunit 5	0.176431	0.23831	0.01188
66	O00764	PDXK	Pyridoxal (Pyridoxine, Vitamin B6) Kinase	0.176519	0.253305	0.0416012
67	P67775	PPP2CA	Protein Phosphatase 2 Catalytic Subunit Alpha	0.177727	0.0380544	5.38756e-05
68	P23193	TCEA1	Transcription Elongation Factor A1	0.178654	0.0944022	0.00248234
69	Q16836	HADH	Hydroxyacyl-CoA Dehydrogenase	0.180876	0.102392	0.00130352
70	Q9ULZ3	ASC	PYD And CARD Domain Containing	0.181296	0.0970265	0.000897211
71	Q9H0E2	TOLIP	Toll Interacting Protein	0.181962	0.180066	0.0150017
72	P36507	MAP2K2	Mitogen-Activated Protein Kinase Kinase 2	0.182556	0.16876	0.00609772
73	O95994	AGR2	Anterior Gradient 2, Protein Disulphide Isomerase Family Member	0.182656	0.244144	0.0141368
74	Q07866	KLC1	Kinesin Light Chain 1	0.184117	0.120518	0.00170361
75	Q04760	LGUL	Glyoxalase I	0.184859	0.139897	0.0184741
76	P60174	TPIS	Triosephosphate Isomerase 1	0.185244	0.0891117	0.00179662
77	P30085	CMPK1	Cytidine/Uridine Monophosphate Kinase 1	0.185558	0.114099	0.00218814
78	Q8WUW1	BRK1	BRICK1, SCAR/WAVE Actin Nucleating Complex Subunit	0.187172	0.189421	0.00537871
79	Q15181	IPYR	Pyrophosphatase (Inorganic) 1	0.188833	0.0772753	0.000981406
80	Q92530	PSMF1	Proteasome Inhibitor Subunit 1	0.189433	0.224175	0.0309359
81	P25325	THTM	Mercaptopyruvate Sulfurtransferase	0.194213	0.130613	0.00620266
82	P14550	AK1A1	Aldo-Keto Reductase Family 1 Member A1	0.195298	0.0835681	0.00087538
83	O14653	GOSR2	Golgi SNAP Receptor Complex Member 2	0.196918	0.100258	0.00256728
84	Q12959	DLG1	Discs Large MAGUK Scaffold Protein 1	0.199953	0.166231	0.00887449
85	P55145	MANF	Mesencephalic Astrocyte Derived Neurotrophic Factor	0.200161	0.268417	0.0136589
86	P31949	S100A11	S100 Calcium Binding Protein A11	0.20096	0.0957861	0.00134384
87	P62851	RS25	Ribosomal Protein S25	0.201237	0.341087	0.0151688
88	Q08945	SSRP1	Structure Specific Recognition Protein 1	0.201909	0.226764	0.0147776
89	Q96P70	IPO9	Importin 9	0.202574	0.166977	0.0143652
90	Q6YP21	KYAT3	Kynurenine Aminotransferase 3	0.203664	0.390276	0.0316893
91	Q5T0W9	FAM83B	Family With Sequence Similarity 83 Member B	0.204088	0.121737	0.00207121
92	P07737	PROF1	Profilin 1	0.205608	0.0867878	0.00254538
93	P68036	UBE2L3	Ubiquitin Conjugating Enzyme E2 L3	0.206751	0.44331	0.0276804
94	P10768	ESTD	Esterase D	0.207254	0.265967	0.02174
95	P13716	HEM2	Aminolevulinate Dehydratase	0.210473	0.193205	0.0190714
96	P35754	GLRX1	Glutaredoxin	0.211742	0.130873	0.00209868
97	P29401	TKT	Transketolase	0.214135	0.168549	0.0193928
98	P23743	DGKA	Diacylglycerol Kinase Alpha	0.21414	0.137024	0.0143451
99	O15305	PMM2	Phosphomannomutase 2	0.216101	0.272508	0.0214751
100	O94925	GLSK	Glutaminase	0.218592	0.223552	0.0472961
101	P13667	PDIA4	Protein Disulfide Isomerase Family A Member 4	0.222521	0.202347	0.0153107
102	P21964	COMT	Catechol-O-Methyltransferase	0.222645	0.0807757	0.000543997
103	P51884	LUM	Lumican	0.225096	0.083253	0.000389209
104	P00558	PGK1	Phosphoglycerate Kinase 1	0.22583	0.107331	0.00262746
105	O00299	CLIC1	Chloride Intracellular Channel 1	0.226425	0.0362274	3.7337e-05
106	P52655	GTF2AA	General Transcription Factor IIA Subunit 1	0.227206	0.289262	0.0339585
107	P61769	B2MG	Beta-2-Microglobulin	0.228921	0.174916	0.00916195
108	O95336	6PGL	6-Phosphogluconolactonase	0.229628	0.126716	0.00597073
109	P61204	ARF3	ADP Ribosylation Factor 3	0.229901	0.091109	0.000607033
110	P63241	EIF5A1	Eukaryotic Translation Initiation Factor 5A	0.231283	0.0555088	0.000126572
111	P30626	SORCN	Sorcin	0.231428	0.167462	0.0468578
112	Q9Y678	COPG1	Coatomer Protein Complex Subunit Gamma 1	0.234306	0.478218	0.0332114
113	P62937	PPIA	Peptidylprolyl Isomerase A	0.234883	0.167569	0.0139863
114	Q8TCD5	NT5C	5', 3'-Nucleotidase, Cytosolic	0.236101	0.21061	0.00777974
115	Q96L46	CPNS2	Calpain Small Subunit 2	0.236657	0.139198	0.00674965
116	P46976	GYG1	Glycogenin 1	0.237815	0.204537	0.0184545
117	P30044	PRDX5	Peroxiredoxin 5	0.238688	0.156587	0.00897737
118	P67812	SEC11A	SEC11 Homolog A, Signal Peptidase Complex Subunit	0.238699	0.424405	0.0394979
119	Q9Y617	PSAT1	Phosphoserine Aminotransferase 1	0.239038	0.0642346	0.000306603
120	P30049	ATPD	ATP Synthase, H+ Transporting, Mitochondrial F1 Complex, Delta Subunit	0.240991	0.1036	0.00366384
121	P07305	H1F0	H1 Histone Family Member 0	0.241303	0.0431927	7.35954e-05
122	P07741	APT	Adenine Phosphoribosyltransferase	0.241652	0.0560676	0.000244744
123	P61916	NPC2	NPC Intracellular Cholesterol Transporter 2	0.246548	0.201129	0.00661065
124	P78560	CRADD	CASP2 And RIPK1 Domain Containing Adaptor With Death Domain	0.248417	0.134156	0.00958667
125	P49588	AARS	Alanyl-TRNA Synthetase	0.250736	0.218903	0.0175918
126	Q96FW1	OTUB1	OTU Deubiquitinase, Ubiquitin Aldehyde Binding 1	0.251283	0.123461	0.00343223
127	O60664	PLIN3	Perilipin 3	0.251332	0.0870046	0.00173821
128	Q16543	CDC37	Cell Division Cycle 37	0.253219	0.238957	0.0236269
129	Q9NQC3	RTN4	Reticulon 4	0.253862	0.172808	0.00707243
130	P13473	LAMP2	Lysosomal Associated Membrane Protein 2	0.254197	0.21392	0.0159321
131	Q9H9J2	RM44	Mitochondrial Ribosomal Protein L44	0.255676	0.18283	0.0219051
132	P23528	COF1	Cofilin 1	0.256598	0.102759	0.00120924
133	Q9BRF8	CPPED	Calcineurin Like Phosphoesterase Domain Containing 1	0.258102	0.331263	0.0211829
134	P63172	DYLT1	Dynein Light Chain Tctex-Type 1	0.259487	0.15091	0.00348063
135	Q96GG9	DCNL1	Defective In Cullin Neddylation 1 Domain Containing 1	0.259946	0.171219	0.00905317
136	P07437	TBB5	Tubulin Beta Class I	0.264163	0.121447	0.00261759
137	Q96BW5	PTER	Phosphotriesterase Related	0.264864	0.17081	0.00943092
138	P60903	S100A10	S100 Calcium Binding Protein A10	0.265271	0.236559	0.0165283
139	O94826	TOM70	Translocase Of Outer Mitochondrial Membrane 70	0.267669	0.247196	0.0253357
140	P62942	FKB1A	FK506 Binding Protein 1A	0.268211	0.120468	0.00270264
141	Q86VR2	FAM134C	Family With Sequence Similarity 134 Member C	0.268616	0.347583	0.0496089
142	Q9BZZ5	API5	Apoptosis Inhibitor 5	0.269087	0.180913	0.00963202
143	P02792	FRIL	Ferritin Light Chain	0.269367	0.288499	0.0162926
144	P53367	ARFP1	ADP Ribosylation Factor Interacting Protein 1	0.270001	0.0943441	0.000745567
145	P49458	SRP09	Signal Recognition Particle 9	0.273329	0.259689	0.0110929
146	P10599	THIO	Thioredoxin	0.273455	0.232293	0.0157865
147	P34896	SHMT1	Serine Hydroxymethyltransferase 1	0.274927	0.294875	0.0329369
148	P30041	PRDX6	Peroxiredoxin 6	0.276949	0.156742	0.00903483
149	O00629	KPNA4	Karyopherin Subunit Alpha 4	0.277752	0.1929	0.0303515
150	P23434	GCSH	Glycine Cleavage System Protein H	0.278634	0.0867526	0.00177825
151	P18669	PGAM1	Phosphoglycerate Mutase 1	0.27924	0.205504	0.0174191
152	P13646	KRT13	Keratin 13	0.279987	0.191848	0.0231322
153	Q9BW60	ELOV1	ELOVL Fatty Acid Elongase 1	0.282592	0.122453	0.00237475
154	Q92882	OSTF1	Osteoclast Stimulating Factor 1	0.282718	0.279848	0.0360879
155	Q9NQG5	RPRD1B	Regulation Of Nuclear Pre-MRNA Domain Containing 1B	0.283866	0.399426	0.0263914
156	P21980	TGM2	Transglutaminase 2	0.284629	0.0376149	2.86995e-05
157	Q13228	SELENBP1	Selenium Binding Protein 1	0.288818	0.0586995	0.000160147
158	Q99653	CHP1	Calcineurin Like EF-Hand Protein 1	0.290541	0.199168	0.0211414
159	Q14011	CIRBP	Cold Inducible RNA Binding Protein	0.29075	0.233156	0.0202134
160	P04406	GAPDH	Glyceraldehyde-3-Phosphate Dehydrogenase	0.293158	0.181539	0.0167178
161	P00352	AL1A1	Aldehyde Dehydrogenase 1 Family Member A1	0.294485	0.274039	0.0459398
162	P52565	ARHGDIA	Rho GDP Dissociation Inhibitor Alpha	0.296448	0.179743	0.0140463
163	Q92542	NICA	Nicastrin	0.300739	0.265647	0.0404326
164	O76003	GLRX3	Glutaredoxin 3	0.302791	0.199669	0.0138905
165	Q9BWD1	THIC	Acetyl-CoA Acetyltransferase 2	0.304938	0.253502	0.0206396
166	P26368	U2AF2	U2 Small Nuclear RNA Auxiliary Factor 2	0.305303	0.177283	0.0111367
167	Q06830	PRDX1	Peroxiredoxin 1	0.308049	0.269283	0.0361729
168	P06744	G6PI	Glucose-6-Phosphate Isomerase	0.309098	0.23522	0.0199971
169	Q9P0L0	VAPA	VAMP Associated Protein A	0.312082	0.328004	0.0167689
170	O43399	TPD54	Tumor Protein D52 Like 2	0.314349	0.270754	0.01795
171	Q8WTS6	SETD7	SET Domain Containing Lysine Methyltransferase 7	0.316831	0.165618	0.00774653
172	P27482	CALL3	Calmodulin Like 3	0.316936	0.276723	0.0233464
173	P61088	UBE2N	Ubiquitin Conjugating Enzyme E2 N	0.317233	0.175836	0.00846204
174	Q8WVV4	POF1B	Premature Ovarian Failure, 1B	0.318888	0.139828	0.00347874
175	P52597	HNRPF	Heterogeneous Nuclear Ribonucleoprotein F	0.319609	0.174755	0.00557621
176	P36405	ARL3	ADP Ribosylation Factor Like GTPase 3	0.320211	0.229739	0.00768515
177	P30046	DDT	D-Dopachrome Tautomerase	0.320437	0.283541	0.0135895
178	P57735	RAB25	RAB25, Member RAS Oncogene Family	0.323287	0.248456	0.0265765
179	P14406	COX7A2	Cytochrome C Oxidase Subunit 7A2	0.323603	0.266714	0.0232319
180	Q9UBQ7	GRHPR	Glyoxylate And Hydroxypyruvate Reductase	0.324774	0.164675	0.0174596
181	P14854	COX6B1	Cytochrome C Oxidase Subunit 6B1	0.324967	0.278131	0.0287504
182	P61758	VBP1	VHL Binding Protein 1	0.32623	0.0788933	0.000597636
183	P00441	SOD1	Superoxide Dismutase 1, Soluble	0.326731	0.1621	0.00806459
184	Q9H8S9	MOB1A	MOB Kinase Activator 1A	0.327068	0.190435	0.0155105
185	P67936	TPM4	Tropomyosin 4	0.328009	0.34577	0.0206564
186	P30040	ERP29	Endoplasmic Reticulum Protein 29	0.328318	0.322409	0.0404424
187	Q7Z6Z7	HUWE1	HECT, UBA And WWE Domain Containing 1, E3 Ubiquitin Protein Ligase	0.329855	0.373415	0.0466419
188	O75368	SH3L1	SH3 Domain Binding Glutamate Rich Protein Like	0.330162	0.0645093	0.000221444
189	O75436	VP26A	VPS26, Retromer Complex Component A	0.331663	0.243758	0.0279645
190	P54819	AK2	Adenylate Kinase 2	0.333018	0.0925432	0.00148655
191	P52209	6PGD	Phosphogluconate Dehydrogenase	0.334149	0.163013	0.00895854
192	Q06323	PSME1	Proteasome Activator Subunit 1	0.335164	0.0746063	0.00034246
193	Q15642	TRIP10	Thyroid Hormone Receptor Interactor 10	0.336439	0.13846	0.00322328
194	Q9Y6E2	BZW2	Basic Leucine Zipper And W2 Domains 2	0.336475	0.20878	0.0231469
195	Q12792	TWF1	Twinfilin Actin Binding Protein 1	0.336641	0.263307	0.0302591
196	P34949	MPI	Mannose Phosphate Isomerase	0.337246	0.19432	0.00829145
197	P07602	PSAP	Prosaposin	0.339769	0.220716	0.00837972
198	P68104	EEF1A1	Eukaryotic Translation Elongation Factor 1 Alpha 1	0.339784	0.170945	0.0112997
199	P40926	MDH2	Malate Dehydrogenase 2	0.341531	0.148327	0.00505931
200	Q9Y5Y2	NUBP2	Nucleotide Binding Protein 2	0.342558	0.279393	0.0298063
201	Q9UBQ0	VPS29	VPS29, Retromer Complex Component	0.343156	0.281284	0.0332052
202	P51858	HDGF	Hepatoma-Derived Growth Factor	0.343427	0.212843	0.0156144
203	Q15365	PCBP1	Poly(RC) Binding Protein 1	0.344766	0.168954	0.0153819
204	Q9NQR4	NIT2	Nitrilase Family Member 2	0.345732	0.399373	0.0318618
205	O00410	IPO5	Importin 5	0.347047	0.110252	0.00215302
206	P27695	APEX1	Apurinic/Apyrimidinic Endodeoxyribonuclease 1	0.354088	0.234874	0.0351252
207	P46926	GNPDA1	Glucosamine-6-Phosphate Deaminase 1	0.356588	0.174025	0.0189272
208	Q9BW04	C1orf116	Chromosome 1 Open Reading Frame 116	0.356765	0.111013	0.0019508
209	P04179	SOD2	Superoxide Dismutase 2, Mitochondrial	0.358024	0.120039	0.00182313
210	Q9NRP0	OSTC	Oligosaccharyltransferase Complex Non-Catalytic Subunit	0.359	0.416544	0.0357207
211	Q13835	PKP1	Plakophilin 1	0.360224	0.173746	0.00661649
212	Q7Z4W1	DCXR	Dicarbonyl And L-Xylulose Reductase	0.36083	0.251445	0.0114677
213	P40121	CAPG	Capping Actin Protein, Gelsolin Like	0.361234	0.214364	0.0217745
214	Q00688	FKBP3	FK506 Binding Protein 3	0.363196	0.136144	0.00417368
215	P09429	HMGB1	High Mobility Group Box 1	0.368907	0.123967	0.00541177
216	Q9NY33	DPP3	Dipeptidyl Peptidase 3	0.36929	0.202172	0.0143121
217	Q92804	TAF15	TATA-Box Binding Protein Associated Factor 15	0.369301	0.176446	0.00528642
218	Q9UKK9	NUDT5	Nudix Hydrolase 5	0.369427	0.162029	0.00646655
219	A1L0T0	ILVBL	IlvB Acetolactate Synthase Like	0.370188	0.354283	0.0374476
220	Q15907	RAB11B	RAB11B, Member RAS Oncogene Family	0.371095	0.199141	0.0167121
221	O00429	DNM1L	Dynamin 1 Like	0.374407	0.166952	0.00624578
222	Q9Y224	C14orf166	Chromosome 14 Open Reading Frame 166	0.375326	0.206025	0.0192791
223	Q16881	TXNRD1	Thioredoxin Reductase 1	0.375866	0.202809	0.0232399
224	P56556	NDUFA6	NADH:Ubiquinone Oxidoreductase Subunit A6	0.376974	0.132382	0.0035442
225	P34913	EPHX2	Epoxide Hydrolase 2	0.377622	0.0768922	0.000560693
226	P23381	WARS	Tryptophanyl-TRNA Synthetase	0.378828	0.220042	0.0414919
227	P35637	FUS	FUS RNA Binding Protein	0.378962	0.282238	0.027059
228	P26006	ITGA3	Integrin Subunit Alpha 3	0.379628	0.244573	0.023339
229	Q8IWE2	FAM114A1	Family With Sequence Similarity 114 Member A1	0.379769	0.178604	0.0106592
230	Q07157	TJP1	Tight Junction Protein 1	0.384646	0.235438	0.0224641
231	P27348	YWHAQ	Tyrosine 3-Monooxygenase/Tryptophan 5-Monooxygenase Activation Protein Theta	0.385284	0.0850735	0.00100333
232	P05388	RPLP0	Ribosomal Protein Lateral Stalk Subunit P0	0.386392	0.35057	0.0457459
233	P30740	SERPINB1	Serpin Family B Member 1	0.389275	0.0895253	0.00100581
234	P12111	COL6A3	Collagen Type VI Alpha 3 Chain	0.392743	0.411869	0.0491205
235	P00966	ASS1	Argininosuccinate Synthase 1	0.395747	0.269495	0.0341707
236	Q9NR45	NANS	N-Acetylneuraminate Synthase	0.402044	0.156526	0.0038589
237	Q3ZCW2	LGALSL	Galectin Like	0.402049	0.188161	0.0111932
238	P40394	ADH7	Alcohol Dehydrogenase 7 (Class IV), Mu Or Sigma Polypeptide	0.402083	0.308979	0.0390035
239	O43707	ACTN4	Actinin Alpha 4	0.405449	0.0827856	0.000497167
240	Q9H2H8	PPIL3	Peptidylprolyl Isomerase Like 3	0.407295	0.144333	0.00563999
241	Q96KP4	CNDP2	CNDP Dipeptidase 2	0.410007	0.174713	0.0141749
242	Q9H0W9	C11orf54	Chromosome 11 Open Reading Frame 54	0.410807	0.133909	0.00365252
243	P00390	GSR	Glutathione-Disulfide Reductase	0.411723	0.250016	0.0431423
244	Q13283	G3BP1	G3BP Stress Granule Assembly Factor 1	0.412076	0.163737	0.00539369
245	Q01518	CAP1	Adenylate Cyclase Associated Protein 1	0.415018	0.120579	0.00305671
246	Q13596	SNX1	Sorting Nexin 1	0.415104	0.202678	0.0126347
247	P07203	GPX1	Glutathione Peroxidase 1	0.415139	0.107607	0.00139732
248	Q7L1Q6	BZW1	Basic Leucine Zipper And W2 Domains 1	0.415324	0.199586	0.0174039
249	Q9BXK5	BCL2L13	BCL2 Like 13	0.418134	0.0925505	0.00100581
250	O00231	PSMD11	Proteasome 26S Subunit, Non-ATPase 11	0.418922	0.213969	0.0193653
251	P49411	TUFM	Tu Translation Elongation Factor, Mitochondrial	0.42236	0.359637	0.0462846
252	P15374	UCHL3	Ubiquitin C-Terminal Hydrolase L3	0.42265	0.239932	0.0262736
253	O15400	STX7	Syntaxin 7	0.423035	0.174442	0.00939956
254	Q15366	PCBP2	Poly(RC) Binding Protein 2	0.423478	0.163623	0.00929564
255	O60936	NOL3	Nucleolar Protein 3	0.424591	0.170176	0.00701261
256	Q12904	AIMP1	Aminoacyl TRNA Synthetase Complex Interacting Multifunctional Protein 1	0.425759	0.226086	0.0433761
257	P62333	PSMC6	Proteasome 26S Subunit, ATPase 6	0.425984	0.163634	0.0101798
258	P13797	PLS3	Plastin 3	0.426577	0.0763622	0.000595684
259	P62841	RPS15	Ribosomal Protein S15	0.426921	0.26066	0.0182793
260	P99999	CYCS	Cytochrome C, Somatic	0.429054	0.132777	0.00380767
261	P55786	NPEPPS	Aminopeptidase Puromycin Sensitive	0.43071	0.193398	0.0160396
262	P16989	YBX3	Y-Box Binding Protein 3	0.434346	0.285762	0.0303585
263	P13489	RNH1	Ribonuclease/Angiogenin Inhibitor 1	0.434643	0.158678	0.00790497
264	Q13838	DDX39B	DExD-Box Helicase 39B	0.43628	0.219549	0.0235604
265	Q9UQ80	PA2G4	Proliferation-Associated 2G4	0.438566	0.221448	0.0207041
266	P13010	XRCC5	X-Ray Repair Cross Complementing 5	0.438677	0.346428	0.0476033
267	P47756	CAPZB	Capping Actin Protein Of Muscle Z-Line Beta Subunit	0.439833	0.0779213	0.000514093
268	P14923	JUP	Junction Plakoglobin	0.441178	0.242294	0.0209931
269	P00338	LDHA	Lactate Dehydrogenase A	0.44343	0.204295	0.028016
270	Q3LXA3	TKFC	Triokinase And FMN Cyclase	0.443833	0.151522	0.00641556
271	P62312	LSM6	LSM6 Homolog, U6 Small Nuclear RNA And MRNA Degradation Associated	0.446435	0.13344	0.00236217
272	P04632	CAPNS1	Calpain Small Subunit 1	0.44835	0.112179	0.00197465
273	P30519	HMOX2	Heme Oxygenase 2	0.456613	0.219144	0.0234973
274	P61160	ACTR2	ARP2 Actin Related Protein 2 Homolog	0.457432	0.112556	0.0033783
275	O95171	SCEL	Sciellin	0.4575	0.122672	0.00294638
276	P07858	CTSB	Cathepsin B	0.458958	0.187132	0.00724203
277	P28838	LAP3	Leucine Aminopeptidase 3	0.459834	0.214941	0.0252966
278	O15511	ARPC5	Actin Related Protein 2/3 Complex Subunit 5	0.461697	0.209249	0.0149415
279	P23526	AHCY	Adenosylhomocysteinase	0.46273	0.252588	0.0399397
280	P24534	EEF1B2	Eukaryotic Translation Elongation Factor 1 Beta 2	0.465304	0.212305	0.0129538
281	P16930	FAH	Fumarylacetoacetate Hydrolase	0.466804	0.181112	0.0195242
282	Q9BUL8	PDCD10	Programmed Cell Death 10	0.466877	0.105768	0.00122592
283	O95571	ETHE1	ETHE1, Persulfide Dioxygenase	0.46701	0.228914	0.0206815
284	Q14155	ARHGEF7	Rho Guanine Nucleotide Exchange Factor 7	0.469823	0.255267	0.0485714
285	O00273	DFFA	DNA Fragmentation Factor Subunit Alpha	0.470615	0.293307	0.0451551
286	P30838	ALDH3A1	Aldehyde Dehydrogenase 3 Family Member A1	0.472515	0.115055	0.0401563
287	P62820	RAB1A	RAB1A, Member RAS Oncogene Family	0.472959	0.355301	0.0444176
288	Q96T76	MMS19	MMS19 Homolog, Cytosolic Iron-Sulfur Assembly Component	0.474191	0.248316	0.034095
289	P31153	MAT2A	Methionine Adenosyltransferase 2A	0.475617	0.275288	0.0313175
290	P54920	NAPA	NSF Attachment Protein Alpha	0.477265	0.123574	0.00286012
291	Q9BR76	CORO1B	Coronin 1B	0.487255	0.0964222	0.00128641
292	P28300	LOX	Lysyl oxidase	0.487445	0.190309	0.0234905
293	Q12874	SF3A3	Splicing Factor 3a Subunit 3	0.487634	0.144511	0.00476118
294	P19784	CSNK2A2	Casein Kinase 2 Alpha 2	0.495995	0.211376	0.0125685
295	Q9C0C2	TNKS1BP1	Tankyrase 1 Binding Protein 1	0.496306	0.113623	0.00288363
296	P31939	ATIC	5-Aminoimidazole-4-Carboxamide Ribonucleotide Formyltransferase/IMP Cyclohydrolase	0.497271	0.277636	0.0341353
297	Q9Y3C6	PPIL1	Peptidylprolyl Isomerase Like 1	0.497418	0.181727	0.00860718
298	P80303	NUCB2	Nucleobindin 2	0.499818	0.275996	0.0381963

## Sheet: NonCon vs Normal (Epi)
Differential epithelial and stromal protein profiles in cone and non-cone regions of keratoconus corneas
Supplemental Data File S2
(B) Differentially expressed epithelial proteins in KC noncone versus control samples
	UniPro Accession No.	Protein Symbol	Protein name	Mean fold changes	SD	P values
(1) Upregulated epithelial proteins (non-cone vs normal) > 2 folds
1	Q9NX14	NDUFB11	NADH:Ubiquinone Oxidoreductase Subunit B11	25.6639	31.0327	0.0058089
2	P36955	SERPINF1	Serpin Family F Member 1	25.2464	17.3504	0.000277794
3	P17096	HMGA1-2	High Mobility Group AT-Hook 1	21.4951	61.1523	0.026968
4	Q7L7X3	TAOK1	TAO Kinase 1	19.2111	14.6583	0.0017605
5	P01011	SERPINA3	Serpin Family A Member 3	18.5858	26.2338	0.00279353
6	P30049	ATP5D	ATP Synthase, H+ Transporting, Mitochondrial F1 Complex, Delta Subunit	16.2713	16.4777	0.00320266
7	P05090	APOD	Apolipoprotein D	14.6437	17.8556	0.00373402
8	P10606	COX5B	Cytochrome C Oxidase Subunit 5B	14.235	8.38481	0.000986421
9	O14776	TCERG1	Transcription Elongation Regulator 1	14.0409	8.19332	0.000487625
10	P21283	ATP6V1C1	ATPase H+ Transporting V1 Subunit C1	11.8015	28.9288	0.0205916
11	O60610	DIAPH1	Diaphanous Related Formin 1	10.933	10.5557	0.00316193
12	P07305	H1F0	H1 Histone Family Member 0	10.7043	12.7504	0.0119114
13	P01860	IGHG3	Immunoglobulin Heavy Constant Gamma 3	9.65512	21.8851	0.0286551
14	P51884	LUM	Lumican	9.47917	6.05623	0.000853384
15	Q9BWS9	CHID1	Chitinase Domain Containing 1	9.07663	49.4002	0.0302056
16	P20339	RAB5A	RAB5A, Member RAS Oncogene Family	8.86704	5.48781	0.00124238
17	P08670	VIM	Vimentin	8.01489	12.1663	0.0174702
18	Q9UHD8	SEPT9	Septin 9	7.87309	14.0357	0.0137246
19	Q969Q0	RPL36L	Ribosomal Protein L36a Like	7.44093	4.2335	0.00286643
20	P08621	SNRNP70	Small Nuclear Ribonucleoprotein U1 Subunit 70	7.37151	4.79591	0.00161953
21	P20290	BTF3	Basic Transcription Factor 3	7.04244	8.4512	0.0112696
22	O00479	HMGN4	High Mobility Group Nucleosomal Binding Domain 4	6.90681	8.08501	0.00874145
23	Q68D91	MBLC2	Metallo-Beta-Lactamase Domain Containing 2	6.56533	10.0271	0.020861
24	Q8N6S5	AR6P6	ADP Ribosylation Factor Like GTPase 6 Interacting Protein 6	6.56489	6.73423	0.0104991
25	O43678	NDUFA2	NADH:Ubiquinone Oxidoreductase Subunit A2	6.43713	4.88529	0.00988426
26	Q8NFU3	TSTD1	Thiosulfate Sulfurtransferase Like Domain Containing 1	5.9746	4.32725	0.00402055
27	Q6NZI2	PTRF	Polymerase I And Transcript Release Factor	5.96473	5.04924	0.0336466
28	Q8N131	TMEM123	Transmembrane Protein 123	5.87111	8.87194	0.0256335
29	P04066	FUCA1	Fucosidase, Alpha-L- 1, Tissue	5.68403	7.60053	0.0195448
30	P04792	HSPB1	Heat Shock Protein Family B (Small) Member 1	5.58741	6.20842	0.0174801
31	Q96S52	PIGS	Phosphatidylinositol Glycan Anchor Biosynthesis Class S	5.55474	4.52886	0.0198923
32	Q5T4S7	UBR4	Ubiquitin Protein Ligase E3 Component N-Recognin 4	5.48859	4.72254	0.0175581
33	Q08380	LGALS3BP	Galectin 3 Binding Protein	5.45404	3.56554	0.00377476
34	P61619	SEC61A1	Sec61 Translocon Alpha 1 Subunit	5.44015	5.47619	0.0149279
35	Q6IAN0	DHRS7B	Dehydrogenase/Reductase 7B	5.1211	3.26734	0.0298217
36	Q9UBS4	DNAJB11	DnaJ Heat Shock Protein Family (Hsp40) Member B11	5.07831	1.43238	0.00022817
37	Q07666	KHDRBS1	KH RNA Binding Domain Containing, Signal Transduction Associated 1	5.06362	2.69937	0.00326053
38	Q96PK6	RBM14	RNA Binding Motif Protein 14	4.90564	4.46731	0.0229784
39	P05067	APP	Amyloid Beta Precursor Protein	4.85093	7.4503	0.0115575
40	P17096	HMGA1-2	High Mobility Group AT-Hook 1	4.78985	3.94241	0.00369521
41	P28070	PSMB4	Proteasome Subunit Beta 4	4.76345	2.80636	0.00711411
42	P01008	SERPINC1	Serpin Family C Member 1	4.7292	4.24908	0.0135311
43	Q6UX71	PLXDC2	Plexin Domain Containing 2	4.72246	0.656503	1.35729e-05
44	P07919	UQCRH	Ubiquinol-Cytochrome C Reductase Hinge Protein	4.53257	7.55803	0.023135
45	Q16134	ETFDH	Electron Transfer Flavoprotein Dehydrogenase	4.52495	3.51104	0.00764637
46	Q96HR9	REEP6	Receptor Accessory Protein 6	4.48592	4.28895	0.00530674
47	Q4G0F5	VPS26B	VPS26, Retromer Complex Component B	4.46448	1.74994	0.00158381
48	Q9Y3E1	HDGFRP3	Hepatoma-Derived Growth Factor, Related Protein 3	4.41266	5.35406	0.0451163
49	O43674	NDUB5	NADH:Ubiquinone Oxidoreductase Subunit B5	4.33763	4.64198	0.0171479
50	P01024	C3	Complement C3	4.28885	1.64621	0.000791954
51	P07585	DCN	Decorin	4.27891	0.656022	2.93229e-05
52	P13073	COX4l1	Cytochrome C Oxidase Subunit 4I1	4.25488	1.64708	0.00178005
53	Q9NSD9	FARSB	Phenylalanyl-TRNA Synthetase Beta Subunit	4.18992	2.0924	0.00153202
54	Q99623	PHB2	Prohibitin 2	4.1863	3.42558	0.00500604
55	Q92900	UPF1	UPF1, RNA Helicase And ATPase	4.14848	6.50148	0.037351
56	Q6NXG1	ESRP1	Epithelial Splicing Regulatory Protein 1	4.07057	5.57961	0.049733
57	P51991	HNRNPA3	Heterogeneous Nuclear Ribonucleoprotein A3	4.05391	1.76333	0.000963051
58	Q14738	PPP2R5D	Protein Phosphatase 2 Regulatory Subunit B'Delta	4.03811	1.38872	0.000573156
59	P46779	RPL28	Ribosomal Protein L28	4.0379	0.777438	7.66637e-05
60	Q9NRS4	TMPRSS4	Transmembrane Protease, Serine 4	4.02533	2.80889	0.0146784
61	P47712	PLA2G4A	Phospholipase A2 Group IVA	3.98896	3.09804	0.00879547
62	O75380	NDUFS6	NADH:Ubiquinone Oxidoreductase Subunit S6	3.97675	1.7639	0.00360043
63	Q92616	GCN1	GCN1, EIF2 Alpha Kinase Activator Homolog	3.95477	2.2847	0.00495076
64	Q9Y3L3	SH3BP1	SH3 Domain Binding Protein 1	3.93657	2.09254	0.0131946
65	Q9BUQ8	DDX23	DEAD-Box Helicase 23	3.8745	6.93364	0.0463833
66	P01621	IGKV3-20	Immunoglobulin Kappa Variable 3-20	3.84047	1.10551	0.000695577
67	Q92930	RAB8B	RAB8B, Member RAS Oncogene Family	3.79779	0.812168	0.000158847
68	P17302	GJA1	Gap Junction Protein Alpha 1	3.7954	3.18585	0.0164614
69	O60938	KERA	Keratocan	3.76982	1.33537	0.00073608
70	O43747	AP1G1	Adaptor Related Protein Complex 1 Gamma 1 Subunit	3.74748	3.4698	0.0248268
71	P01859	IGHG2	Immunoglobulin Heavy Constant Gamma 2 (G2m Marker)	3.6698	4.0435	0.0202755
72	Q86UE4	MTDH	Metadherin	3.64316	1.97761	0.00228802
73	Q96QR8	PURB	Purine Rich Element Binding Protein B	3.64045	2.80035	0.0145486
74	O43760	SYNGR2	Synaptogyrin 2	3.61943	3.72359	0.0433098
75	O14773	TPP1	Tripeptidyl Peptidase 1	3.5959	1.0521	0.00059716
76	O95758	PTBP3	Polypyrimidine Tract Binding Protein 3	3.59062	6.50082	0.0465505
77	P11233	RALA	RAS Like Proto-Oncogene A	3.51242	1.80453	0.00734119
78	P08574	CYC1	Cytochrome C1	3.46804	2.07124	0.0158327
79	P62899	RPL31	Ribosomal Protein L31	3.43153	2.01127	0.010834
80	O75369	FLNB	Filamin B	3.42624	1.10686	0.000765342
81	Q8TC12	RDH11	Retinol Dehydrogenase 11 (All-Trans/9-Cis/11-Cis)	3.39917	3.55814	0.0325788
82	Q96HC4	PDLIM5	PDZ And LIM Domain 5	3.37326	2.23133	0.0134212
83	P10412	HIST1H1E	Histone Cluster 1 H1 Family Member E	3.36422	5.0574	0.0313569
84	P01609	IGKV1D-33	Immunoglobulin Kappa Variable 1D-33	3.33637	3.34412	0.0329203
85	O94901	SUN1	Sad1 And UNC84 Domain Containing 1	3.33291	2.79639	0.0224931
86	P30455	HLA-A	Major Histocompatibility Complex, Class I, A	3.23955	2.00139	0.0138074
87	P01857	IGHG1	Immunoglobulin Heavy Constant Gamma 1 (G1m Marker)	3.2342	1.74248	0.0141914
88	P41222	PTGDS	Prostaglandin D2 Synthase	3.20882	2.52525	0.0138865
89	P32926	DSG3	Desmoglein 3	3.20254	1.60975	0.0123696
90	O75477	ERLN1	ER Lipid Raft Associated 1	3.16034	1.10149	0.00140473
91	P02768	ALB	Albumin	3.10063	3.1781	0.04393
92	P63151	PPP2R2A	Protein Phosphatase 2 Regulatory Subunit Balpha	3.08202	2.01319	0.0157645
93	Q5SSJ5	HP1B3	Heterochromatin Protein 1 Binding Protein 3	3.06977	1.39843	0.00422983
94	Q93050	ATP6V0A1	ATPase H+ Transporting V0 Subunit A1	3.02899	4.62075	0.045558
95	Q53TN4	CYBRD1	Cytochrome B Reductase 1	3.02406	1.09851	0.0029583
96	Q9NX40	OCIAD1	OCIA Domain Containing 1	3.01547	1.7115	0.0297699
97	Q12907	LMAN2	Lectin, Mannose Binding 2	3.00207	0.800694	0.00145135
98	Q14677	CLINT1	Clathrin Interactor 1	2.98471	2.26358	0.034409
99	Q14498	RBM39	RNA Binding Motif Protein 39	2.97693	1.91406	0.0204281
100	P56385	ATP5I	ATP Synthase, H+ Transporting, Mitochondrial Fo Complex Subunit E	2.97612	0.998026	0.00269086
101	Q9BVC6	TMEM109	Transmembrane Protein 109	2.89389	0.684417	0.000499725
102	P10909	CLU	Clusterin	2.86198	1.2091	0.00672793
103	P57105	SYNJ2BP	Synaptojanin 2 Binding Protein	2.85862	1.73657	0.0141471
104	Q99456	KRT12	Keratin 12	2.834	0.838118	0.00147489
105	Q8IYJ3	SYTL1	Synaptotagmin Like 1	2.83362	1.25923	0.00587598
106	Q9HD42	CHMP1A	Charged Multivesicular Body Protein 1A	2.82904	1.89382	0.0198539
107	Q14203	DCTN1	Dynactin Subunit 1	2.81203	1.85548	0.012235
108	Q86XR7	TICAM2	Toll Like Receptor Adaptor Molecule 2	2.80438	1.91814	0.0237833
109	Q15459	SF3A1	Splicing Factor 3a Subunit 1	2.80418	1.39052	0.00600508
110	Q7L5A8	FA2H	Fatty Acid 2-Hydroxylase	2.77596	2.53387	0.0335453
111	Q9NQ79	CRTAC1	Cartilage Acidic Protein 1	2.7048	0.850775	0.00112008
112	Q00765	REEP5	Receptor Accessory Protein 5	2.70427	1.47879	0.0125592
113	O95292	VAPB	VAMP Associated Protein B And C	2.69391	0.959349	0.00194725
114	P02787	TF	Transferrin	2.67715	0.608705	0.000459701
115	Q9H2G2	SLK	STE20 Like Kinase	2.63852	1.44694	0.0296696
116	P42677	RPS27	Ribosomal Protein S27	2.58571	0.741339	0.00188786
117	Q9UGI8	TES	Testin LIM Domain Protein	2.56145	2.08776	0.0324657
118	P42766	RPL35	Ribosomal Protein L35	2.54412	2.02672	0.0329344
119	P16401	HIST1H1B	Histone Cluster 1 H1 Family Member B	2.53428	0.871799	0.0032865
120	Q5JTV8	TOR1AIP1	Torsin 1A Interacting Protein 1	2.5184	1.2899	0.0317197
121	P02647	APOA1	Apolipoprotein A1	2.48182	1.16772	0.0265192
122	Q13011	ECH1	Enoyl-CoA Hydratase 1	2.46765	1.87426	0.0489734
123	P35232	PHB	Prohibitin	2.46045	0.505411	0.000704739
124	P49792	RANBP2	RAN Binding Protein 2	2.455	1.92279	0.0335182
125	Q92520	FAM3C	Family With Sequence Similarity 3 Member C	2.44814	2.05389	0.0420001
126	Q13620	CUL4B	Cullin 4B	2.44587	0.440874	0.000294696
127	O00567	NOP56	NOP56 Ribonucleoprotein	2.43963	0.611939	0.00080865
128	O75396	SEC22B	SEC22 Homolog B, Vesicle Trafficking Protein (Gene/Pseudogene)	2.43228	0.871589	0.00371847
129	O00264	PGRC1	Progesterone Receptor Membrane Component 1	2.39734	1.90434	0.0262822
130	P15586	GNS	Glucosamine (N-Acetyl)-6-Sulfatase	2.39667	0.983803	0.00538981
131	P61313	RPL15	Ribosomal Protein L15	2.39119	0.993428	0.00721734
132	Q16698	DECR1	2,4-Dienoyl-CoA Reductase 1	2.37387	0.431745	0.000436828
133	O43143	DHX15	DEAH-Box Helicase 15	2.36831	1.12526	0.018181
134	O75533	SF3B1	Splicing Factor 3b Subunit 1	2.33462	1.4751	0.0218188
135	P23229	ITGA6	Integrin Subunit Alpha 6	2.33455	1.09435	0.0149599
136	Q13177	PAK2	P21 (RAC1) Activated Kinase 2	2.32938	1.23093	0.0470626
137	O75431	MTX2	Metaxin 2	2.3229	0.946638	0.0113075
138	Q8NBU5	ATAD1	ATPase Family, AAA Domain Containing 1	2.30515	1.6617	0.0464804
139	P04843	RPN1	Ribophorin I	2.2974	1.02332	0.0122729
140	Q15233	NONO	Non-POU Domain Containing, Octamer-Binding	2.29671	1.18508	0.0118754
141	O75608	LYPA1	Lysophospholipase I	2.29097	1.24415	0.0319192
142	P62979	RPS27A	Ribosomal Protein S27a	2.27176	1.87993	0.0487104
143	P47914	RPL29	Ribosomal Protein L29	2.24799	0.908724	0.00901166
144	Q9BWM7	SFXN3	Sideroflexin 3	2.24185	0.904512	0.00560029
145	Q14978	NOLC1	Nucleolar And Coiled-Body Phosphoprotein 1	2.19499	0.801464	0.0174398
146	Q9UHD9	UBQLN2	Ubiquilin 2	2.16323	0.974607	0.0127172
147	Q13151	HNRNPA0	Heterogeneous Nuclear Ribonucleoprotein A0	2.16136	0.926251	0.00946835
148	Q9Y230	RUVBL2	RuvB Like AAA ATPase 2	2.15917	1.00724	0.0328651
149	O75569	PRKRA	Protein Activator Of Interferon Induced Protein Kinase EIF2AK2	2.15794	1.05009	0.0152002
150	Q9UMD9	COL17A1	Collagen Type XVII Alpha 1 Chain	2.1531	1.55543	0.0289292
151	O14617	AP3D1	Adaptor Related Protein Complex 3 Delta 1 Subunit	2.15047	1.27249	0.0321586
152	Q92621	NUP205	Nucleoporin 205	2.14643	0.291143	0.000205933
153	P01876	IGHA1	Immunoglobulin Heavy Constant Alpha 1	2.14506	1.23339	0.0384428
154	P51148	RAB5C	RAB5C, Member RAS Oncogene Family	2.10673	0.758515	0.00854323
155	Q13435	SF3B2	Splicing Factor 3b Subunit 2	2.1058	1.18692	0.0259743
156	P12532	CKMT1B	Creatine Kinase, Mitochondrial 1B	2.07561	0.692523	0.00611409
157	O75955	FLOT1	Flotillin 1	2.07147	0.65484	0.0121869
158	Q8IX12	CCAR1	Cell Division Cycle And Apoptosis Regulator 1	2.06222	0.670157	0.0158474
159	Q9ULV4	CORO1C	Coronin 1C	2.06036	1.51718	0.0385622
160	P00403	MT-CO2	Mitochondrially Encoded Cytochrome C Oxidase II	2.02433	0.909346	0.024326
161	Q15836	VAMP3	Vesicle Associated Membrane Protein 3	2.02179	0.997417	0.0361145
162	P62277	RPS13	Ribosomal Protein S13	2.01454	0.508287	0.00286958
163	Q9NRW1	RAB6B	RAB6B, Member RAS Oncogene Family	2.01087	0.788967	0.0341525
(2) Down-regulated epithelial proteins (noncone vs normal) < 0.5 fold
1	P84090	ERH	Enhancer Of Rudimentary Homolog (Drosophila)	0.0446559	0.143552	0.0195628
2	P39687	ANP32A	Acidic Nuclear Phosphoprotein 32 Family Member A	0.0466845	0.0628436	0.00161784
3	Q9BVG4	PBDC1	Polysaccharide Biosynthesis Domain Containing 1	0.0503876	0.287743	0.0175327
4	Q01469	FABP5	Fatty Acid Binding Protein 5	0.0631086	0.0532364	0.000768316
5	O75884	RBBP9	RB Binding Protein 9, Serine Hydrolase	0.0648033	0.0389662	0.000307269
6	Q15121	PEA15	Phosphoprotein Enriched In Astrocytes 15	0.075495	0.089587	0.0101703
7	Q2M2I5	KRT24	Keratin 24	0.0803304	0.461105	0.0260828
8	P48147	PREP	Prolyl Endopeptidase	0.0819208	0.0785531	0.00152174
9	P07108	DBI	Diazepam Binding Inhibitor, Acyl-CoA Binding Protein	0.0825589	0.0491584	0.00052198
10	P61626	LYZ	Lysozyme	0.0846802	0.11055	0.00209714
11	O95372	LYPLA2	Lysophospholipase II	0.0928358	0.174914	0.0135608
12	Q6YP21	KYAT3	Kynurenine Aminotransferase 3	0.0983735	0.184786	0.0104887
13	Q15843	NEDD8	Neural Precursor Cell Expressed, Developmentally Down-Regulated 8	0.102995	0.210345	0.0437615
14	P02788	LTF	Lactotransferrin	0.110365	0.0608565	0.000787993
15	Q9H0R4	HDHD2	Haloacid Dehalogenase Like Hydrolase Domain Containing 2	0.113095	0.168152	0.0113867
16	P30086	PEBP1	Phosphatidylethanolamine Binding Protein 1	0.117115	0.121269	0.0043482
17	P16152	CBR1	Carbonyl Reductase 1	0.118655	0.0727338	0.00124609
18	Q99497	PARK7	Parkinsonism Associated Deglycase	0.118974	0.0686506	0.000686864
19	P37802	TAGLN2	Transgelin 2	0.119667	0.0529125	0.000514653
20	P09211	GSTP1	Glutathione S-Transferase Pi 1	0.119796	0.154324	0.0190292
21	P35754	GLRX	Glutaredoxin	0.119953	0.159402	0.0427756
22	P22392	NME2	NME/NM23 Nucleoside Diphosphate Kinase 2	0.130618	0.282046	0.0364219
23	O75556	SCGB2A1	Secretoglobin Family 2A Member 1	0.130631	0.0882629	0.00166106
24	P13804	ETFA	Electron Transfer Flavoprotein Alpha Subunit	0.13417	0.565947	0.0267692
25	Q9Y5Z4	HEBP2	Heme Binding Protein 2	0.139196	0.187589	0.0173522
26	P38117	ETFB	Electron Transfer Flavoprotein Beta Subunit	0.140416	0.17473	0.0498453
27	P36507	MAP2K2	Mitogen-Activated Protein Kinase Kinase 2	0.14139	0.146184	0.00410335
28	Q9H910	HN1L	Hematological And Neurological Expressed 1 Like	0.142362	0.1345	0.0190894
29	P40925	MDH1	Malate Dehydrogenase 1	0.152494	0.160088	0.0101507
30	Q9GZZ8	LACRT	Lacritin	0.156825	0.129746	0.00362756
31	A0PJW8	DAPL1	Death Associated Protein Like 1	0.157489	0.269332	0.0194733
32	P60981	DSTN	Destrin, Actin Depolymerizing Factor	0.162492	0.199931	0.0247605
33	P04080	CSTB	Cystatin B	0.164388	0.154688	0.00631169
34	Q9BVJ7	DUSP23	Dual Specificity Phosphatase 23	0.168516	0.134025	0.0408438
35	O43708	GSTZ1	Glutathione S-Transferase Zeta 1	0.169389	0.146319	0.00389796
36	Q969X1	TMBIM1	Transmembrane BAX Inhibitor Motif Containing 1	0.170215	0.198924	0.0356899
37	O60888	CUTA	CutA Divalent Cation Tolerance Homolog	0.17244	0.224387	0.0281421
38	P68402	PAFAH1B2	Platelet Activating Factor Acetylhydrolase 1b Catalytic Subunit 2	0.175189	0.331394	0.0299428
39	O14561	NDUFAB1	NADH:Ubiquinone Oxidoreductase Subunit AB1	0.17658	0.244086	0.0401993
40	Q6EEV6	SUMO4	Small Ubiquitin-Like Modifier 4	0.186661	0.110695	0.00254771
41	Q99471	PFDN5	Prefoldin Subunit 5	0.188998	0.275666	0.014847
42	P46782	RPS5	Ribosomal Protein S5	0.189639	0.323752	0.0296728
43	Q15847	ADIRF	Adipogenesis Regulatory Factor	0.194852	0.110867	0.0021486
44	O00273	DFFA	DNA Fragmentation Factor Subunit Alpha	0.195365	0.191083	0.00856343
45	O75368	SH3BGRL	SH3 Domain Binding Glutamate Rich Protein Like	0.195628	0.153339	0.00550601
46	P56556	NDUFA6	NADH:Ubiquinone Oxidoreductase Subunit A6	0.197027	0.126099	0.0110257
47	P52758	RIDA	Reactive Intermediate Imine Deaminase A Homolog	0.197334	0.153549	0.00832902
48	Q9HC38	GLOD4	Glyoxalase Domain Containing 4	0.197494	0.12837	0.00282685
49	O95342	ABCB11	ATP Binding Cassette Subfamily B Member 11	0.19762	0.0945565	0.00107835
50	P14550	AKR1A1	Aldo-Keto Reductase Family 1 Member A1	0.203479	0.109049	0.00466682
51	P31025	LCN1	Lipocalin 1	0.204941	0.257186	0.0388799
52	O60493	SNX3	Sorting Nexin 3	0.209099	0.304454	0.0297548
53	Q04760	GLO1	Glyoxalase I	0.209115	0.0595744	0.000329893
54	O43865	AHCYL1	Adenosylhomocysteinase Like 1	0.212366	0.261727	0.0221915
55	P31949	S100AB	S100 Calcium Binding Protein A11	0.215109	0.454538	0.0315619
56	Q9BQE3	TUBA1C	Tubulin Alpha 1c	0.21695	0.412725	0.0371584
57	P60174	TPI1	Triosephosphate Isomerase 1	0.218975	0.0639543	0.000256562
58	P36952	SERPINB5	Serpin Family B Member 5	0.221238	0.139687	0.00294909
59	P68036	UBE2L3	Ubiquitin Conjugating Enzyme E2 L3	0.222096	0.097371	0.00176291
60	O94903	PROSC	Proline Synthetase Cotranscribed Homolog (Bacterial)	0.224535	0.328856	0.0484217
61	P29401	TKT	Transketolase	0.227456	0.12767	0.00699583
62	O95994	AGR2	Anterior Gradient 2, Protein Disulphide Isomerase Family Member	0.229212	0.197074	0.0182903
63	P62937	PPIA	Peptidylprolyl Isomerase A	0.231366	0.154244	0.0100648
64	P09467	FBP1	Fructose-Bisphosphatase 1	0.233465	0.251948	0.0136985
65	Q9NRV9	HEBP1	Heme Binding Protein 1	0.238981	0.229486	0.035739
66	P59666	DEFA3	Defensin Alpha 3	0.241325	0.222043	0.0136655
67	P00558	PGK1	Phosphoglycerate Kinase 1	0.242029	0.133185	0.00414548
68	O60664	PLIN3	Perilipin 3	0.250574	0.107679	0.00140577
69	O14737	PDCD5	Programmed Cell Death 5	0.254293	0.230948	0.0309146
70	P35659	DEK	DEK Proto-Oncogene	0.256082	0.215431	0.0166365
71	P62841	RPS15	Ribosomal Protein S15	0.256231	0.277354	0.0400851
72	Q9NQG5	RPRD1B	Regulation Of Nuclear Pre-MRNA Domain Containing 1B	0.257197	0.247124	0.014235
73	P63241	EIF5A1	Eukaryotic Translation Initiation Factor 5A	0.260763	0.134633	0.00571981
74	Q13243	SRSF5	Serine And Arginine Rich Splicing Factor 5	0.260886	0.434975	0.0368289
75	P99999	CYCS	Cytochrome C, Somatic	0.262553	0.0672945	0.000231686
76	Q8TCD5	NT5C	5', 3'-Nucleotidase, Cytosolic	0.262565	0.184572	0.0133921
77	Q9BRF8	CPPED1	Calcineurin Like Phosphoesterase Domain Containing 1	0.27165	0.1093	0.00126158
78	Q9NS69	TOMM22	Translocase Of Outer Mitochondrial Membrane 22	0.272628	0.662417	0.0492294
79	O95336	PGLS	6-Phosphogluconolactonase	0.2729	0.125738	0.00244239
80	Q9ULZ3	PYCARD	PYD And CARD Domain Containing	0.273031	0.166464	0.0117521
81	Q07866	KLC1	Kinesin Light Chain 1	0.274517	0.152767	0.00491923
82	P35270	SPR	Sepiapterin Reductase (7,8-Dihydrobiopterin:NADP+ Oxidoreductase)	0.277439	0.161126	0.00603001
83	P30085	KCY	Cytidine/Uridine Monophosphate Kinase 1	0.279766	0.363538	0.0417124
84	Q9P289	STK26	Serine/Threonine Kinase 26	0.28169	0.178932	0.00709736
85	Q16795	NDUFA9	NADH:Ubiquinone Oxidoreductase Subunit A9	0.283365	0.390967	0.0233367
86	P10253	GAA	Glucosidase Alpha, Acid	0.283899	0.404696	0.0275363
87	P00352	ALDH1A1	Aldehyde Dehydrogenase 1 Family Member A1	0.284131	0.402006	0.0496307
88	P07741	APRT	Adenine Phosphoribosyltransferase	0.284969	0.0977073	0.000971046
89	P30044	PRDX5	Peroxiredoxin 5	0.285329	0.15367	0.00809066
90	Q8WVV4	POF1B	Premature Ovarian Failure, 1B	0.285584	0.177181	0.0106672
91	Q96L46	CAPNS2	Calpain Small Subunit 2	0.286116	0.232632	0.0444782
92	Q13885	TUBB2A	Tubulin Beta 2A Class Iia	0.288289	0.282311	0.0338271
93	O43399	TPD52L2	Tumor Protein D52 Like 2	0.293473	0.116915	0.00297127
94	Q9GZM8	NDEL1	NudE Neurodevelopment Protein 1 Like 1	0.295261	0.335777	0.0308599
95	P23193	TCEA1	Transcription Elongation Factor A1	0.296697	0.160112	0.0175774
96	A5D8V6	VPS37C	VPS37C, ESCRT-I Subunit	0.302717	0.178622	0.0155982
97	P46976	GYG1	Glycogenin 1	0.303103	0.207679	0.0228706
98	P34913	EPHX2	Epoxide Hydrolase 2	0.303468	0.181111	0.00498765
99	Q9NQP4	PFDN4	Prefoldin Subunit 4	0.306392	0.282418	0.0264698
100	P25325	THTM	Mercaptopyruvate Sulfurtransferase	0.30705	0.173301	0.0120462
101	Q13228	SELENBP1	Selenium Binding Protein 1	0.310453	0.129885	0.00525609
102	P30041	PRDX6	Peroxiredoxin 6	0.314346	0.235618	0.0318828
103	Q15181	PPA1	Pyrophosphatase (Inorganic) 1	0.31662	0.0884336	0.000812477
104	P55145	MANF	Mesencephalic Astrocyte Derived Neurotrophic Factor	0.318924	0.111138	0.00314379
105	P10599	TXN	Thioredoxin	0.323061	0.176583	0.00783212
106	P23528	CFL1	Cofilin 1	0.32482	0.241314	0.010333
107	Q96FW1	OTUB1	OTU Deubiquitinase, Ubiquitin Aldehyde Binding 1	0.325182	0.225925	0.0224279
108	P06744	GPI	Glucose-6-Phosphate Isomerase	0.326362	0.287446	0.0386273
109	P10768	ESD	Esterase D	0.327166	0.112972	0.00194201
110	P25311	AZGP1	Alpha-2-Glycoprotein 1, Zinc-Binding	0.327346	0.185808	0.0124339
111	P21964	COMT	Catechol-O-Methyltransferase	0.329902	0.198298	0.0115518
112	P62333	PSMC6	Proteasome 26S Subunit, ATPase 6	0.330124	0.281128	0.0477338
113	P04179	SOD2	Superoxide Dismutase 2, Mitochondrial	0.334371	0.16094	0.00536817
114	P55210	CASP7	Caspase 7	0.3365	0.304057	0.0330256
115	O00299	CLIC1	Chloride Intracellular Channel 1	0.338128	0.208938	0.0183477
116	P61758	VBP1	VHL Binding Protein 1	0.338545	0.300339	0.0247525
117	Q92804	TAF15	TATA-Box Binding Protein Associated Factor 15	0.338862	0.398968	0.0364934
118	O43768	ENSA	Endosulfine Alpha	0.339793	0.292929	0.0191964
119	Q9BRZ2	TRIM56	Tripartite Motif Containing 56	0.342356	0.125784	0.012512
120	Q9Y224	C14orf166	Chromosome 14 Open Reading Frame 166	0.34733	0.266722	0.0373246
121	Q13835	PKP1	Plakophilin 1	0.349282	0.23108	0.0259512
122	P40926	MDH2	Malate Dehydrogenase 2	0.350446	0.182346	0.00889822
123	P30626	SRI	Sorcin	0.351716	0.203639	0.0360816
124	P18669	PGAM1	Phosphoglycerate Mutase 1	0.352606	0.18402	0.00948101
125	P21980	TGM2	Transglutaminase 2	0.352949	0.0978415	0.00145964
126	P49588	AARS	Alanyl-TRNA Synthetase	0.354666	0.190834	0.0164174
127	Q9BZZ5	API5	Apoptosis Inhibitor 5	0.356443	0.289201	0.0466323
128	P13667	PDIA4	Protein Disulfide Isomerase Family A Member 4	0.356531	0.346371	0.0365868
129	Q15369	ELOC	Elongin C	0.357886	0.25101	0.0370538
130	P14324	FDPS	Farnesyl Diphosphate Synthase	0.36014	0.089773	0.00106772
131	P04406	GAPHD	Glyceraldehyde-3-Phosphate Dehydrogenase	0.362185	0.339139	0.0396966
132	P52209	PGD	Phosphogluconate Dehydrogenase	0.362773	0.155637	0.00341822
133	P07737	PFN1	Profilin 1	0.363258	0.272501	0.0408663
134	O00764	PDXK	Pyridoxal (Pyridoxine, Vitamin B6) Kinase	0.363263	0.256986	0.0368513
135	Q9UKY7	CDV3	CDV3 Homolog	0.365893	0.278278	0.0247158
136	P61088	UBE2N	Ubiquitin Conjugating Enzyme E2 N	0.366285	0.220162	0.0197839
137	Q9BXK5	BCL2L13	BCL2 Like 13	0.368614	0.119097	0.00233394
138	Q53EL6	PDCD4	Programmed Cell Death 4	0.369319	0.0976803	0.00101088
139	Q9UNF0	PACSIN2	Protein Kinase C And Casein Kinase Substrate In Neurons 2	0.370561	0.317852	0.029283
140	P07602	PSAP	Prosaposin	0.373685	0.135972	0.00231581
141	Q9BW04	C1orf116	Chromosome 1 Open Reading Frame 116	0.377968	0.136072	0.00241802
142	P07858	CTSB	Cathepsin B	0.379934	0.0966546	0.00119772
143	P52565	ARHGDIA	Rho GDP Dissociation Inhibitor Alpha	0.38206	0.294206	0.019141
144	P62942	FKBP1A	FK506 Binding Protein 1A	0.386095	0.0603898	0.000184243
145	P09429	HMGB1	High Mobility Group Box 1	0.387883	0.0985491	0.00106704
146	P78560	CRADD	CASP2 And RIPK1 Domain Containing Adaptor With Death Domain	0.392493	0.234675	0.0114128
147	Q9UHV9	PFDN2	Prefoldin Subunit 2	0.393153	0.150866	0.0124573
148	Q8N163	CCAR2	Cell Cycle And Apoptosis Regulator 2	0.39395	0.284741	0.0298519
149	P51858	HDGF	Hepatoma-Derived Growth Factor	0.397957	0.125579	0.00256725
150	O75400	PRPF40A	Pre-MRNA Processing Factor 40 Homolog A	0.399149	0.206441	0.0144358
151	P36405	ARL3	ADP Ribosylation Factor Like GTPase 3	0.405354	0.276152	0.0199602
152	P40394	ADH7	Alcohol Dehydrogenase 7 (Class IV), Mu Or Sigma Polypeptide	0.406673	0.256006	0.0170564
153	P40121	CAPG	Capping Actin Protein, Gelsolin Like	0.407823	0.194426	0.0233681
154	P61204	ARF3	ADP Ribosylation Factor 3	0.407949	0.277743	0.0339553
155	Q9NY33	DPP3	Dipeptidyl Peptidase 3	0.41007	0.0981663	0.00136416
156	Q9Y2T3	GDA	Guanine Deaminase	0.412684	0.306816	0.0375848
157	Q14011	CIRBP	Cold Inducible RNA Binding Protein	0.415192	0.329692	0.0478317
158	Q9H2U2	PPA2	Pyrophosphatase (Inorganic) 2	0.415802	0.148531	0.00417176
159	Q9UEU0	VTI1B	Vesicle Transport Through Interaction With T-SNAREs 1B	0.420556	0.251106	0.0272899
160	P13797	PLS3	Plastin 3	0.420957	0.135982	0.00655346
161	P52597	HNRNPF	Heterogeneous Nuclear Ribonucleoprotein F	0.422936	0.179495	0.012438
162	Q06323	PSME1	Proteasome Activator Subunit 1	0.423479	0.0356122	2.101e-05
163	P28300	LOX	Lysyl oxidase	0.424355	0.320036	0.0310936
164	P55786	NPEPPS	Aminopeptidase Puromycin Sensitive	0.426589	0.366703	0.0434232
165	Q8WTS6	SETD7	SET Domain Containing Lysine Methyltransferase 7	0.42664	0.138242	0.00559734
166	P16989	YBX3	Y-Box Binding Protein 3	0.437075	0.309373	0.031843
167	O15400	STX7	Syntaxin 7	0.438209	0.185317	0.0109686
168	Q13596	SNX1	Sorting Nexin 1	0.440721	0.133056	0.00260831
169	P68104	EEF1A1	Eukaryotic Translation Elongation Factor 1 Alpha 1	0.44132	0.227855	0.0208659
170	P46926	GNPDA1	Glucosamine-6-Phosphate Deaminase 1	0.442449	0.202005	0.0110318
171	O00151	PDLIM1	PDZ And LIM Domain 1	0.447681	0.252909	0.0243285
172	Q92817	EVPL	Envoplakin	0.448565	0.240307	0.0367009
173	Q7L1Q6	BZW1	Basic Leucine Zipper And W2 Domains 1	0.455669	0.169109	0.0064497
174	P30838	ALDH3A1	Aldehyde Dehydrogenase 3 Family Member A1	0.457553	0.255281	0.0373339
175	P54920	NAPA	NSF Attachment Protein Alpha	0.460221	0.209575	0.0215177
176	O95817	BAG3	BCL2 Associated Athanogene 3	0.463747	0.0790696	0.000801091
177	Q9H0W9	C11orf54	Chromosome 11 Open Reading Frame 54	0.464629	0.0956856	0.00145359
178	P67936	TPM4	Tropomyosin 4	0.464735	0.287953	0.0290561
179	P07195	LDHB	Lactate Dehydrogenase B	0.466709	0.239216	0.027577
180	O15305	PMM2	Phosphomannomutase 2	0.470248	0.196786	0.0177917
181	Q9BUL8	PDCD10	Programmed Cell Death 10	0.472229	0.243047	0.0199207
182	Q15126	PMVK	Phosphomevalonate Kinase	0.476383	0.103357	0.00171669
183	Q9BR76	CORO1B	Coronin 1B	0.47966	0.282772	0.0376717
184	P27348	YWHAQ	Tyrosine 3-Monooxygenase/Tryptophan 5-Monooxygenase Activation Protein Theta	0.483066	0.0847067	0.00115626
185	P61160	ACTR2	ARP2 Actin Related Protein 2 Homolog	0.484363	0.127255	0.00426055
186	P09417	QDPR	Quinoid Dihydropteridine Reductase	0.484482	0.282258	0.0268571
187	O43707	ACTN4	Actinin Alpha 4	0.484792	0.172681	0.00946376
188	Q3LXA3	TKFC	Triokinase And FMN Cyclase	0.485282	0.094314	0.00120456
189	P00338	LDHA	Lactate Dehydrogenase A	0.485344	0.256183	0.0177246
190	P04083	ANXA1	Annexin A1	0.487206	0.163954	0.00653723
191	Q53FA7	TP53I3	Tumor Protein P53 Inducible Protein 3	0.490208	0.0899546	0.00112954
192	O15231	ZNF185	Zinc Finger Protein 185 (LIM Domain)	0.491533	0.177327	0.00997581
193	P13489	RNH1	Ribonuclease/Angiogenin Inhibitor 1	0.492025	0.17742	0.00588395

## Sheet: Cone vs Normal (Stromal)
Differential epithelial and stromal protein profiles in cone and non-cone regions of keratoconus corneas
Supplemental Data File S2
(C) Differentially expressed stromal proteins in KC cone versus control samples
	UniPro Accession No.	Protein Symbol	Protein name	Mean fold changes	SD	P values
(1) Upregulated stromal proteins (cone vs normal) > 2 folds
1	Q8NFU3	TSTD1	Thiosulfate Sulfurtransferase Like Domain Containing 1	57.5052	26.1683	6.29303e-05
2	P17174	GOT1	Glutamic-Oxaloacetic Transaminase 1	48.1639	29.1283	9.15833e-05
3	Q14974	KPNB1	Karyopherin Subunit Beta 1	16.4922	3.36124	4.81436e-06
4	P01871	IGHM	Immunoglobulin Heavy Constant Mu	15.3584	11.5425	0.00152745
5	P29622	SERPINA4	Serpin Family A Member 4	12.7464	13.1437	0.00653053
6	Q01469	FABP5	Fatty Acid Binding Protein 5	12.1439	7.29057	0.000589883
7	P01593	IGKV1D-33	Immunoglobulin Kappa Variable 1D-33	11.8567	11.2032	0.00194852
8	P31025	LCN1	Lipocalin 1	11.7222	21.7447	0.019054
9	P36543	ATP6V1E1	ATPase H+ Transporting V1 Subunit E1	10.7362	11.8247	0.00439745
10	Q12904	AIMP1	Aminoacyl TRNA Synthetase Complex Interacting Multifunctional Protein 1	10.4699	4.94993	0.000394366
11	P23381	WARS	Tryptophanyl-TRNA Synthetase	10.3422	5.64888	0.000363512
12	O95994	AGR2	Anterior Gradient 2, Protein Disulphide Isomerase Family Member	10.3345	8.60354	0.00426548
13	O75531	BANF1	Barrier To Autointegration Factor 1	10.2201	2.95562	3.32569e-05
14	Q96D15	RCN3	Reticulocalbin 3	9.70511	9.80901	0.0117757
15	P14923	PLAK	Plakoglobin	9.5323	9.66565	0.00815443
16	P31947	SFN	Stratifin	9.49881	9.35531	0.00936887
17	Q6P6B1	ERICH5	Glutamate Rich 5	9.45054	9.27798	0.00254651
18	P18510	IL1RN	Interleukin 1 Receptor Antagonist	9.42083	7.7548	0.00675534
19	Q96FW1	OTUB1	OTU Deubiquitinase, Ubiquitin Aldehyde Binding 1	8.65528	6.49089	0.00426382
20	P14780	MMP9	Matrix metalloproteinase 9	7.62276	3.03758	0.00037193
21	Q3ZCW2	LGALSL	Galectin Like	7.58409	5.94913	0.00552296
22	Q14116	IL18	Interleukin 18	7.31794	4.31244	0.00252501
23	Q92945	FUBP2	KH-Type Splicing Regulatory Protein	7.0234	1.53961	2.9491e-05
24	P68402	PA1B2	Platelet Activating Factor Acetylhydrolase 1b Catalytic Subunit 2	6.60276	7.42267	0.029202
25	P35354	PTGS2	Prostaglandin-endoperoxidase synthase 2	6.49831	7.1066	0.0304463
26	P12035	KRT3	Keratin 3	6.33018	3.83617	0.00281256
27	P08697	SERPINF2	Serpin Family F Member 2	6.18624	3.60694	0.00161639
28	P21964	COMT	Catechol-O-Methyltransferase	6.01742	4.38664	0.00692677
29	P13716	ALAD	Aminolevulinate Dehydratase	5.89189	2.61524	0.000541838
30	O75937	DNJC8	DnaJ Heat Shock Protein Family (Hsp40) Member C8	5.78279	5.59025	0.00798036
31	Q9Y230	RUVB2	RuvB Like AAA ATPase 2	5.75682	3.23462	0.00498173
32	Q07021	C1QBP	Complement C1q Binding Protein	5.38224	1.7217	0.000214051
33	Q9H0E2	TOLIP	Toll Interacting Protein	5.31852	1.65896	0.000233063
34	P41222	PTGDS	Prostaglandin D2 Synthase	5.24637	2.36252	0.000601676
35	P48444	COPD	Archain 1	5.09826	2.97473	0.00253886
36	P01764	IGHV3-23	Immunoglobulin Heavy Variable 3-23	5.0044	2.2321	0.000782073
37	P68104	EF1A1	Eukaryotic Translation Elongation Factor 1 Alpha 1	4.88635	4.25808	0.00807947
38	Q15847	ADIRF	Adipogenesis Regulatory Factor	4.69289	3.29643	0.00788582
39	P18085	ARF4	ADP Ribosylation Factor 4	4.60286	5.89823	0.0379137
40	P40394	ADH7	Alcohol Dehydrogenase 7 (Class IV), Mu Or Sigma Polypeptide	4.47431	3.23895	0.0137225
41	Q14134	TRIM29	Tripartite Motif Containing 29	4.32283	2.785	0.0123354
42	Q9Y6U3	SCIN	Scinderin	4.25098	5.17849	0.0454119
43	Q6IBS0	TWF2	Twinfilin Actin Binding Protein 2	4.21655	1.85772	0.00283152
44	P49755	TMED10	Transmembrane P24 Trafficking Protein 10	4.17344	2.67614	0.0169895
45	Q9BUF5	TBB6	Tubulin Beta 6 Class V	4.14586	1.49061	0.000812159
46	P36952	SERPINB5	Serpin Family B Member 5	4.09525	3.92472	0.0297291
47	P10599	TXN	Thioredoxin	4.08416	3.88243	0.0173609
48	P23588	EIF4B	Eukaryotic Translation Initiation Factor 4B	4.03136	1.79409	0.00176007
49	P12955	PEPD	Peptidase D	4.01434	0.927868	0.000175014
50	P02748	C9	Complement C9	3.971	2.24807	0.00372379
51	P00746	CFD	Complement Factor D	3.9491	2.10704	0.00286353
52	P02766	TTHY	Transthyretin	3.87746	3.68297	0.0135576
53	P40121	CAPG	Capping Actin Protein, Gelsolin Like	3.83323	3.21354	0.0178664
54	P07108	DBI	Diazepam Binding Inhibitor, Acyl-CoA Binding Protein	3.79956	3.26075	0.0231113
55	P48147	PPCE	Prolyl Endopeptidase	3.68334	4.79185	0.0459846
56	Q9BQE3	TUBA1C	Tubulin Alpha 1c	3.54407	2.53636	0.00757547
57	P60903	S100A10	S100 Calcium Binding Protein A10	3.48321	0.926186	0.000449788
58	P00505	GOT2	Glutamic-Oxaloacetic Transaminase 2	3.46818	2.97047	0.00956462
59	P06309	IGKV2D-28	Immunoglobulin Kappa Variable 2D-28	3.45066	0.600482	7.66774e-05
60	Q9UKY7	CDV3	CDV3 Homolog	3.41177	1.85173	0.00797961
61	P37802	TAGL2	Transgelin 2	3.39023	2.01679	0.00833041
62	P05154	SERPINA5	Serpin Family A Member 5	3.35525	0.662558	0.00020354
63	P09467	FBP1	Fructose-Bisphosphatase 1	3.34978	3.35101	0.0429947
64	P62633	CNBP	CCHC-Type Zinc Finger Nucleic Acid Binding Protein	3.27515	2.1426	0.0201414
65	P68366	TBA4A	Tubulin Alpha 4a	3.27229	3.30186	0.026637
66	O43399	TPD52L2	Tumor Protein D52 Like 2	3.20526	0.684994	0.000299475
67	P04792	HSPB1	Heat Shock Protein Family B (Small) Member 1	3.19099	1.84951	0.00785357
68	P27797	CALR	Calreticulin	3.18657	0.913048	0.000676974
69	P15311	EZRI	Ezrin	3.18475	1.88511	0.0140164
70	P25789	PSA4	Proteasome Subunit Alpha 4	3.15074	2.22868	0.0187003
71	P06681	C2	Complement C2	3.13322	2.00589	0.0259536
72	P05388	RLA0	Ribosomal Protein Lateral Stalk Subunit P0	3.08798	0.866018	0.00107982
73	O75828	CBR3	Carbonyl Reductase 3	3.07219	2.68959	0.0295856
74	O43866	CD5L	CD5 Molecule Like	3.07202	1.54591	0.00643521
75	P0C0L4	C4A	Complement C4A	3.05872	0.899488	0.00101257
76	Q08380	LG3BP	Galectin 3 Binding Protein	3.05148	2.3028	0.0176501
77	Q15126	PMVK	Phosphomevalonate Kinase	3.04971	1.25145	0.00434541
78	P15924	DESP	Desmoplakin	2.95395	3.06447	0.0436038
79	P21399	ACOC	Aconitase 1	2.91137	1.80124	0.0139816
80	P39687	AN32A	Acidic Nuclear Phosphoprotein 32 Family Member A	2.91044	1.11749	0.00637009
81	P02652	APOA2	Apolipoprotein A2	2.90523	3.18545	0.0382567
82	Q13885	TBB2A	Tubulin Beta 2A Class Iia	2.90274	1.81652	0.0152711
83	P19623	SPEE	Spermidine Synthase	2.86577	0.685729	0.000598302
84	P00441	SOD1	Superoxide Dismutase 1, Soluble	2.82114	1.2599	0.00536087
85	P09211	GSTP1	Glutathione S-Transferase Pi 1	2.77274	2.03265	0.0386083
86	P30046	DOPD	D-Dopachrome Tautomerase	2.76802	1.0581	0.00715132
87	P30044	PRDX5	Peroxiredoxin 5	2.71609	1.57438	0.0181813
88	P68371	TBB4B	Tubulin Beta 4B Class Ivb	2.69751	1.59543	0.0142812
89	P40227	TCPZ	Chaperonin Containing TCP1 Subunit 6A	2.65012	1.00491	0.00626586
90	P06316	IGLV1-51	Immunoglobulin Lambda Variable 1-51	2.64269	1.46986	0.010815
91	P06753	TPM3	Tropomyosin 3	2.54011	0.498673	0.000466243
92	P52907	CAZA1	Capping Actin Protein Of Muscle Z-Line Alpha Subunit 1	2.46482	1.1368	0.0126936
93	P30520	PURA2	Adenylosuccinate Synthase	2.45386	2.00001	0.0364181
94	P48637	GSS	Glutathione Synthetase	2.43904	0.759193	0.0027301
95	Q16836	HCDH	Hydroxyacyl-CoA Dehydrogenase	2.39182	1.46043	0.0288047
96	P02768	ALBU	Albumin	2.29995	0.926692	0.0168587
97	P02787	TF	Transferrin	2.29534	1.26898	0.0277016
98	Q14240	EIF4A2	Eukaryotic Translation Initiation Factor 4A2	2.28688	0.792708	0.0122501
99	P63104	YWHAZ	Tyrosine 3-Monooxygenase/Tryptophan 5-Monooxygenase Activation Protein Zeta	2.27801	1.4638	0.0478555
100	P09429	HMGB1	High Mobility Group Box 1	2.25353	0.611636	0.00270391
101	Q06323	PSME1	Proteasome Activator Subunit 1	2.23966	1.47717	0.0318454
102	Q15691	MARE1	Microtubule Associated Protein RP/EB Family Member 1	2.2095	0.393726	0.000794376
103	P22392	NDKB	NME/NM23 Nucleoside Diphosphate Kinase 2	2.17962	1.49025	0.0444177
104	P18669	PGAM1	Phosphoglycerate Mutase 1	2.17195	0.801063	0.0114252
105	P78371	TCPB	Chaperonin Containing TCP1 Subunit 2	2.16862	0.621919	0.0039522
106	Q15631	TSN	Translin	2.13486	0.68939	0.0100497
107	P21291	CSRP1	Cysteine And Glycine Rich Protein 1	2.12071	0.293434	0.000348364
108	P01763	IGHV3-48	Immunoglobulin Heavy Variable 3-48	2.04982	0.868321	0.0233659
(2) Down-regulated stromal proteins (cone vs normal) < 0.5 fold
1	P62081	RPS7	Ribosomal Protein S7	0.033058	0.0260813	0.000291059
2	P02760	AMBP	Alpha-1-Microglobulin/Bikunin Precursor	0.0735714	0.0328322	0.000473841
3	P26599	PTBP1	Polypyrimidine Tract Binding Protein 1	0.0945868	0.158168	0.00692267
4	P01861	IGHG4	Immunoglobulin Heavy Constant Gamma 4	0.107773	0.221671	0.013219
5	P62913	RPL11	Ribosomal Protein L11	0.113052	0.112264	0.00169355
6	Q02413	DSG1	Desmoglein 1	0.121337	0.0581432	0.000518423
7	Q687X5	STEA4	STEAP4 Metalloreductase	0.123681	0.14173	0.0105003
8	P12110	COL6A2	Collagen Type VI Alpha 2 Chain	0.131067	0.0476745	0.000245697
9	P02649	APOE	Apolipoprotein E	0.14948	0.0681468	0.00171068
10	P59046	NAL12	NLR Family Pyrin Domain Containing 12	0.161784	0.136792	0.00831046
11	P35237	SERPINB6	Serpin Family B Member 6	0.164394	0.163393	0.0104401
12	Q92743	HTRA1	HtrA Serine Peptidase 1	0.168015	0.0709297	0.000303862
13	P17858	PFKAL	Phosphofructokinase, Liver Type	0.17465	0.197686	0.0332459
14	Q00577	PURA	Purine Rich Element Binding Protein A	0.174711	0.265406	0.0285827
15	Q14574	DSC3	Desmocollin 3	0.177298	0.268108	0.0214084
16	E9PAV3	NACAM	Nascent Polypeptide-Associated Complex Alpha Subunit	0.182102	0.293995	0.0205615
17	Q9NTK5	OLA1	Obg Like ATPase 1	0.186086	0.234097	0.0173578
18	Q7L1Q6	BZW1	Basic Leucine Zipper And W2 Domains 1	0.187074	0.158909	0.00381939
19	P02747	C1QC	Complement C1q C Chain	0.19042	0.275985	0.0214958
20	P00325	ADH1B	Alcohol Dehydrogenase 1B (Class I), Beta Polypeptide	0.196883	0.215553	0.0192779
21	Q06828	FMOD	Fibromodulin	0.19737	0.135032	0.00416711
22	Q02487	DSC2	Desmocollin 2	0.204163	0.116353	0.00657802
23	P51572	BAP31	B-Cell Receptor-Associated Protein 31	0.217009	0.233067	0.0367431
24	Q05682	CALD1	Caldesmon 1	0.220533	0.166048	0.0208421
25	P12111	COL6A3	Collagen Type VI Alpha 3 Chain	0.235682	0.143687	0.00362595
26	Q7Z7G0	ABI3BP	ABI Family Member 3 Binding Protein	0.2457	0.143805	0.00298742
27	Q15417	CNN3	Calponin 3	0.249225	0.19681	0.0194702
28	Q9Y265	RUVB1	RuvB Like AAA ATPase 1	0.255391	0.121416	0.00820775
29	P18428	LBP	Lipopolysaccharide Binding Protein	0.257137	0.181418	0.011469
30	Q9Y240	CLEC11A	C-Type Lectin Domain Family 11 Member A	0.259912	0.0958496	0.00153653
31	Q53TN4	CYBR1	Cytochrome B Reductase 1	0.266202	0.16557	0.0164204
32	P01773	IGHV3-30	Immunoglobulin Heavy Variable 3-30	0.266761	0.135114	0.00354648
33	P51888	PRELP	Proline And Arginine Rich End Leucine Rich Repeat Protein	0.269251	0.189203	0.0292458
34	O95302	FKBP9	FK506 Binding Protein 9	0.272832	0.11333	0.00134074
35	Q8N1G4	LRC47	Leucine Rich Repeat Containing 47	0.276953	0.172685	0.0129557
36	P02533	KRT14	Keratin 14	0.280627	0.166298	0.00952057
37	P09972	ALDOC	Aldolase, Fructose-Bisphosphate C	0.288357	0.110554	0.00202797
38	Q6UWY5	OLFL1	Olfactomedin Like 1	0.293261	0.096292	0.00110334
39	P02743	SAMP	Amyloid P Component, Serum	0.295292	0.11921	0.00302103
40	P21810	BGN	Biglycan	0.295657	0.11041	0.00228308
41	P11940	PABP1	Poly(A) Binding Protein Cytoplasmic 1	0.302695	0.120855	0.00207257
42	P63220	RPS21	Ribosomal Protein S21	0.310035	0.0529666	0.00010318
43	P21266	GSTM3	Glutathione S-Transferase Mu 3	0.31909	0.102604	0.00105027
44	Q92841	DDX17	DEAD-Box Helicase 17	0.32003	0.0974344	0.00203735
45	P02452	COL1A1	Collagen Type I Alpha 1 Chain	0.32023	0.215432	0.0264378
46	Q9NVA2	SEPT11	Septin 11	0.324963	0.175905	0.0251367
47	P23083	IGHV1-2	Immunoglobulin Heavy Variable 1-2	0.325975	0.255185	0.0343824
48	P49368	TCPG	Chaperonin Containing TCP1 Subunit 3	0.327441	0.22686	0.0485066
49	Q12797	ASPH	Aspartate Beta-Hydroxylase	0.332369	0.145497	0.00535877
50	P48643	TCPE	Chaperonin Containing TCP1 Subunit 5	0.34958	0.218064	0.0194319
51	P01714	IGLV3-19	Immunoglobulin Lambda Variable 3-19	0.351229	0.238021	0.0335691
52	P09525	ANXA4	Annexin A4	0.352172	0.0974531	0.0012344
53	P61586	RHOA	Ras Homolog Family Member A	0.3538	0.0869829	0.00126356
54	P08123	COL1A2	Collagen Type I Alpha 2 Chain	0.359625	0.127271	0.0025927
55	P52895	AK1C2	Aldo-Keto Reductase Family 1 Member C2	0.36335	0.207743	0.025295
56	Q03252	LMNB2	Lamin B2	0.365731	0.201669	0.0115728
57	Q9BZQ8	FAM129A	Family With Sequence Similarity 129 Member A	0.366654	0.18505	0.00632627
58	P04264	KRT1	Keratin 1	0.36764	0.217079	0.0188844
59	Q00341	HDLBP	High Density Lipoprotein Binding Protein	0.374577	0.249816	0.0303559
60	P16035	TIMP2	TIMP Metallopeptidase Inhibitor 2	0.376498	0.141573	0.00508197
61	P23229	ITGA6	Integrin Subunit Alpha 6	0.37919	0.0435774	4.1544e-05
62	P20774	MIME	Osteoglycin	0.379514	0.174293	0.0254608
63	P15104	GLNA	Glutamate-Ammonia Ligase	0.381639	0.150947	0.00403946
64	P12109	COL6A1	Collagen Type VI Alpha 1 Chain	0.381679	0.116601	0.00457259
65	P13645	KRT10	Keratin 10	0.383743	0.159553	0.00482808
66	Q8NBS9	TXND5	Thioredoxin Domain Containing 5	0.385463	0.128192	0.00329722
67	Q9UBX5	FBLN5	Fibulin 5	0.388265	0.216111	0.0153638
68	P35443	TSP4	Thrombospondin 4	0.389888	0.131208	0.00253201
69	P50991	TCPD	Chaperonin Containing TCP1 Subunit 4	0.394318	0.176375	0.00481901
70	Q12805	EFEMP1	EGF Containing Fibulin Like Extracellular Matrix Protein 1	0.398763	0.0171857	1.17984e-06
71	Q01130	SRSF2	Serine And Arginine Rich Splicing Factor 2	0.400424	0.121337	0.00347287
72	P49189	AL9A1	Aldehyde Dehydrogenase 9 Family Member A1	0.405219	0.250071	0.0120842
73	P45880	VDAC2	Voltage Dependent Anion Channel 2	0.409019	0.171911	0.0106631
74	P61163	ACTR1A	ARP1 Actin-Related Protein 1 Homolog A, Centractin Alpha	0.410027	0.215874	0.00970462
75	Q12765	SCRN1	Secernin 1	0.410848	0.21604	0.0242587
76	Q16778	HIST2H2BE	Histone Cluster 2 H2B Family Member E	0.413916	0.286393	0.016148
77	P10745	RBP3	Retinol Binding Protein 3	0.414879	0.169682	0.00690232
78	P02671	FIBA	Fibrinogen Alpha Chain	0.41515	0.165306	0.0157012
79	P13667	PDIA4	Protein Disulfide Isomerase Family A Member 4	0.417402	0.209769	0.0354862
80	P01781	IGHV3-7	Immunoglobulin Heavy Variable 3-7	0.419962	0.226613	0.0229248
81	P14174	MIF	Macrophage Migration Inhibitory Factor	0.420385	0.23396	0.0384331
82	O00264	PGRC1	Progesterone Receptor Membrane Component 1	0.420965	0.156242	0.00607225
83	Q9NVJ2	ARL8B	ADP Ribosylation Factor Like GTPase 8B	0.427277	0.235441	0.022043
84	Q00839	HNRPU	Heterogeneous Nuclear Ribonucleoprotein U	0.427948	0.117737	0.00140079
85	P50990	TCPQ	Chaperonin Containing TCP1 Subunit 8	0.429542	0.174182	0.00503207
86	P09104	ENO2	Enolase 2	0.432843	0.308891	0.0196213
87	P09871	C1S	Complement C1s	0.43339	0.0935122	0.000603465
88	O94905	ERLN2	ER Lipid Raft Associated 2	0.436906	0.154506	0.00470911
89	P35908	KRT2	Keratin 2	0.446872	0.169187	0.00791743
90	P08758	ANXA5	Annexin A5	0.448763	0.131764	0.00380899
91	P21333	FLNA	Filamin A	0.45217	0.140834	0.00362379
92	P01776	IGHV3-23	Immunoglobulin Heavy Variable 3-23	0.453445	0.189837	0.0210043
93	P63000	RAC1	Ras-Related C3 Botulinum Toxin Substrate 1	0.454143	0.24249	0.0330932
94	P26038	MOES	Moesin	0.454565	0.152412	0.0045416
95	O75915	PRAF3	ADP Ribosylation Factor Like GTPase 6 Interacting Protein 5	0.466697	0.145045	0.00818069
96	Q8IUX7	AEBP1	AE Binding Protein 1	0.467047	0.16629	0.00913668
97	O60749	SNX2	Sorting Nexin 2	0.473925	0.250471	0.0226823
98	O43491	EPB41L2	Erythrocyte Membrane Protein Band 4.1 Like 2	0.474083	0.0709611	0.0005183
99	Q04828	AK1C1	Aldo-Keto Reductase Family 1 Member C1	0.474977	0.173038	0.0091129
100	P63244	RACK1	Receptor For Activated C Kinase 1	0.475536	0.175972	0.00993532
101	P61019	RAB2A	RAB2A, Member RAS Oncogene Family	0.478425	0.179162	0.00703072
102	Q15084	PDIA6	Protein Disulfide Isomerase Family A Member 6	0.481204	0.226977	0.0219547
103	P42167	TMPO	Thymopoietin	0.482265	0.108214	0.00170836
104	Q7Z304	MAMC2	MAM Domain Containing 2	0.484282	0.21013	0.0141203
105	Q9Y490	TLN1	Talin 1	0.484888	0.151271	0.00546554
106	P02765	FETUA	Alpha 2-HS Glycoprotein	0.488705	0.1886	0.00897749
107	P07237	PDIA1	Prolyl 4-Hydroxylase Subunit Beta	0.489148	0.149985	0.00682824
108	P84243	H3F3A	H3 Histone Family Member 3A	0.48964	0.142553	0.00408471
109	Q9UBR2	CATZ	Cathepsin Z	0.489845	0.128764	0.00525351
110	P45974	USP5	Ubiquitin Specific Peptidase 5	0.492779	0.253284	0.0333399

## Sheet: NonCon vs Normal (Stroma)
Differential epithelial and stromal protein profiles in cone and non-cone regions of keratoconus corneas
Supplemental Data File S2
(D) Differentially expressed stromal proteins in KC noncone versus control samples
	UniPro Accession No.	Protein Symbol	Protein name	Mean fold changes	SD	P values
(1) Upregulated stromal proteins (non-cone vs normal) > 2 folds
1	P17174	GOT1	Glutamic-Oxaloacetic Transaminase 1	65.4631	7.31217	5.68727e-06
2	Q8NFU3	TSTD1	Thiosulfate Sulfurtransferase Like Domain Containing 1	29.577	43.1779	0.0112703
3	Q9ULZ3	PYCARD	PYD And CARD Domain Containing	25.8186	12.9309	0.00123171
4	P29622	SERPINA4	Serpin Family A Member 4	23.0579	14.2792	0.00175961
5	O60888	CUTA	CutA Divalent Cation Tolerance Homolog	20.1648	4.7722	0.000160691
6	Q14974	KPNB1	Karyopherin Subunit Beta 1	18.5239	4.84063	0.000171601
7	P18510	IL1RN	Interleukin 1 Receptor Antagonist	16.8367	2.50162	4.06256e-05
8	P01871	IGHM	Immunoglobulin Heavy Constant Mu	16.1722	13.2779	0.000520687
9	O95994	AGR2	Anterior Gradient 2, Protein Disulphide Isomerase Family Member	15.5486	4.47768	0.000270827
10	P68402	PAFAH1B2	Platelet Activating Factor Acetylhydrolase 1b Catalytic Subunit 2	12.9105	7.86235	0.00349035
11	Q96FW1	OTUB1	OTU Deubiquitinase, Ubiquitin Aldehyde Binding 1	12.634	4.18439	0.00067607
12	P23381	WARS	Tryptophanyl-TRNA Synthetase	12.1873	4.89033	0.00184762
13	P06681	C2	Complement C2	11.8433	4.31939	0.000190356
14	P12035	KRT3	Keratin 3	11.8429	27.8189	0.0215411
15	P36543	ATP6V1E1	ATPase H+ Transporting V1 Subunit E1	11.5291	9.46313	0.00775261
16	P31947	SFN	Stratifin	11.2491	7.59608	0.00105934
17	P31025	LCN1	Lipocalin 1	9.60321	16.9233	0.0323058
18	P62837	UBE2D2	Ubiquitin Conjugating Enzyme E2 D2	9.41797	2.21341	0.000304653
19	Q9H0R4	HDHD2	Haloacid Dehalogenase Like Hydrolase Domain Containing 2	9.27308	5.95612	0.00551865
20	Q3ZCW2	LGALSL	Galectin Like	9.24792	9.87361	0.0167696
21	P21964	COMT	Catechol-O-Methyltransferase	9.17963	2.84745	0.00109448
22	O43175	PHGDH	Phosphoglycerate Dehydrogenase	9.06605	8.78543	0.00349902
23	P02748	C9	Complement C9	8.92492	4.89482	0.00432404
24	P35354	PTGS2	Prostaglandin-endoperoxidase synthase 2	8.23782	5.6979	0.0108024
25	P40394	ADH7	Alcohol Dehydrogenase 7 (Class IV), Mu Or Sigma Polypeptide	7.64396	6.67565	0.00463978
26	Q14116	IL18	Interleukin 18	7.64294	1.96629	0.000715343
27	Q6P6B1	ERICH5	Glutamate Rich 5	7.34564	4.26896	0.00109635
28	Q12904	AIMP1	Aminoacyl TRNA Synthetase Complex Interacting Multifunctional Protein 1	7.34177	3.65661	0.00623055
29	Q9H0W9	C11orf54	Chromosome 11 Open Reading Frame 54	7.28112	2.76378	0.00307447
30	P01593	IGKV1D-33	Immunoglobulin Kappa Variable 1D-33	7.21806	4.33725	0.00132826
31	P01742	IGHV1-69	Immunoglobulin Heavy Variable 1-69	7.07871	3.09615	0.000351169
32	P48444	ARCN1	Archain 1	7.0098	3.60852	0.00599897
33	O95372	LYPLA2	Lysophospholipase II	6.98014	2.11019	0.00160102
34	O75531	BANF1	Barrier To Autointegration Factor 1	6.70496	1.58901	0.000508072
35	P49755	TMED10	Transmembrane P24 Trafficking Protein 10	6.32472	1.50616	0.00081246
36	P02788	LTF	Lactotransferrin	6.097	8.03248	0.0326176
37	Q9H8S9	MOB1A	MOB Kinase Activator 1A	5.95648	2.2591	0.00215726
38	Q9Y6U3	SCIN	Scinderin	5.94103	3.94809	0.00298028
39	P36952	SERPINB5	Serpin Family B Member 5	5.94001	4.43842	0.00365019
40	P02743	APCS	Amyloid P Component, Serum	5.69234	2.32583	0.000800037
41	Q92945	KHSRP	KH-Type Splicing Regulatory Protein	5.68028	0.755359	0.00011405
42	P08697	SERPINF2	Serpin Family F Member 2	5.64427	3.56204	0.0103411
43	P00352	ALDH1A1	Aldehyde Dehydrogenase 1 Family Member A1	5.19891	5.5417	0.0219744
44	P61224	RAP1B	RAP1B, Member Of RAS Oncogene Family	5.18664	1.80919	0.00248903
45	P04792	HSPB1	Heat Shock Protein Family B (Small) Member 1	4.96681	4.38999	0.00653265
46	P05388	RPLP0	Ribosomal Protein Lateral Stalk Subunit P0	4.96063	1.46829	0.00175504
47	P23588	EIF4B	Eukaryotic Translation Initiation Factor 4B	4.8979	2.51059	0.000914396
48	P24666	ACP1	Acid Phosphatase 1, Soluble	4.88346	3.93035	0.00511997
49	P40121	CAPG	Capping Actin Protein, Gelsolin Like	4.84946	2.94435	0.00284296
50	P0C0L4	C4A	Complement C4A	4.79386	1.39193	0.00140069
51	P34896	SHMT1	Serine Hydroxymethyltransferase 1	4.75709	4.19601	0.0469544
52	P00746	CFAD	Complement Factor D	4.54104	2.34208	0.00506851
53	Q14134	TRIM29	Tripartite Motif Containing 29	4.35579	1.84023	0.00139056
54	P10599	TXN	Thioredoxin	4.29237	2.0148	0.00761655
55	P09758	TACSTD2	Tumor-Associated Calcium Signal Transducer 2	4.23891	4.36563	0.0372586
56	Q9BTM1	H2AFJ	H2A Histone Family Member J	4.16119	1.5638	0.00481399
57	O43866	CD5L	CD5 Molecule Like	4.14301	3.85541	0.0184006
58	P09467	FBP1	Fructose-Bisphosphatase 1	4.1265	3.07317	0.033782
59	P15559	NQO1	NAD(P)H Quinone Dehydrogenase 1	4.1113	3.98064	0.0252534
60	Q9BUF5	TUBB6	Tubulin Beta 6 Class V	4.08288	2.19697	0.00747188
61	P07108	DBI	Diazepam Binding Inhibitor, Acyl-CoA Binding Protein	4.04475	1.79087	0.00240515
62	Q07021	C1QBP	Complement C1q Binding Protein	3.92946	2.18974	0.00274344
63	P50213	IDH3A	Isocitrate Dehydrogenase 3 (NAD(+)) Alpha	3.91312	1.00854	0.00175286
64	P68366	TUBA4A	Tubulin Alpha 4a	3.90022	3.66348	0.0123213
65	P40227	CCT6A	Chaperonin Containing TCP1 Subunit 6A	3.889	0.931878	0.0020484
66	P52209	PGD	Phosphogluconate Dehydrogenase	3.87538	3.15157	0.0135211
67	P05198	EIF2A	Eukaryotic Translation Initiation Factor 2 Subunit Alpha	3.82484	1.46552	0.00610554
68	O75937	DNAJC8	DnaJ Heat Shock Protein Family (Hsp40) Member C8	3.77244	3.55073	0.0499423
69	Q9Y617	PSAT1	Phosphoserine Aminotransferase 1	3.74288	3.37601	0.0269997
70	P00505	GOT2	Glutamic-Oxaloacetic Transaminase 2	3.71545	2.44272	0.0265794
71	Q9HCB6	SPON1	Spondin 1	3.69658	0.727951	0.000702691
72	Q9BQE3	TUBA1C	Tubulin Alpha 1c	3.67427	1.57646	0.00184809
73	P62633	CNBP	CCHC-Type Zinc Finger Nucleic Acid Binding Protein	3.65183	3.41592	0.00842501
74	P63241	EIF5A1	Eukaryotic Translation Initiation Factor 5A	3.61633	2.51478	0.0483796
75	P60903	S100AA	S100 Calcium Binding Protein A10	3.61105	1.74802	0.00957824
76	P37802	TAGLN2	Transgelin 2	3.56304	1.05406	0.000482286
77	Q07021	C1QBP	Complement C1q Binding Protein	3.50494	2.0909	0.017984
78	Q14240	eIF4A2	Eukaryotic Translation Initiation Factor 4A2	3.48366	1.19014	0.000967418
79	O43708	GSTZ1	Glutathione S-Transferase Zeta 1	3.45879	1.88521	0.020136
80	Q9Y230	RUVBL2	RuvB Like AAA ATPase 2	3.45245	2.25384	0.0269625
81	P35268	RPL22	Ribosomal Protein L22	3.38296	1.65162	0.00375749
82	P61026	RAB10	RAB10, Member RAS Oncogene Family	3.38287	3.59959	0.0177078
83	P14618	PKM	Pyruvate Kinase, Muscle	3.34516	3.59609	0.0576148
84	P15311	EZR	Ezrin	3.33097	2.58071	0.0241938
85	P30043	BLVRB	Biliverdin Reductase B	3.28601	1.24893	0.00159095
86	P14780	MMP9	Matrix metalloproteinase 9	3.28027	1.34875	0.0118205
87	O94903	PROSC	Proline Synthetase Cotranscribed Homolog (Bacterial)	3.25857	2.76343	0.0199347
88	P30046	DDT	D-Dopachrome Tautomerase	3.18092	2.33351	0.029104
89	Q9NXG2	THUMPD1	THUMP Domain Containing 1	3.04977	0.88121	0.00372057
90	P41222	PTGDS	Prostaglandin D2 Synthase	3.03604	1.36372	0.00759625
91	P25789	PSMA4	Proteasome Subunit Alpha 4	2.96977	1.36564	0.00520128
92	P05154	SERPINA5	Serpin Family A Member 5	2.93834	0.837806	0.00104597
93	Q53FA7	TP53I3	Tumor Protein P53 Inducible Protein 3	2.93011	2.76511	0.0495434
94	P52907	CAZA1	Capping Actin Protein Of Muscle Z-Line Alpha Subunit 1	2.92698	0.850012	0.004115
95	P67936	TPM4	Tropomyosin 4	2.90868	1.20455	0.00943718
96	O43399	TPD52L2	Tumor Protein D52 Like 2	2.88304	1.36753	0.00437529
97	P30520	ADSS	Adenylosuccinate Synthase	2.87388	1.63113	0.0455321
98	P68371	TUBB4B	Tubulin Beta 4B Class IVb	2.8409	1.87734	0.0195615
99	P02766	TTR	Transthyretin	2.65266	2.65189	0.0479835
100	P68871	HBB	Hemoglobin Subunit Beta	2.64361	1.80288	0.0253053
101	P09871	C1S	Complement C1s	2.62883	1.16433	0.00783573
102	Q9BTV4	TMEM43	Transmembrane Protein 43	2.58516	0.621623	0.00514066
103	Q00169	PIPNA	Phosphatidylinositol Transfer Protein Alpha	2.58083	1.47676	0.0297142
104	P43490	NAMPT	Nicotinamide Phosphoribosyltransferase	2.56188	1.46743	0.0417627
105	Q16836	HADH	Hydroxyacyl-CoA Dehydrogenase	2.559	0.543895	0.00288305
106	P01031	CO5	Complement C5	2.55361	0.61501	0.00139653
107	P25398	RPS12	Ribosomal Protein S12	2.55305	1.35899	0.0150844
108	Q13885	TUBB2A	Tubulin Beta 2A Class IIa	2.5036	1.25836	0.0306576
109	P21796	VDAC1	Voltage Dependent Anion Channel	2.49186	1.04424	0.0269481
110	P63104	YWHAZ	Tyrosine 3-Monooxygenase/Tryptophan 5-Monooxygenase Activation Protein Zeta	2.40782	1.38549	0.0219624
111	Q9UKY7	CDV3	CDV3 Homolog	2.40744	1.33855	0.031695
112	P36980	CFHR2	Complement Factor H Related 2	2.38093	0.343948	0.000203983
113	P21266	GSTM3	Glutathione S-Transferase Mu 3	2.35705	0.948851	0.00906647
114	Q14914	PTGR1	Prostaglandin Reductase 1	2.33629	1.23103	0.0444398
115	P18669	PGAM1	Phosphoglycerate Mutase 1	2.31772	0.36968	0.000291698
116	Q14103	HNRNPD	Heterogeneous Nuclear Ribonucleoprotein D	2.30684	1.16284	0.044443
117	P00441	SOD1	Superoxide Dismutase 1, Soluble	2.26977	0.973236	0.0207864
118	P06309	IGKV2D-28	Immunoglobulin Kappa Variable 2D-28	2.26649	0.667928	0.0131426
119	P27797	CALR	Calreticulin	2.21465	0.692377	0.00610013
120	P09429	HMGB1	High Mobility Group Box 1	2.19532	0.80915	0.0105169
121	P43487	RANBP1	RAN Binding Protein 1	2.16752	1.45439	0.0471987
122	P22413	ENPP1	Ectonucleotide Pyrophosphatase/Phosphodiesterase 1	2.16217	0.4905	0.0088032
123	P21291	CSRP1	Cysteine And Glycine Rich Protein 1	2.10667	0.814771	0.047423
124	P31946	YWHAB	Tyrosine 3-Monooxygenase/Tryptophan 5-Monooxygenase Activation Protein Beta	2.07286	0.579267	0.00311512
125	Q13751	LAMB3	Laminin Subunit Beta 3	2.04589	0.371443	0.00331605
126	P23528	CFL1	Cofilin 1	2.03932	0.693978	0.0131305
127	P04632	CAPNS1	Calpain Small Subunit 1	2.01717	0.525276	0.00484307
128	P01880	IGHD	Immunoglobulin Heavy Constant Delta	2.01373	0.315227	0.00054416
129	P06753	TPM3	Tropomyosin 3	2.01251	0.756533	0.0109647
130	P01591	JCHAIN	Joining Chain Of Multimeric IgA And IgM	2.01212	0.558062	0.00648998
(2) Downregulated stromal proteins (non-cone vs normal) < 0.5 fold
1	P01742	IGHV1-69	Immunoglobulin Heavy Variable 1-69	0.0269964	0.258779	0.0358571
2	P62081	RPS7	Ribosomal Protein S7	0.0359675	0.0105794	0.00016968
3	Q16778	HIST2H2BE	Histone Cluster 2 H2B Family Member E	0.0403989	0.254832	0.0336915
4	P36980	CFHR2	Complement Factor H Related 2	0.065188	0.0926848	0.00406471
5	P02760	AMBP	Alpha-1-Microglobulin/Bikunin Precursor	0.0681306	0.0625294	0.00473014
6	P01861	IGHG4	Immunoglobulin Heavy Constant Gamma 4	0.0774794	0.285735	0.017732
7	P01857	IGHG1	Immunoglobulin Heavy Constant Gamma 1 (G1m Marker)	0.098212	0.0604408	0.0024087
8	Q13425	SNTB2	Syntrophin Beta 2	0.111781	0.136167	0.0424376
9	P00325	ADH1B	Alcohol Dehydrogenase 1B (Class I), Beta Polypeptide	0.127861	0.0923879	0.00254831
10	Q02413	DSG1	Desmoglein 1	0.13511	0.089825	0.00637128
11	P26639	TARS	Threonyl-TRNA Synthetase	0.149281	0.177981	0.017205
12	P01880	IGHD	Immunoglobulin Heavy Constant Delta	0.161794	0.222685	0.0157105
13	Q04828	AKR1C1	Aldo-Keto Reductase Family 1 Member C1	0.186077	0.179894	0.0270455
14	P02649	APOE	Apolipoprotein E	0.203378	0.140684	0.00436317
15	Q15417	CNN3	Calponin 3	0.230372	0.357751	0.0232238
16	Q06828	FMOD	Fibromodulin	0.237724	0.0878566	0.000689941
17	P09104	ENO2	Enolase 2	0.246086	0.0807206	0.000611433
18	P35237	SERPINB6	Serpin Family B Member 6	0.261137	0.0494381	0.000685523
19	Q02487	DSC2	Desmocollin 2	0.26491	0.0672255	0.00020029
20	Q9H299	SH3BGRL3	SH3 Domain Binding Glutamate Rich Protein Like 3	0.26977	0.194591	0.00821204
21	Q7Z7G0	ABI3BP	ABI Family Member 3 Binding Protein	0.270911	0.175674	0.00390449
22	Q687X5	STEAP4	STEAP4 Metalloreductase	0.271547	0.0551573	0.0011861
23	Q9BZQ8	FAM129A	Family With Sequence Similarity 129 Member A	0.272831	0.112758	0.00321853
24	P09972	ALDOC	Aldolase, Fructose-Bisphosphate C	0.27711	0.121602	0.00563109
25	P31930	UQCRC1	Ubiquinol-Cytochrome C Reductase Core Protein I	0.281208	0.213367	0.0358531
26	Q9Y265	RUVBL1	RuvB Like AAA ATPase 1	0.285418	0.233809	0.0220041
27	P26038	MSN	Moesin	0.2904	0.125122	0.00209304
28	O15145	ARPC3	Actin Related Protein 2/3 Complex Subunit 3	0.295019	0.132648	0.00264501
29	P13645	KRT10	Keratin 10	0.296656	0.0847715	0.000902223
30	P15924	DSP	Desmoplakin	0.298025	0.135306	0.00684575
31	P09525	ANXA4	Annexin A4	0.30648	0.204563	0.0345261
32	O15511	ARPC5	Actin Related Protein 2/3 Complex Subunit 5	0.313506	0.206909	0.00853706
33	P52895	AKR1C2	Aldo-Keto Reductase Family 1 Member C2	0.316619	0.18205	0.0057818
34	Q92743	HTRA1	HtrA Serine Peptidase 1	0.317416	0.147445	0.00838989
35	P16035	TIMP2	TIMP Metallopeptidase Inhibitor 2	0.325866	0.106241	0.00526831
36	P35908	KRT2	Keratin 2	0.329028	0.24004	0.018254
37	P01773	IGHV3-30	Immunoglobulin Heavy Variable 3-30	0.333476	0.14261	0.00788141
38	O95302	FKBP9	FK506 Binding Protein 9	0.336047	0.127336	0.0053221
39	Q8N1G4	LRRC47	Leucine Rich Repeat Containing 47	0.33745	0.136033	0.0158601
40	P51888	PRELP	Proline And Arginine Rich End Leucine Rich Repeat Protein	0.337811	0.158144	0.00506889
41	Q7L1Q6	BZW1	Basic Leucine Zipper And W2 Domains 1	0.343995	0.104544	0.00813067
42	P24592	IGFBP6	Insulin Like Growth Factor Binding Protein 6	0.344288	0.237583	0.0125487
43	Q9Y240	CLEC11A	C-Type Lectin Domain Family 11 Member A	0.36008	0.0440288	4.40761e-05
44	P11166	GTR1	Solute Carrier Family 2 Member 1	0.363806	0.0806138	0.00246363
45	Q12805	FBLN3	EGF Containing Fibulin Like Extracellular Matrix Protein 1	0.371449	0.235816	0.03345
46	P21810	BGN	Biglycan	0.374594	0.156207	0.00342012
47	P18428	LBP	Lipopolysaccharide Binding Protein	0.374875	0.123693	0.00242731
48	Q6UWY5	OLFML1	Olfactomedin Like 1	0.376145	0.0839455	0.000734811
49	P12830	CDH1	Cadherin 1	0.377705	0.129232	0.00231108
50	P12277	CKB	Creatine Kinase B	0.38271	0.178928	0.0182516
51	Q00341	HDLBP	High Density Lipoprotein Binding Protein	0.384176	0.138647	0.00982641
52	P01601	IGKV1D-16	Immunoglobulin Kappa Variable 1D-16	0.390166	0.216766	0.0173295
53	O60749	SNX2	Sorting Nexin 2	0.390842	0.182081	0.0219238
54	Q8NBS9	TXNDC5	Thioredoxin Domain Containing 5	0.392573	0.0839651	0.000610114
55	Q15084	PDIA6	Protein Disulfide Isomerase Family A Member 6	0.396385	0.232596	0.0414045
56	P08758	ANXA5	Annexin A5	0.398842	0.189735	0.0141382
57	O00264	PGRMC1	Progesterone Receptor Membrane Component 1	0.399338	0.21626	0.0115517
58	Q9NVA2	SEPT11	Septin 11	0.407169	0.0933978	0.000988547
59	Q96AE4	FUBP1	Far Upstream Element Binding Protein 1	0.412553	0.220895	0.0324507
60	P02671	FGA	Fibrinogen Alpha Chain	0.416992	0.165476	0.012162
61	P04264	KRT1	Keratin 1	0.417726	0.206456	0.00907852
62	P18428	LBP	Lipopolysaccharide Binding Protein	0.418008	0.0982315	0.00449251
63	Q01469	FABP5	Fatty Acid Binding Protein 5	0.418376	0.141441	0.00880195
64	Q9UBR2	CTSZ	Cathepsin Z	0.421378	0.115436	0.00130939
65	P63220	RPS21	Ribosomal Protein S21	0.424897	0.0689143	0.000276723
66	P55072	VCP	Valosin Containing Protein	0.427835	0.214514	0.0472902
67	Q8NBS9	TXNDC5	Thioredoxin Domain Containing 5	0.433528	0.244022	0.0388397
68	Q9Y2B0	CNPY2	Canopy FGF Signaling Regulator 2	0.437526	0.145149	0.0056847
69	P50990	TCPQ	Chaperonin Containing TCP1 Subunit 8	0.437552	0.136326	0.00278616
70	P61586	RHOA	Ras Homolog Family Member A	0.44182	0.114891	0.00171069
71	P01623	IGKV3-20	Immunoglobulin Kappa Variable 3-20	0.444304	0.142729	0.00987534
72	P48643	CCT5	Chaperonin Containing TCP1 Subunit 5	0.444744	0.058203	0.00134393
73	P11940	PABPC1	Poly(A) Binding Protein Cytoplasmic 1	0.453958	0.139426	0.0171058
74	O94905	ERLIN2	ER Lipid Raft Associated 2	0.455198	0.154232	0.00801487
75	Q9UBG0	MRC2	Mannose Receptor C Type 2	0.466002	0.193002	0.0161945
76	Q01130	SRSF2	Serine And Arginine Rich Splicing Factor 2	0.466677	0.144218	0.00357545
77	Q96CX2	KCTD12	Potassium Channel Tetramerization Domain Containing 12	0.469766	0.107429	0.00152351
78	P02452	CO1A1	Collagen Type I Alpha 1 Chain	0.473377	0.220027	0.0156388
79	Q14247	CTTN	Cortactin	0.473557	0.208863	0.0376066
80	O00170	AIP	Aryl Hydrocarbon Receptor Interacting Protein	0.482752	0.073269	0.00203299
81	Q00839	HNRNPU	Heterogeneous Nuclear Ribonucleoprotein U	0.485251	0.153583	0.0103235
82	Q15019	SEPT2	Septin 2	0.486944	0.176746	0.017234
83	P08123	CO1A2	Collagen Type I Alpha 2 Chain	0.488437	0.176071	0.0376807
84	P21333	FLNA	Filamin A	0.492862	0.108849	0.00169751
85	O75915	ARL6IP5	ADP Ribosylation Factor Like GTPase 6 Interacting Protein 5	0.495601	0.203623	0.0309729
86	P01616	IGKV2D-28	Immunoglobulin Kappa Variable 2D-28	0.496392	0.117579	0.00872114
